# Supplementary material for: The Megalocytivirus RBIV Induces Apoptosis and MHC Class I Presentation in Rock Bream (Oplegnathus fasciatus) Red Blood Cells
Source: Front Immunol. 2019 Mar 4;10:160. doi: 10.3389/fimmu.2019.00160 (PMC6410659; doi:10.3389/fimmu.2019.00160)
Supplement: Supplementary file 1 [file Table_1.XLSX]

## Sheet: 577 PROTEINS
Main Accession	Protein Name Human Orthologue	Gene description	Log2FC	FDR	Ratio Replicate_1	Ratio Replicate_2	Average
A0A060XD42	LRP1	LDL receptor related protein 1	9.61817	0	824.51	749.063	785.882
A0A0P7XD74	SNRPF	small nuclear ribonucleoprotein polypeptide F	8.79321	0	563.452	349.286	443.628
G3NRM7	ZNFX1	zinc finger NFX1-type containing 1	7.98345	0	240.788	265.999	253.08
A0A146NIL6	HNMT	histamine N-methyltransferase	7.33476	0	144.977	179.749	161.429
Q19A30	ALDH9A1	aldehyde dehydrogenase 9 family member A1	7.08477	0	151.624	121.532	135.747
E6ZFB8	ATG7	autophagy related 7	7.06287	0	172.027	103.914	133.701
H2M1L3	GCLC	glutamate-cysteine ligase catalytic subunit	7.05566	0	199.812	88.5741	133.035
A0A0P7UQB0	NUP98	nucleoporin 98	6.56511	0	102.974	87.0684	94.6878
A0A060W490	PNPO	pyridoxamine 5'-phosphate oxidase	6.54473	0	52.5011	166.016	93.3597
A0A146VXW1	APOLD1	apolipoprotein L domain containing 1	6.01637	0	4314.69	0.971102	64.7302
B9V4K7	VTG2	vitelogenin 2	6.01637	0	4314.69	0.971102	64.7302
A0A087YGW8	CLIC2	chloride intracellular channel 2	6.00741	0	72.568	57.0262	64.3295
A0A1A8DQA8	PHGDH	phosphoglycerate dehydrogenase	5.96298	0	71.9074	54.1124	62.3785
H2RV41	GSTM3	glutathione S-transferase mu 3	5.94071	0	48.6209	77.5958	61.4229
I3IV50	FAS	Fas cell surface death receptor	5.88751	0	21.0236	166.698	59.1996
H2S255	IRGC	immunity related GTPase cinema	5.88751	0	21.0236	166.698	59.1996
A0A1A7XC51	PPAN	peter pan homolog (Drosophila)	5.88751	0	21.0236	166.698	59.1996
A0A060WN74	ACP6	acid phosphatase 6, lysophosphatidic	5.8519	0	49.7729	67.0193	57.7559
A0A060WPW9	RUVBL1	RuvB like AAA ATPase 1	5.68115	0	35.205	74.7809	51.3094
A0A087YCZ2	SBDS	SBDS, ribosome maturation factor	5.38388	0	18.0178	96.7656	41.7552
A0A146ZX32	FAM3C	family with sequence similarity 3 member C	5.38388	0	18.0178	96.7656	41.7552
E7EUE6	SCN3A	sodium voltage-gated channel alpha subunit 3	5.38319	0	27264.8	0.0638852	41.7351
A0A060X986	CASP9	caspase 9	5.34643	0	8.3882	197.335	40.6852
A0A060W0D1	RTRAF	RNA transcription, translation and transport factor	4.98784	0	12.6555	79.5607	31.7313
A0A087Y346	SNRPD1	small nuclear ribonucleoprotein D1 polypeptide	4.98735	0	266.113	3.78108	31.7206
C3KI48	COX6C	cytochrome c oxidase subunit 6C	4.95126	0	102.115	9.37263	30.9369
A0A087YQ86	GJA8	gap junction protein alpha 8	4.94662	0	5.66474	167.874	30.8377
A0A146RA28	EIF5B	eukaryotic translation initiation factor 5B	4.94554	0	949.535	1	30.8145
W5KQL6	APOE	apolipoprotein E	4.62693	0	29.91	20.4113	24.7083
A0A096M453	UCHL3	ubiquitin C-terminal hydrolase L3	4.54169	0	47.1557	11.5036	23.2908
A0A0S7HJL6	NAPA	NSF attachment protein alpha	4.52323	0	1.01943	518.678	22.9947
E6ZIZ2	SKT	KIAA1217	4.37053	0	386.852	1.10605	20.6852
A0A060VY90	TRMT61A	tRNA methyltransferase 61A	4.36504	0	170.639	2.4885	20.6067
A0A060X5T6	ARL8B	ADP ribosylation factor like GTPase 8B	4.33652	0	303.504	1.34487	20.2033
A0A060WTE4	ADK	adenosine kinase	4.30857	0	0.75891	517.4	19.8157
H2SYY4	PTPA	protein phosphatase 2 phosphatase activator	4.26799	0	79.3736	4.67638	19.2661
A0A087XZY9	WDR1	WD repeat domain 1	4.23546	0	29.43	12.0563	18.8366
W5LA34	ABCB1	ATP binding cassette subfamily B member 1	4.2322	0	29.3577	12.0315	18.794
A0A146UQZ0	CCT3	chaperonin containing TCP1 subunit 3	4.20768	0	1.01943	334.904	18.4773
A0A060VXL3	ANXA4	annexin A4	4.19661	0	316.122	1.06354	18.336
A0A146VBL6	CAMSAP1	calmodulin regulated spectrin associated protein 1	4.1878	0	332.129	1	18.2244
H2SS02	PYCR3	pyrroline-5-carboxylate reductase 3	4.13758	0	1.90877	162.3	17.6009
A0A0S7HP87	FAM213B	family with sequence similarity 213 member B	4.13534	0	150.929	2.04621	17.5736
A0A146MHT9	MR1	major histocompatibility complex, class I-related	4.08719	0	104.958	2.75246	16.9968
A0A087XQU0	PYM1	PYM homolog 1, exon junction complex associated factor	4.00632	0	1.01034	255.611	16.0703
A0A087YG23	EFNB1	ephrin B1	3.90647	0	223.855	1.00453	14.9957
A0A087XRL9	LAP3	leucine aminopeptidase 3	3.88574	0	142.003	1.53868	14.7817
Q6PH06	CRK	CRK proto-oncogene, adaptor protein	3.83669	0	216.74	0.941846	14.2876
A0A0P7USQ3	PSMD11	proteasome 26S subunit, non-ATPase 11	3.83618	0	1.11328	183.234	14.2825
H3DEG7	KNTC1	kinetochore associated 1	3.83465	0	176.929	1.1505	14.2673
Q5SRD4	TAP2	transporter 2, ATP binding cassette subfamily B member	3.83465	0	176.929	1.1505	14.2673
H2MNB4	EIF2B3	eukaryotic translation initiation factor 2B subunit gamma	3.75534	0	0.845289	215.742	13.5042
A0A0P7VA29	ANP32E	acidic nuclear phosphoprotein 32 family member E	3.73945	0	0.739449	241.249	13.3563
A0A0P7U245	COPS3	COP9 signalosome subunit 3	3.68905	0	2.10563	79.0035	12.8977
W5NG17	GGPS1	geranylgeranyl diphosphate synthase 1	3.68608	0	1.22534	135.202	12.8712
E6ZGH0	ZPR1	ZPR1 zinc finger	3.6725	0	15.3364	10.6009	12.7507
G3PVK3	TLN2	talin 2	3.66687	0	164.569	0.980231	12.701
A0A0S7LJM9	CNBP	CCHC-type zinc finger nucleic acid binding protein	3.65477	0	111.003	1.42909	12.5949
I3KZX4	LSM3	LSM3 homolog, U6 small nuclear RNA and mRNA degradation associated	3.609	0	171.679	0.867199	12.2016
A0A0F8B193	MCU	mitochondrial calcium uniporter	3.55241	0	54.3337	2.53336	11.7323
A0A060X3S4	PDXK	pyridoxal kinase	3.52413	0	91.1857	1.45148	11.5045
A0A075CRN3	CIAPIN1	cytokine induced apoptosis inhibitor 1	3.51697	0	1.01581	129.007	11.4476
W5UAL8	GSS	glutathione synthetase	3.49635	0	0.657422	193.717	11.2851
A0A087X9P9	RPS28	ribosomal protein S28	3.46599	0	59.3035	2.059	11.0501
I3JL21	LTA4H	leukotriene A4 hydrolase	3.44487	0	113.993	1.04025	10.8895
G3NSI9	FARSLA	phenylalanyl-tRNA synthetase subunit alpha	3.43435	0	75.5988	1.54586	10.8104
A0A060X2R3	NUP93	nucleoporin 93	3.415	0	9.06155	12.5555	10.6664
A0A087XKA5	PFN2	profilin 2	3.39167	0	109.654	1.00453	10.4953
A0A1A8MAK2	CAST	calpastatin	3.39033	0	9.94038	11.0606	10.4855
W5LF74	CEP85L	centrosomal protein 85 like	3.3856	0	0.872567	125.181	10.4512
A0A0F8AXP6	NUBP1	nucleotide binding protein 1	3.34733	0	1.01943	101.61	10.1776
A0A060VPX2	MYOM1	myomesin 1	3.31491	0	124.384	0.796176	9.95146
A0A060Y8V4	TAPT1	transmembrane anterior posterior transformation 1	3.31454	0	35.6486	2.77659	9.94893
A0A0A0MTS7	TTN	titin	3.29185	0	84.5298	1.1347	9.79369
A0A1A8EUT5	NEK4	NIMA related kinase 4	3.29185	0	84.5298	1.1347	9.79369
A0A060YC09	UBE2L3	ubiquitin conjugating enzyme E2 L3	3.28977	0	95.5892	1.00053	9.77959
A0A1A7ZJC0	MARS	methionyl-tRNA synthetase	3.27543	0	29.7135	3.15539	9.68286
A0A0F8CG21	NPEPL1	aminopeptidase like 1	3.26198	0	71.5162	1.28679	9.59302
A0A1B0GVS3	ACTR1A	ARP1 actin related protein 1 homolog A	3.23917	0	88.1349	1.01164	9.44251
A0A147AHI6	PSMB6	proteasome subunit beta 6	3.23477	0	1.2485	70.9808	9.41378
A0A060VUH6	HMBS	hydroxymethylbilane synthase	3.20869	0	0.671316	127.321	9.24513
A0A087YDM2	TSN	translin	3.17375	0	61.3704	1.32687	9.02389
G3PW05	ACADM	acyl-CoA dehydrogenase medium chain	3.17205	0	1.01943	79.6901	9.01324
C3KH96	RBM8	RNA binding motif protein 8A	3.16005	0	60.1636	1.32802	8.9386
A0A087XTN8	WDHD1	WD repeat and HMG-box DNA binding protein 1	3.14538	0	77.9367	1.00453	8.84816
A0A060XHQ3	MICALCL	MICAL C-terminal like	3.11599	0	1.01943	73.7324	8.66978
W5K7G6	ADD2	adducin 2	3.10443	0	1.32586	55.7896	8.60053
A0A060X0E0	ERLIN2	ER lipid raft associated 2	3.09663	0	65.6664	1.11434	8.55421
A0A146MMH4	CPNE2	copine 2	3.06458	0	63.444	1.10324	8.36624
A0A060WPI7	IRF2	interferon regulatory factor 2	3.03272	0	1.67299	40.0297	8.18348
A0A060WK05	PMVK	phosphomevalonate kinase	3.00279	0	1.04647	61.395	8.01548
A0A087XBU2	NRF1	nuclear respiratory factor 1	2.99601	0	62.5108	1.01817	7.9779
A0A096M5K9	MBD1	methyl-CpG binding domain protein 1	2.98501	0	0.579257	108.214	7.91732
A0A0F8CZF4	DPP4	dipeptidyl peptidase 4	2.97035	0	73.3136	0.837806	7.83726
A0A146SKP5	MYH11	myosin heavy chain 11	2.96327	0	1.14608	53.07	7.79888
Q66HW0	COASY	Coenzyme A synthase	2.88809	0	42.4906	1.28976	7.40288
A0A060WLR9	TUBA3C	tubulin alpha 3c	2.86588	0	2.54774	20.8582	7.2898
A0A146VFH4	TUBA4A	Tubulin alpha-4A chain	2.86588	0	2.54774	20.8582	7.2898
A0A0F8CHF1	ARF4	ADP ribosylation factor 4	2.82285	0	1.18525	42.2392	7.07558
C1BJ00	VDAC2	voltage dependent anion channel 2	2.78431	0	0.535211	88.6743	6.88908
A0A087YJF0	EPRS	glutamyl-prolyl-tRNA synthetase	2.78296	0	58.5001	0.809751	6.88262
A0A087WUL2	PSMB3	proteasome subunit beta 3	2.74294	0	92.8765	0.482512	6.69433
C7ATZ0	STAT1	signal transducer and activator of transcription 1	2.72894	0	39.0865	1.12449	6.62967
A0A087X711	ARL2	ADP ribosylation factor like GTPase 2	2.69893	0	39.7338	1.0611	6.49319
A0A0S7F0T6	LANCL2	LanC like 2	2.63922	0	0.891631	43.5296	6.22996
A0A060YC35	SARS	seryl-tRNA synthetase	2.61934	0	91.6974	0.411761	6.1447
A0A146NAN8	NT5DC1	5'-nucleotidase domain containing 1	2.61603	0	1.06219	35.3838	6.1306
A0A1A8CSP6	ACP1	acid phosphatase 1	2.59437	0	55.5816	0.656198	6.03925
A0A0P7Z7L1	MCTS1	MCTS1, re-initiation and release factor	2.578	0	0.724247	49.2294	5.97112
A0A087XX07	HUWE1	HECT, UBA and WWE domain containing 1, E3 ubiquitin protein ligase	2.53988	0	3.26786	10.349	5.81541
B9MSR2	SOD1	superoxide dismutase 1	2.53221	0	5.8111	5.75814	5.78456
A0A087XFE7	SLC9A1	solute carrier family 9 member A1	2.52249	0	25.6012	1.28952	5.74572
A0A060XWP8	RPN2	ribophorin II	2.51942	0	21.9129	1.50018	5.73353
A0A060WH91	PABPC1	poly(A) binding protein cytoplasmic 1	2.51109	0	25.895	1.2549	5.7005
A0A023UJE3	ENO1	enolase 1	2.4702	0	1.01943	30.1196	5.54119
A0A146NRZ0	TGM2	transglutaminase 2	2.4702	0	1.01943	30.1196	5.54119
H2VBD9	PSMD5	proteasome 26S subunit, non-ATPase 5	2.4693	0	53.0977	0.577552	5.53775
H2V275	CELF2	CUGBP Elav-like family member 2	2.46478	0	1.52101	20.0361	5.52042
W5UAT1	UROS	uroporphyrinogen III synthase	2.44852	8.66288e-14	31.2047	0.954852	5.45856
A0A060WDH0	CCDC124	coiled-coil domain containing 124	2.44088	0	0.540797	54.5155	5.42971
A0A087XG68	HMGB2	high mobility group box 2	2.41815	4.22362e-15	24.5741	1.1625	5.34485
A0A1A7XKU0	RANGAP1	Ran GTPase activating protein 1	2.40664	4.17869e-15	1.06935	26.2919	5.30237
A0A0F8CE83	PPP1R2P1	protein phosphatase 1 regulatory inhibitor subunit 2 pseudogene 1	2.3998	8.31316e-15	1.31283	21.2136	5.2773
A0A060YZP7	MPC2	mitochondrial pyruvate carrier 2	2.35431	1.02029e-12	1.34313	19.4678	5.1135
A0A060XJN6	PDCD10	programmed cell death 10	2.3331	4.47748e-14	1.01943	24.9062	5.03886
H2LFT6	PIEZO1	piezo type mechanosensitive ion channel component 1	2.3302	1.88146e-12	1.846	13.699	5.02875
A0A060WKS9	DPH7	diphthamide biosynthesis 7	2.32421	2.17045e-12	27.2311	0.920976	5.00791
A0A087YGW2	SAE1	SUMO1 activating enzyme subunit 1	2.31249	2.91382e-12	1.66266	14.8408	4.96741
U5YRM2	CAPN1	calpain 1	2.30209	1.09335e-13	22.1046	1.10031	4.93173
A0A060VUE5	TIAL1	TIA1 cytotoxic granule associated RNA binding protein like 1	2.2859	1.69205e-13	1.01943	23.3287	4.87668
A0A146RM67	DSP	desmoplakin	2.25958	3.49153e-13	30.3517	0.755477	4.78853
A0A087Y7K7	UROD	uroporphyrinogen decarboxylase	2.25454	3.96725e-13	21.7216	1.04828	4.77182
A0A060Z4J2	BRK1	BRICK1, SCAR/WAVE actin nucleating complex subunit	2.23517	2.02434e-11	0.928454	23.8751	4.70818
A0A060XGY3	SF3A3	splicing factor 3a subunit 3	2.23314	2.1104e-11	1.22905	17.9853	4.70157
A0A0F8AQB9	GPS1	G protein pathway suppressor 1	2.22132	9.64491e-13	22.9701	0.946679	4.66319
A0A087XLW0	PGAM1	phosphoglycerate mutase 1	2.21249	1.19746e-12	0.392484	54.7307	4.63475
H2TST0	HADHA	hydroxyacyl-CoA dehydrogenase trifunctional multienzyme complex subunit alpha	2.11169	1.63678e-11	11.486	1.62628	4.32198
A0A1A7XER0	TPP2	tripeptidyl peptidase 2	2.09693	2.36302e-11	39.0833	0.46826	4.27799
A0A087YC20	DDX19B	DEAD-box helicase 19B	2.09056	2.76492e-11	32.5329	0.557598	4.25914
A0A0N8K268	CHMP1A	charged multivesicular body protein 1A	2.08567	3.10074e-11	29.2066	0.616903	4.24472
A0A060WZH4	SYNCRIP	synaptotagmin binding cytoplasmic RNA interacting protein	2.08003	3.54342e-11	3.83435	4.66239	4.22815
A0A087X9L9	TXNRD3	thioredoxin reductase 3	2.07658	3.84762e-11	23.6726	0.751586	4.21805
A0A1A7Z9Z1	KTN1	kinectin 1	2.03816	9.89813e-11	2.82151	5.97875	4.1072
M4AM17	COMTD1	catechol-O-methyltransferase domain containing 1	2.03361	2.13568e-09	6.02149	2.7839	4.09429
A0A060YZH5	RPS21	ribosomal protein S21	2.0325	1.10342e-10	0.892642	18.7504	4.09114
A0A060YB72	TXNDC12	thioredoxin domain containing 12	2.02062	2.83993e-09	1.06652	15.4371	4.05758
G3NNZ5	VPS28	VPS28, ESCRT-I subunit	2.00309	2.23695e-10	1.26181	12.7346	4.00857
H2TU28	RAB5C	RAB5C, member RAS oncogene family	1.97716	4.16375e-10	14.0022	1.10707	3.93718
A0A060VUK9	ACTL6A	actin like 6A	1.9204	1.57835e-09	16.779	0.853944	3.78528
A0A0N8K350	ARG2	arginase 2	1.90666	2.16159e-09	2.29484	6.12594	3.7494
J3QRQ2	DCXR	dicarbonyl and L-xylulose reductase	1.89013	4.6589e-08	0.95073	14.4516	3.7067
H2MN42	NIT2	nitrilase family member 2	1.87753	5.97599e-08	3.93121	3.43448	3.67446
E7EXC7	USP9X	ubiquitin specific peptidase 9 X-linked	1.86819	5.12569e-09	11.9272	1.11744	3.65075
A0A060Y1H2	ATP5J	ATP synthase peripheral stalk subunit F6	1.85965	6.19118e-09	0.939454	14.0199	3.6292
Q45VN8	PSMB4	proteasome subunit beta 4	1.84704	1.107e-07	8.54508	1.51464	3.5976
A0A087YNU1	CLPP	caseinolytic mitochondrial matrix peptidase proteolytic subunit	1.84124	1.2375e-07	2.91151	4.40982	3.58319
A0A146PU69	ACTB	actin beta	1.83646	1.03246e-08	13.1755	0.968031	3.57132
A0A1L3A6A6	HSPA8	heat shock protein family A (Hsp70) member 8	1.81502	1.65239e-08	11.5959	1.0677	3.51865
A0A0P7Y8K0	CCDC85B	coiled-coil domain containing 85B	1.76997	4.276e-08	8.53478	1.36281	3.41046
A0A0F8BNJ7	ATAD2	ATPase family, AAA domain containing 2	1.76997	4.29304e-08	8.53478	1.36281	3.41046
A0A060Y4B3	HIPK2	homeodomain interacting protein kinase 2	1.76997	4.31021e-08	8.53478	1.36281	3.41046
A0A060VRY4	XPA	XPA, DNA damage recognition and repair factor	1.76997	4.32752e-08	8.53478	1.36281	3.41046
A0A1A8BMW9	USP5	ubiquitin specific peptidase 5	1.73519	8.88213e-08	12.6363	0.877139	3.32923
A0A0F8AW50	RAB8A	RAB8A, member RAS oncogene family	1.72639	1.05587e-07	107.642	0.10172	3.30898
A0A060W5N9	COX5A	cytochrome c oxidase subunit 5A	1.72087	1.18025e-07	14.4192	0.753576	3.29635
A0A0P7UL65	SNRPG	small nuclear ribonucleoprotein polypeptide G	1.70329	1.72347e-06	2.73444	3.87806	3.25643
A0A1A7WH23	DUSP23	dual specificity phosphatase 23	1.67003	3.31707e-07	2.23767	4.52548	3.18222
G3PS29	ATP6V1G2	ATPase H+ transporting V1 subunit G2	1.66955	3.15947e-06	1.32603	7.63166	3.18116
A0A087Y0K3	PSAT1	phosphoserine aminotransferase 1	1.65665	3.95942e-06	10.5908	0.938577	3.15283
H2MXM9	CASP6	caspase 6	1.65461	4.08493e-06	0.968735	10.2321	3.14837
P78552	IL13RA1	interleukin 13 receptor subunit alpha 1	1.64593	5.3438e-07	9.99169	0.980191	3.1295
A0A146MRD2	FAM136A	family with sequence similarity 136 member A	1.64072	5.10562e-06	1.10882	8.76907	3.11822
A0A0F8C762	MTDH	metadherin	1.64072	5.13714e-06	1.10882	8.76907	3.11822
A0A060W9C2	SLC52A3	solute carrier family 52 member 3	1.63472	5.55861e-06	0.830345	11.6129	3.10527
G3N7F6	FUBP3	far upstream element binding protein 3	1.59203	1.49419e-06	1.27642	7.12035	3.01473
A0A1A8FQ77	NCKAP5	NCK associated protein 5	1.5797	1.87338e-06	0.989955	9.02519	2.98907
A0A087YMH6	ADH5	alcohol dehydrogenase 5 (class III), chi polypeptide	1.57016	2.23965e-06	17.3528	0.508112	2.96937
A0A060WD34	SH3BGRL3	SH3 domain binding glutamate rich protein like 3	1.56187	2.60249e-06	7.43959	1.17163	2.95236
I3K217	NAP1L1	nucleosome assembly protein 1 like 1	1.54959	2.40654e-05	2.06762	4.14454	2.92734
C1BLR3	NUTF2	nuclear transport factor 2	1.54518	2.55247e-05	1.459	5.83759	2.9184
A0A060XKA2	WDR44	WD repeat domain 44	1.52876	3.34131e-05	7.19516	1.15708	2.88537
A0A087XK21	TRNT1	tRNA nucleotidyl transferase 1	1.52564	3.50317e-05	1.48132	5.59602	2.87915
W5NF82	NEFL	neurofilament light	1.50524	7.27838e-06	8.97119	0.898248	2.83872
A0A0S7JX07	GANAB	glucosidase II alpha subunit	-1.50119	2.04356e-06	0.465738	0.267948	0.353261
A0A087YF36	PCNP	PEST proteolytic signal containing nuclear protein	-1.50712	1.83961e-06	0.391208	0.316386	0.351813
E6ZHN8	ENTPD1	ectonucleoside triphosphate diphosphohydrolase 1	-1.52311	1.90467e-07	0.0902386	1.34154	0.347935
G3NHN5	HERC4	HECT and RLD domain containing E3 ubiquitin protein ligase 4	-1.55407	1.01302e-07	0.856499	0.135403	0.340548
I3J5Y7	CANX	calnexin	-1.55501	9.97229e-08	0.188804	0.613453	0.340327
A0A060W790	KPNA3	karyopherin subunit alpha 3	-1.55875	7.06893e-07	0.220153	0.523375	0.339444
A0A0F8ATK6	NATD1	N-acetyltransferase domain containing 1	-1.59139	3.74939e-07	0.137408	0.801449	0.331852
A0A087X8F2	RALGAPA2	Ral GTPase activating protein catalytic alpha subunit 2	-1.59139	3.77525e-07	0.137408	0.801449	0.331852
A0A060WM03	DNTTIP2	deoxynucleotidyltransferase terminal interacting protein 2	-1.59139	3.80147e-07	0.137408	0.801449	0.331852
A0A087XKC8	ALDH4A1	aldehyde dehydrogenase 4 family member A1	-1.60365	3.67555e-08	0.113649	0.952671	0.329044
A0A060WLA3	UHRF1BP1	UHRF1 binding protein 1	-1.617	2.32852e-07	1.31886	0.0805879	0.326013
W5KEZ0	ALOXE3	arachidonate lipoxygenase 3	-1.67634	7.12756e-08	0.926423	0.105665	0.312875
A0A060Z985	MAP9	microtubule associated protein 9	-1.69049	5.38527e-08	1.23014	0.0780311	0.309821
A0A0P7Y8Y5	TTC9C	tetratricopeptide repeat domain 9C	-1.75773	1.31555e-08	0.0819327	1.0673	0.295714
A0A0F8ALN2	FGA	fibrinogen alpha chain	-1.84245	1.60318e-10	0.284104	0.273688	0.278847
A0A087YH65	MGMT	O-6-methylguanine-DNA methyltransferase	-1.84245	1.61012e-10	0.284104	0.273688	0.278847
A0A0F8C9G0	AASDHPPT	aminoadipate-semialdehyde dehydrogenase-phosphopantetheinyl transferase	-1.8438	2.03159e-09	0.235138	0.330067	0.278588
A0A060W5L7	USP47	ubiquitin specific peptidase 47	-1.85717	1.52338e-09	1.01248	0.075246	0.276017
W5M476	SARDH	sarcosine dehydrogenase	-1.86083	1.03402e-10	0.779337	0.0972615	0.275317
Q4SBF2	SFMBT1	Scm like with four mbt domains 1	-1.86083	1.03856e-10	0.779337	0.0972615	0.275317
Q96AQ6	PBXIP1	PBX homeobox interacting protein 1	-1.87203	1.09342e-09	4.6504	0.0160486	0.273189
H2TNH6	SMC1B	structural maintenance of chromosomes 1B	-1.87203	1.10231e-09	4.6504	0.0160486	0.273189
H0YB71	STK10	serine/threonine kinase 10	-1.87203	1.11134e-09	4.6504	0.0160486	0.273189
A0A146R0K9	TRIM16	tripartite motif containing 16	-1.87203	1.12053e-09	4.6504	0.0160486	0.273189
A0A060X4G3	SNRPN	small nuclear ribonucleoprotein polypeptide N	-1.88931	5.28041e-11	0.0633448	1.15031	0.269937
D6R711	GDI2	GDP dissociation inhibitor 2	-1.90625	5.11789e-10	1.86666	0.0381293	0.266785
A0A146V0G7	DCAF1	DDB1 and CUL4 associated factor 1	-1.91156	3.08602e-11	0.881491	0.0801507	0.265805
A0A060WQF7	LARS	leucyl-tRNA synthetase	-1.93372	1.78133e-11	0.875223	0.0782828	0.261753
C0H9Y8	IL6R	interleukin 6 receptor	-1.94212	1.44994e-11	0.0510577	1.32637	0.260233
H2N1G7	CMPK2	cytidine/uridine monophosphate kinase 2	-1.98198	5.23572e-12	0.113278	0.565695	0.253142
A0A060W062	RBBP5	RB binding protein 5, histone lysine methyltransferase complex subunit	-1.99678	3.56791e-12	0.0624964	1.00453	0.250559
H2M6X7	DUSP4	dual specificity phosphatase 4	-2.06406	6.0758e-13	3.17933	0.0179877	0.239142
Q6DKF4	TWF1	twinfilin actin binding protein 1	-2.07259	9.68858e-12	0.781161	0.0723496	0.237732
A0A087XFR0	FTH1	ferritin heavy chain 1	-2.0904	3.03459e-13	0.945574	0.0583124	0.234816
A0A1A8GUB0	YWHAB	tyrosine 3-monooxygenase/tryptophan 5-monooxygenase activation protein beta	-2.17782	2.6751e-14	1.11555	0.0437856	0.221009
Q4SR03	ARL6IP5	ADP ribosylation factor like GTPase 6 interacting protein 5	-2.24931	3.49554e-15	0.0318004	1.39107	0.210324
H3CQM0	TTC9	tetratricopeptide repeat domain 9	-2.27349	5.26864e-14	0.116461	0.367318	0.206829
A0A146WLK1	ERH	ERH, mRNA splicing and mitosis factor	-2.27349	5.31979e-14	0.116461	0.367318	0.206829
A0A087XS40	TP53INP2	tumor protein p53 inducible nuclear protein 2	-2.31322	5.25675e-16	1.12054	0.0361308	0.201211
W5LKR3	WDFY3	WD repeat and FYVE domain containing 3	-2.33808	8.90817e-15	0.481732	0.0811947	0.197773
A0A060WKP5	EFHD2	EF-hand domain family member D2	-2.35886	4.99748e-15	1.11666	0.0340333	0.194945
A0A060WMK5	PAK2	p21 (RAC1) activated kinase 2	-2.39132	4.83689e-17	0.84662	0.0429132	0.190607
A0A060X589	ENSA	endosulfine alpha	-2.47258	1.87275e-16	0.309484	0.104886	0.180168
A0A060XDY9	ST13	ST13, Hsp70 interacting protein	-2.52734	3.65956e-17	0.0247146	1.21742	0.173459
A0A087Y968	TPI1	triosephosphate isomerase 1	-2.53038	3.37164e-17	6.11167	0.00490233	0.173094
A0A146N6G7	STX6	syntaxin 6	-2.53542	2.92315e-17	0.276488	0.10761	0.17249
A0A189JAM4	TUBA1C	tubulin alpha 1c	-2.55284	1.73614e-17	0.0102451	2.8348	0.170419
A0A087Y0A2	YBX1	Y-box binding protein 1	-2.60688	4.49757e-20	0.0245634	1.09702	0.164154
A0A060Z3T7	MRI1	methylthioribose-1-phosphate isomerase 1	-2.64492	1.23845e-20	0.0133858	1.90965	0.159882
A0A060WCC5	LRRC40	leucine rich repeat containing 40	-2.67887	3.88464e-21	0.214237	0.113832	0.156163
A0A087XJZ6	SNX6	sorting nexin 6	-2.72816	6.96183e-22	1.47422	0.0154498	0.150918
A0A0F8B4P8	CCDC9	coiled-coil domain containing 9	-2.76057	2.21559e-22	1.28578	0.0169356	0.147565
A0A067ZTD7	IRF3	interferon regulatory factor 3	-2.77578	1.29302e-22	2.99717	0.00711381	0.146018
A0A060WCX6	SFPQ	splicing factor proline and glutamine rich	-2.78324	9.94715e-23	0.0138288	1.52594	0.145265
A5A0E1	SNAP23	synaptosome associated protein 23	-2.80078	5.31436e-23	0.893214	0.0230573	0.14351
A0A087XJ99	EIF3I	eukaryotic translation initiation factor 3 subunit I	-2.81793	2.88568e-23	0.0169501	1.18649	0.141814
A0A087XDZ8	CUTA	cutA divalent cation tolerance homolog	-2.86495	5.20178e-24	1.03766	0.0181582	0.137267
A0A087YJD5	NECAP2	NECAP endocytosis associated 2	-2.8759	3.4875e-24	2.93488	0.00632331	0.136228
Q8IVS2	MCAT	malonyl-CoA-acyl carrier protein transacylase	-2.90258	1.30559e-24	0.0284122	0.629456	0.133732
A0A146VEJ1	PLCL2	phospholipase C like 2	-2.90258	1.32191e-24	0.0284122	0.629456	0.133732
A0A087YDB9	TRPM6	transient receptor potential cation channel subfamily M member 6	-2.90258	1.33023e-24	0.0284122	0.629456	0.133732
H6QXT0	CASP1	caspase 1	-2.90549	1.20076e-24	0.0556555	0.320048	0.133463
G3PNB9	MYH2	myosin heavy chain 2	-2.90549	1.20841e-24	0.0556555	0.320048	0.133463
A0A0F8APD8	PACSIN1	protein kinase C and casein kinase substrate in neurons 1	-2.97877	1.39197e-23	0.604253	0.0266306	0.126853
H3CAN5	GALK1	galactokinase 1	-3.00322	5.89943e-24	0.045593	0.341177	0.124721
A0A0P7UP85	SNX1	sorting nexin 1	-3.02715	1.18391e-26	0.780798	0.0192724	0.12267
A0A0R4IN65	SELENOO	selenoprotein O	-3.10523	1.47591e-25	0.589769	0.0228974	0.116207
A0A087Y0E9	PPIH	peptidylprolyl isomerase H	-3.11189	1.16694e-25	0.987284	0.0135522	0.115672
A0A0P7WN77	D2HGDH	D-2-hydroxyglutarate dehydrogenase	-3.11763	3.35243e-28	0.676288	0.0196277	0.115213
A0A060XCL3	ALYREF	Aly/REF export factor	-3.15159	8.58496e-29	1.01943	0.0124221	0.112532
A0A060WCQ5	NACAD	NAC alpha domain containing	-3.18029	2.72514e-29	0.04839	0.25149	0.110316
G3NDG3	PLEC	plectin	-3.2051	3.59835e-27	0.00616221	1.90809	0.108435
G3NRU2	RNF146	ring finger protein 146	-3.25047	1.51163e-30	0.0109915	1.00453	0.105078
A0A0B5JFB4	EFNB2	ephrin B2	-3.25701	1.15845e-30	0.186725	0.0585981	0.104603
H2LW76	FGG	fibrinogen gamma chain	-3.25828	1.10596e-30	0.0959523	0.113832	0.10451
H2RJ37	SNRPA1	small nuclear ribonucleoprotein polypeptide A'	-3.29532	2.34597e-31	0.033041	0.314029	0.101862
A5D8S6	TNFRSF21	TNF receptor superfamily member 21	-3.30407	1.63107e-31	0.00871828	1.17577	0.101246
A0A087YAS4	CIAO1	cytosolic iron-sulfur assembly component 1	-3.36586	7.02011e-30	0.00711444	1.32255	0.0970009
A0A146ZU31	GVINP1	GTPase, very large interferon inducible pseudogene 1	-3.45764	2.12753e-34	1.35932	0.00609497	0.091022
W5LVK2	EXTL2	exostosin like glycosyltransferase 2	-3.49878	3.45344e-35	0.00420677	1.86026	0.0884629
Q4RGC2	MAMDC2	MAM domain containing 2	-3.49878	3.47864e-35	0.00420677	1.86026	0.0884629
I3JDD2	EFEMP2	EGF containing fibulin extracellular matrix protein 2	-3.49878	3.50422e-35	0.00420677	1.86026	0.0884629
A0A0P7X379	USH2A	usherin	-3.49878	3.53018e-35	0.00420677	1.86026	0.0884629
A0A0P7TXU5	TRAFD1	TRAF-type zinc finger domain containing 1	-3.49878	3.55652e-35	0.00420677	1.86026	0.0884629
B3VTP4	APOA4	apolipoprotein A4	-3.50052	3.31574e-35	0.0111118	0.702581	0.0883568
A0A0S7J2Q0	RBM20	RNA binding motif protein 20	-3.51362	1.86912e-35	0.0923651	0.0830009	0.0875579
A0A087WSW9	TXNRD1	thioredoxin reductase 1	-3.51362	1.8835e-35	0.0923651	0.0830009	0.0875579
A0A060X0E5	CAB39	calcium binding protein 39	-3.5593	2.60625e-33	0.0056323	1.27762	0.0848288
A0A060W491	DNAAF1	dynein axonemal assembly factor 1	-3.5641	2.1805e-33	0.00494712	1.44492	0.0845471
A0A060VWH5	SLC2A9	solute carrier family 2 member 9	-3.5641	2.20646e-33	0.00494712	1.44492	0.0845471
C1BKM7	APOA1	apolipoprotein A1	-3.58118	1.08734e-33	0.147501	0.0473284	0.0835522
A0A060VTV3	WDR37	WD repeat domain 37	-3.59951	3.80775e-37	0.00736734	0.923776	0.0824971
A0A060Y5J8	GIMAP2	GTPase, IMAP family member 2	-3.68793	6.24019e-39	0.00276591	2.17674	0.0775929
A0A060VMW3	HSPA4L	heat shock protein family A (Hsp70) member 4 like	-3.80106	2.80913e-41	0.925871	0.0055588	0.0717407
F1QZL1	TVP23B	trans-golgi network vesicle protein 23 homolog B	-3.83315	5.93042e-42	0.00490063	1.00453	0.070163
A0A1A8DPS2	MPP7	membrane palmitoylated protein 7	-3.83315	5.97786e-42	0.00490063	1.00453	0.070163
I6QFY3	CFTR	cystic fibrosis transmembrane conductance regulator	-3.85295	2.30017e-42	0.00477189	1.0037	0.0692065
A0A0F8AE69	KCNK5	potassium two pore domain channel subfamily K member 5	-3.85295	2.31902e-42	0.00477189	1.0037	0.0692065
A0A096MD21	JAKMIP3	Janus kinase and microtubule interacting protein 3	-3.85295	2.33819e-42	0.00477189	1.0037	0.0692065
A0A060Y773	EPHA7	EPH receptor A7	-3.86234	1.50974e-42	0.00613609	0.770452	0.0687573
A0A087Y7C5	PRSS16	serine protease 16	-3.99644	9.99527e-42	0.763034	0.00514469	0.0626544
A0A0F6MX51	ATP5D	ATP synthase F1 subunit delta	-4.11745	3.59013e-48	0.808923	0.00410337	0.0576135
H2LP66	EIF3J	eukaryotic translation initiation factor 3 subunit J	-4.12793	1.91245e-44	0.04904	0.0667098	0.0571966
H2TG57	MANBA	mannosidase beta	-4.14999	6.63119e-45	0.0150889	0.21028	0.0563284
B5XE40	NME1	NME/NM23 nucleoside diphosphate kinase 1	-4.17999	1.33088e-49	0.485227	0.00627263	0.0551693
A0A0G2KWQ2	USP53	ubiquitin specific peptidase 53	-4.17999	1.34266e-49	0.485227	0.00627263	0.0551693
A0A087XZX8	ATP6V1E1	ATPase H+ transporting V1 subunit E1	-4.25075	4.69303e-47	0.100768	0.0273825	0.0525289
A0A060W147	ADD3	adducin 3	-4.48113	3.62753e-52	0.123385	0.016249	0.0447759
O75151	PHF2	PHD finger protein 2	-4.52601	3.45164e-53	0.00197842	0.952257	0.0434047
F2Z2E2	IQGAP3	IQ motif containing GTPase activating protein 3	-4.82941	2.20394e-60	0.000970249	1.27503	0.0351723
A0A1A8D2K6	KIF1A	kinesin family member 1A	-4.82941	2.26433e-60	0.000970249	1.27503	0.0351723
W5L332	HPRT1	hypoxanthine phosphoribosyltransferase 1	-4.91052	2.30996e-62	0.00363269	0.304328	0.0332495
A0A087X4W0	FGB	fibrinogen beta chain	-4.94493	7.71612e-69	0.0224192	0.0470151	0.032466
A0A0K1U2V1	COI	mitochondrially encoded cytochrome c oxidase I	-4.99189	2.1249e-64	0.00378881	0.260664	0.0314262
A0A087XWU1	SH3RF2	SH3 domain containing ring finger 2	-5.19193	1.51226e-69	0.0348194	0.0214946	0.0273574
A0A0R4ICS1	ITGA4	integrin subunit alpha 4	-5.35249	7.96034e-74	0.0480943	0.0124562	0.0244759
A0A0P7XB09	DHRS7B	dehydrogenase/reductase 7B	-5.35249	8.08095e-74	0.0480943	0.0124562	0.0244759
A0A146PA90	SERPINB1	serpin family B member 1	-1.44047	9.71135e-07	0.683676	0.198563	0.368446
G3Q4P6	DNM2	dynamin 2	-1.43848	1.00596e-06	0.135981	1.00108	0.368955
A0A060XBC2	ESYT1	extended synaptotagmin 1	-1.42662	1.25806e-06	1.22504	0.112963	0.372
X1WEE8	TRIM25	tripartite motif containing 25	-5.61606	4.01692e-81	0.00629859	0.0660012	0.0203891
B5X157	PHOSPHO1	phosphoethanolamine/phosphocholine phosphatase	-5.61606	4.21129e-81	0.00629859	0.0660012	0.0203891
A0A060Y493	ALAD	aminolevulinate dehydratase	-1.40936	1.73659e-06	1.00745	0.140688	0.376479
A0A087WSW7	HELLS	helicase, lymphoid specific	-5.61606	4.35166e-81	0.00629859	0.0660012	0.0203891
A0A1A7XFZ1	UBA6	ubiquitin like modifier activating enzyme 6	-5.67014	1.26945e-82	0.182322	0.00211542	0.019639
A0A087X811	FLNB	filamin B	-5.77029	1.67542e-85	0.0456248	0.00735769	0.0183219
C9DTM6	EPX	eosinophil peroxidase	-5.96073	2.94273e-99	0.0295203	0.00873299	0.0160562
H3DLE9	PSMB9	proteasome subunit beta 9	-1.49084	2.46551e-06	0.483505	0.261833	0.355805
A0A0F8BVI8	MPO	myeloperoxidase	-5.96073	2.96973e-99	0.0295203	0.00873299	0.0160562
D1FY50	ATP1A1	ATPase Na+/K+ transporting subunit alpha 1	-1.37699	3.15598e-06	1.38566	0.106983	0.385022
A0A146MRI7	NUP35	nucleoporin 35	-6.06319	1.27046e-102	0.0112103	0.0199517	0.0149554
D6PVP9	FKBP1B	FK506 binding protein 1B	-1.36627	3.81689e-06	0.158401	0.949867	0.387892
A0A087XF46	FKBP1A	FK506 binding protein 1A	-1.36627	3.84425e-06	0.158401	0.949867	0.387892
A0A0F8ADJ8	ARNTL	aryl hydrocarbon receptor nuclear translocator like	-6.59752	3.8625e-121	0.00405452	0.0263	0.0103264
A0A060WIG7	HNRNPH1	heterogeneous nuclear ribonucleoprotein H1	-7.27212	7.81197e-135	0.00648814	0.00645105	0.00646957
A0A146MZH3	TAF6	TATA-box binding protein associated factor 6	-1.35968	4.3012e-06	0.886094	0.171361	0.389669
H2MG37	HCFC1	host cell factor C1	-1.4528	4.76562e-06	0.255698	0.521914	0.365312
W5N0T3	ACAD11	acyl-CoA dehydrogenase family member 11	-7.42263	2.18343e-140	0.00315847	0.010756	0.0058286
A0A0P7UHC6	NGLY1	N-glycanase 1	-7.42263	2.22542e-140	0.00315847	0.010756	0.0058286
W5UMT1	HNRNPK	heterogeneous nuclear ribonucleoprotein K	-1.44565	5.26566e-06	0.217458	0.619805	0.367126
A0A087YH55	RNF151	ring finger protein 151	-7.42263	2.26905e-140	0.00315847	0.010756	0.0058286
A0A0F8ALH1	RCAN1	regulator of calcineurin 1	-1.43961	5.80743e-06	1.28607	0.105683	0.368668
G3NRS6	TXN2	thioredoxin 2	-1.43588	6.17601e-06	0.149022	0.916775	0.369621
A0A060WXE9	LITAF	lipopolysaccharide induced TNF factor	-1.33558	6.6877e-06	0.102708	1.52861	0.396232
H2N2Z5	SPATA5	spermatogenesis associated 5	-7.82306	2.00026e-169	0.00531027	0.00367226	0.00441596
A0A0F8CUQ6	PARK7	Parkinsonism associated deglycase	-1.41138	9.53323e-06	0.500457	0.282421	0.375951
A0A0P7UNI1	ufd1	ubiquitin recognition factor in ER associated degradation 1	1.48434	1.05954e-05	0.696736	11.2356	2.7979
A0A1A7XUV6	PGLS	6-phosphogluconolactonase	1.4728	1.29887e-05	6.89653	1.11707	2.7756
A0A146S9E9	PALM	paralemmin	-1.37288	1.85623e-05	0.389258	0.383006	0.386119
A0A0F8AT45	AEBP1	AE binding protein 1	1.44481	2.10962e-05	6.26405	1.18307	2.72228
A0A146YKG9	PARP4	poly(ADP-ribose) polymerase family member 4	-1.27038	2.11537e-05	0.520505	0.330165	0.414551
I3J911	SEPT10	septin 10	-1.26925	2.13534e-05	1.90586	0.0903114	0.414875
M3ZGD9	ANKS1B	ankyrin repeat and sterile alpha motif domain containing 1B	-1.26944	2.13555e-05	17.8729	0.00962776	0.41482
Q7SZM8	HSPA1A	heat shock protein family A (Hsp70) member 1A	1.4389	2.31584e-05	7.78728	0.943878	2.71113
A0A060YIZ1	MAPRE3	microtubule associated protein RP/EB family member 3	-7.94075	2.30518e-160	0.00415658	0.00398526	0.00407002
I3KAE1	MAATS1	MYCBP associated and testis expressed 1	-1.35386	2.5208e-05	0.771428	0.198427	0.391244
G3Q0J2	KIRREL1	kirre like nephrin family adhesion molecule 1	-1.35386	2.53521e-05	0.771428	0.198427	0.391244
A0A1A7XVE8	MDH1	malate dehydrogenase 1	-7.96449	1.64433e-175	0.004245	0.00377593	0.0040036
Q7T2F4	STAP2	signal transducing adaptor family member 2	-1.24631	3.13911e-05	0.197432	0.899977	0.421526
Q0P4B5	PPP1R13L	protein phosphatase 1 regulatory subunit 13 like	-8.02877	6.94107e-164	0.00379085	0.00386779	0.00382913
A0A0P7TPS9	GABPA	GA binding protein transcription factor subunit alpha	-8.18103	4.80029e-185	0.00402039	0.00295297	0.00344559
M4AUR4	HERC6	HECT and RLD domain containing E3 ubiquitin protein ligase family member 6	1.40344	4.16998e-05	2.11931	3.30186	2.64531
A0A0F8CHD7	EIF2B2	eukaryotic translation initiation factor 2B subunit beta	-1.22654	4.33099e-05	0.195264	0.935251	0.427342
A0A023UI92	CCT5	chaperonin containing TCP1 subunit 5	-1.31905	4.40477e-05	0.632959	0.253791	0.400798
A0A060WSQ2	PABPN1	poly(A) binding protein nuclear 1	-1.31416	4.75545e-05	1.00659	0.160673	0.40216
W5LJC2	PPM1A	protein phosphatase, Mg2+/Mn2+ dependent 1A	-1.21843	4.93675e-05	0.154435	1.19588	0.429751
H2VCU6	STXBP5	syntaxin binding protein 5	1.39125	5.04375e-05	25.2051	0.272977	2.62306
A0A060YY81	RBFA	ribosome binding factor A	1.39125	5.0604e-05	25.2051	0.272977	2.62306
A0A060WIQ8	PHB	prohibitin	1.3905	5.09096e-05	0.896703	7.6651	2.6217
A0A060W1L3	BCAS2	BCAS2, pre-mRNA processing factor	-1.21453	5.18668e-05	0.348309	0.533105	0.430913
A0A087XEE1	SNX12	sorting nexin 12	1.38554	5.4811e-05	9.67601	0.705478	2.6127
A0A060YGR0	KRR1	KRR1, small subunit processome component homolog	1.49532	5.70339e-05	2.4694	3.21868	2.81926
A0A0F8B545	RBX1	ring-box 1	-1.20776	5.75658e-05	1.33791	0.140097	0.43294
M9ZNQ0	SVEP1	sushi, von Willebrand factor type A, EGF and pentraxin domain containing 1	1.49155	5.97425e-05	4.47691	1.76613	2.81191
K7EL76	KLC3	kinesin light chain 3	1.37958	6.00034e-05	1.85461	3.65036	2.60192
A0A060XYE8	LSM1	LSM1 homolog, mRNA degradation associated	-1.2796	8.20474e-05	0.399087	0.425143	0.411909
A0A087XXT9	SESN1	sestrin 1	-1.27427	8.90489e-05	0.391339	0.43678	0.413436
A0A087XC40	EPB41L3	erythrocyte membrane protein band 4.1 like 3	-1.27301	8.94765e-05	0.901436	0.18995	0.413797
A0A0F8C6B6	VWA5B1	von Willebrand factor A domain containing 5B1	1.46557	8.96683e-05	1.16963	6.52094	2.76172
A0A087YP91	SCARB2	scavenger receptor class B member 2	-1.18057	8.98849e-05	0.191155	1.01821	0.441176
A0A060YEQ1	DNPH1	2'-deoxynucleoside 5'-phosphate N-hydrolase 1	1.46557	9.01402e-05	1.16963	6.52094	2.76172
A0A060WL67	RBP1	retinol binding protein 1	-1.26982	9.37457e-05	0.215514	0.798021	0.41471
A0A060WEX5	PPM1G	protein phosphatase, Mg2+/Mn2+ dependent 1G	1.46144	9.44129e-05	0.531742	14.2619	2.75384
A0A087YD77	ABHD14B	abhydrolase domain containing 14B	1.4598	9.64727e-05	8.38596	0.902264	2.7507
A0A060XQD6	ADD1	adducin 1	-1.17025	0.000106137	0.223415	0.883748	0.444345
G3NMN0	TARSL2	threonyl-tRNA synthetase like 2	1.34103	0.000112373	0.632596	10.1451	2.53332
I3IYS2	FLOT2	flotillin 2	1.33051	0.000132882	4.47234	1.4142	2.51492
I3KC64	SEPHS1	selenophosphate synthetase 1	1.43662	0.000137322	8.76703	0.835759	2.70687
Q8N5Y8	PARP16	poly(ADP-ribose) polymerase family member 16	-1.15149	0.000142531	0.428524	0.472887	0.450159
H2T5P4	NOSTRIN	nitric oxide synthase trafficking	-1.23431	0.000159279	0.682908	0.26455	0.425045
A0A1A8KYN5	IQCG	Dynein regulatory complex protein 9	1.31568	0.000165519	2.45253	2.52641	2.4892
A0A146NEV8	MB21D2	Mab-21 domain containing 2	1.31568	0.000166036	2.45253	2.52641	2.4892
A0A060W3W0	HNRNPU	heterogeneous nuclear ribonucleoprotein U	1.42324	0.000167395	3.04708	2.36042	2.68187
W5K3V5	SF3B1	splicing factor 3b subunit 1	-1.22829	0.000173495	1.20267	0.151477	0.426823
A0A060XG86	PPIA	peptidylprolyl isomerase A	1.3113	0.00017588	6.38878	0.963965	2.48165
I3IX85	CFAP36	cilia and flagella associated protein 36	-1.22636	0.00017712	0.395395	0.461984	0.427394
A0A1A8EAA0	DDX39B	DExD-box helicase 39B	-1.22441	0.000181768	0.375871	0.487296	0.427973
W5MFM2	SPTAN1	spectrin alpha, non-erythrocytic 1	-1.22098	0.000190006	0.734885	0.250424	0.428991
C3KJN6	CAPZA1	capping actin protein of muscle Z-line subunit alpha 1	1.29973	0.000210682	6.1946	0.978367	2.46183
A0A146SU47	ISYNA1	inositol-3-phosphate synthase 1	1.40529	0.000212545	1.69036	4.15041	2.64872
A0A060YJ55	ARSJ	arylsulfatase family member J	1.40529	0.000213557	1.69036	4.15041	2.64872
A0A0F8AM96	SLC5A3	solute carrier family 5 member 3	-1.21196	0.000214738	0.437252	0.426181	0.431681
H2LQZ3	ASTN2	astrotactin 2	-1.12352	0.0002152	0.239842	0.878313	0.458973
A0A146ZKH3	BCL3	B cell CLL/lymphoma 3	-1.12352	0.00021586	0.239842	0.878313	0.458973
A0A0E9X1H6	BANF1	barrier to autointegration factor 1	1.29552	0.000223098	7.2546	0.830551	2.45465
G3Q9W3	UVRAG	UV radiation resistance associated	-1.11329	0.000250434	0.107657	1.98466	0.462237
A0A146NNP1	NSMAF	neutral sphingomyelinase activation associated factor	-1.11329	0.000251195	0.107657	1.98466	0.462237
C1BKJ6	SNRNP40	small nuclear ribonucleoprotein U5 subunit 40	1.27757	0.000292749	4.75415	1.23624	2.42431
A0A060X622	MAP2K2	mitogen-activated protein kinase kinase 2	-1.09983	0.000307059	0.379549	0.573549	0.466573
A0A087Y8K4	ATP5A1	ATP synthase F1 subunit alpha	-1.18701	0.000310228	0.621059	0.31061	0.439212
A0A146ULA9	PSMC4	proteasome 26S subunit, ATPase 4	1.26539	0.000351372	2.32767	2.48266	2.40391
A0A087YQ09	KCTD12	potassium channel tetramerization domain containing 12	-1.17372	0.000374885	0.436188	0.45048	0.443276
W5M6P2	CRYZ	crystallin zeta	1.35856	0.000416482	1.3411	4.90312	2.56429
E6ZFW2	RPN1	ribophorin I	-1.06409	0.000522467	0.273017	0.837847	0.478274
H2MXK4	NAP1L4	nucleosome assembly protein 1 like 4	1.34196	0.000529781	1.35376	4.74679	2.53496
C1BIH9	ANXA5	annexin A5	-1.14093	0.000589465	0.858194	0.239609	0.453466
A0A060Y093	CAMSAP2	calmodulin regulated spectrin associated protein family member 2	1.22868	0.000602583	6.58299	0.834284	2.34352
A0A060VZK2	PBDC1	polysaccharide biosynthesis domain containing 1	-1.13897	0.000604261	0.320084	0.644181	0.454084
A0A0F8BC77	GCA	grancalcin	1.31731	0.000733656	2.85727	2.17344	2.49201
B5X3I8	CA2	carbonic anhydrase 2	1.31633	0.00073796	3.49977	1.77202	2.49031
A0A060YRV1	PSMD8	proteasome 26S subunit, non-ATPase 8	-1.04018	0.000740141	0.249568	0.947457	0.486266
G3PNK6	FBP2	fructose-bisphosphatase 2	-1.11352	0.000852242	0.342511	0.623622	0.462166
F1C715	SRP72	signal recognition particle 72	-1.02802	0.000882731	0.300449	0.800389	0.490384
M4AJ71	DGAT1	diacylglycerol O-acyltransferase 1	-1.02394	0.000926108	0.33984	0.711625	0.491771
M3ZDE8	COL1A1	collagen type I alpha 1 chain	-1.02394	0.0009288	0.33984	0.711625	0.491771
A0A087XQ96	FCGBP	Fc fragment of IgG binding protein	-1.02394	0.000931508	0.33984	0.711625	0.491771
A0A060WHH5	EXOC5	exocyst complex component 5	1.18956	0.00104745	4.8937	1.06304	2.28083
A0A060VX01	SF3A2	splicing factor 3a subunit 2	1.2871	0.00110879	1.68411	3.53622	2.44037
A0A0B6VWS4	STIP1	stress induced phosphoprotein 1	1.18192	0.00116649	14.9006	0.345447	2.26878
A0A0C4DGH6	UHRF1BP1L	UHRF1 binding protein 1 like	1.27142	0.00137507	0.787115	7.40344	2.41399
M9Z9J7	PANX2	pannexin 2	1.16958	0.00138424	8.19305	0.617604	2.24946
A0A0F8AF13	GPX4	glutathione peroxidase 4	-1.07509	0.00144824	0.457387	0.492546	0.474641
A0A087XIJ6	USP3	ubiquitin specific peptidase 3	-0.988578	0.00151447	0.844019	0.300929	0.503974
A0A060WKG2	SH3GLB2	SH3 domain containing GRB2 like, endophilin B2	-1.06374	0.00167142	2.44794	0.0934899	0.478391
A0A0S7KNQ8	RARS	arginyl-tRNA synthetase	-0.980927	0.00168273	0.507231	0.506078	0.506654
A0A060WVV6	RRAD	RRAD, Ras related glycolysis inhibitor and calcium channel regulator	1.15319	0.00173111	0.698369	7.08282	2.22405
G3PFU2	DHPS	deoxyhypusine synthase	-1.06088	0.00173254	0.352334	0.652125	0.479339
A0A0P7WX29	ANXA6	annexin A6	-1.05533	0.00186462	0.83248	0.278136	0.481189
A0A0F8ABA3	BOLA2	bolA family member 2	1.24684	0.00187199	4.61584	1.22017	2.3732
H2LIL3	PDE4D	phosphodiesterase 4D	-0.968275	0.00198682	0.436207	0.598891	0.511117
W5MA89	TCP11L1	t-complex 11 like 1	-0.966332	0.002002	0.428924	0.610703	0.511806
A0A0P7VVF6	NPLOC4	NPL4 homolog, ubiquitin recognition factor	-0.966022	0.00200512	0.511495	0.512336	0.511915
A0A0N4STT7	LPAR4	lysophosphatidic acid receptor 4	-0.966332	0.00201868	0.428924	0.610703	0.511806
W5UEV5	ITPR2	inositol 1,4,5-trisphosphate receptor type 2	-0.966861	0.00202069	0.237419	1.1025	0.511618
A0A0F8CIA4	SPECC1L	sperm antigen with calponin homology and coiled-coil domains 1 like	-0.966332	0.00202431	0.428924	0.610703	0.511806
A0A087XX15	ADAM12	ADAM metallopeptidase domain 12	-0.966332	0.00202996	0.428924	0.610703	0.511806
A0A087YND6	TCP1	t-complex 1	-0.963191	0.00207423	0.349138	0.753535	0.512921
A0A146MMT0	VWA5A	von Willebrand factor A domain containing 5A	1.23879	0.00207626	1.73749	3.20556	2.36001
A0A060XYE5	NFYC	nuclear transcription factor Y subunit gamma	1.13779	0.00207636	1.52238	3.18052	2.20044
A0A060WCW9	NUCB2	nucleobindin 2	-1.04387	0.00214193	0.248886	0.945203	0.485023
A0A1A7WPI9	HIBCH	3-hydroxyisobutyryl-CoA hydrolase	1.23584	0.00214537	0.787849	7.04059	2.35519
Q4RIS6	HSPA4	heat shock protein family A (Hsp70) member 4	-1.0419	0.00218362	0.31961	0.738059	0.485686
I3J4T9	ABCC12	ATP binding cassette subfamily C member 12	-0.959165	0.00218733	0.68894	0.384011	0.514355
A0A0E3M4K1	RAG1	recombination activating 1	-0.954314	0.00233255	0.335991	0.792716	0.516087
A0A087YNE4	SPAG7	sperm associated antigen 7	1.12737	0.00237223	4.17748	1.14243	2.1846
I3JIV4	TRIM21	tripartite motif containing 21	-1.03234	0.00247024	0.464417	0.514705	0.488915
A0A060WE33	AP1B1	adaptor related protein complex 1 subunit beta 1	1.12356	0.00249302	0.619338	7.66521	2.17884
A0A087X9B3	ACP2	acid phosphatase 2, lysosomal	1.22322	0.00251149	1.00921	5.40094	2.33467
A0A146NMU2	MAN2B1	mannosidase alpha class 2B member 1	1.22232	0.00253279	2.28244	2.38511	2.33321
A0A0S7JYY2	PA2G4	proliferation-associated 2G4	-1.02351	0.00274322	0.387542	0.624403	0.491917
Q9H6T3	RPAP3	RNA polymerase II associated protein 3	1.11453	0.00277569	1.12405	4.17086	2.16524
M3ZS66	MARF1	meiosis regulator and mRNA stability factor 1	1.11453	0.00278309	1.12405	4.17086	2.16524
A0A0F8AMP4	SLC25A24	solute carrier family 25 member 24	1.11514	0.00278963	3.84942	1.21895	2.16616
H2M0X7	IL16	interleukin 16	1.11453	0.00279053	1.12405	4.17086	2.16524
A0A1A7W9B4	RMDN1	regulator of microtubule dynamics 1	1.11453	0.00279801	1.12405	4.17086	2.16524
A0A0F8C6G0	PRKCSH	protein kinase C substrate 80K-H	-1.02171	0.0028003	0.485094	0.500083	0.492532
A0A060W4G2	ADA	adenosine deaminase	1.11453	0.00280553	1.12405	4.17086	2.16524
A0A060Z0A1	ALDH2	aldehyde dehydrogenase 2 family member	1.11291	0.00282983	1.59802	2.92724	2.16282
A0A060VX13	PRKAA1	protein kinase AMP-activated catalytic subunit alpha 1	-0.935509	0.00292122	1.10836	0.246652	0.522858
A0A0S7LIP3	UBE2K	ubiquitin conjugating enzyme E2 K	-1.01746	0.00295476	0.723824	0.337127	0.493985
A0A060WGM2	SPTBN4	spectrin beta, non-erythrocytic 4	1.10364	0.00317469	3.53472	1.30648	2.14897
H2MD69	PSMB7	proteasome subunit beta 7	1.20105	0.00328794	1.27355	4.15041	2.29908
A0A087YE23	ENO3	enolase 3	1.09903	0.00336919	5.64361	0.813065	2.14211
A0A1A8KRB4	WBP4	WW domain binding protein 4	-1.00638	0.00337818	0.614305	0.40338	0.497794
H0YJX2	PSMC6	proteasome 26S subunit, ATPase 6	1.09528	0.00352449	3.64267	1.25316	2.13655
A0A0F8BQG0	CHMP4C	charged multivesicular body protein 4C	1.19312	0.00362846	0.497999	10.4979	2.28647
W5N2L7	CASP7	caspase 7	1.19228	0.00365564	0.9156	5.70321	2.28514
A0A060WI63	EIF3L	eukaryotic translation initiation factor 3 subunit L	1.09117	0.00371379	2.42581	1.87109	2.13047
A0A060WWP0	FAM212A	inka box actin regulator 1	-0.995036	0.00388579	0.270679	0.92998	0.501723
A0A0F8AG06	PFAS	phosphoribosylformylglycinamidine synthase	1.08662	0.00393565	4.94874	0.911414	2.12376
A0A146VNG3	AKAP9	A-kinase anchoring protein 9	-0.99255	0.00398632	0.56124	0.450066	0.502589
A0A060VT27	SNX14	sorting nexin 14	-0.904018	0.00437128	0.284921	1.00231	0.534396
A0A060VYX7	UPF1	UPF1, RNA helicase and ATPase	-0.899403	0.00462125	1.38997	0.206776	0.536109
A0A146YZZ3	BTF3	basic transcription factor 3	-0.980196	0.00462265	0.606856	0.423426	0.506911
A0A060WMH9	MYL9	myosin light chain 9	-0.978932	0.00468282	0.474034	0.543019	0.507355
A0A096M9J5	CDC42	cell division cycle 42	1.06913	0.00490582	2.47331	1.77992	2.09817
A0A060WG81	FKBP2	FK506 binding protein 2	-0.89307	0.00499539	0.362098	0.80074	0.538467
W5K2L5	ZBED5	zinc finger BED-type containing 5	1.16471	0.00503139	1.65359	3.03945	2.24187
A0A0F8AV18	TJP3	tight junction protein 3	1.16471	0.00504943	1.65359	3.03945	2.24187
A0A060VV51	H1F0	H1 histone family member 0	1.16471	0.00506759	1.65359	3.03945	2.24187
A0A060VSV9	CALR	calreticulin	1.06099	0.0054273	1.77517	2.45211	2.08636
A0A060XU38	COPS7A	COP9 signalosome subunit 7A	-0.958082	0.00596551	0.44977	0.589097	0.514741
A0A0P7UT08	HIST1H4A	histone cluster 1 H4 family member a	-0.876549	0.00611092	0.454221	0.653128	0.544669
A0A0R4IHA8	CHRAC1	chromatin accessibility complex 1	-0.952911	0.00630843	0.370902	0.719501	0.516589
A0A0F8AGV9	RABEP1	rabaptin, RAB GTPase binding effector protein 1	1.14573	0.00631645	1.36239	3.59333	2.21258
H2RXZ0	KDM5A	lysine demethylase 5A	1.03845	0.00714182	3.8041	1.10907	2.05403
A0A0F8AMB5	PRPF4	pre-mRNA processing factor 4	1.13242	0.00730471	1.43063	3.35938	2.19227
A0A060WGH1	MTHFD2	methylenetetrahydrofolate dehydrogenase (NADP+ dependent) 2, methenyltetrahydrofolate cyclohydrolase	1.0364	0.00731268	1.39682	3.01185	2.0511
A0A1A7X410	CAPG	capping actin protein, gelsolin like	-0.938944	0.00738247	1.26556	0.21499	0.521615
A0A096LUG1	USP14	ubiquitin specific peptidase 14	-0.855839	0.00787826	0.981139	0.311174	0.552544
I3J855	HNRNPUL1	heterogeneous nuclear ribonucleoprotein U like 1	-0.932475	0.00798363	0.502687	0.546131	0.523959
M3ZDZ8	HNRNPA1L2	heterogeneous nuclear ribonucleoprotein A1-like 2	1.02879	0.00801192	3.00939	1.38329	2.04031
G3P316	ANKRD13A	ankyrin repeat domain 13A	1.12286	0.00815805	1.0316	4.59746	2.17778
A0A060W6V7	MYL4	myosin light chain 4	-0.92357	0.00886696	0.792966	0.35051	0.527203
H2UUB5	GPR108	G protein-coupled receptor 108	-0.922142	0.00896596	0.642409	0.433515	0.527725
A0A0S7LPK1	GJB3	gap junction protein beta 3	-0.921192	0.00901235	0.597118	0.46701	0.528072
A0A0F8C6C9	SARNP	SAP domain containing ribonucleoprotein	-0.921192	0.00904249	0.597118	0.46701	0.528072
A0A0P7US40	THOP1	thimet oligopeptidase 1	-0.920484	0.00906201	0.525624	0.531053	0.528332
A0A060XQS3	OXSR1	oxidative stress responsive 1	-0.91746	0.00934758	0.395185	0.709306	0.52944
H3CQK0	RABGEF1	RAB guanine nucleotide exchange factor 1	-0.913492	0.00978712	0.512467	0.549993	0.530898
A0A146MIG4	NUP37	nucleoporin 37	-0.907836	0.0103932	0.813122	0.349359	0.532984
A0A0S7HWZ5	DYNLL2	dynein light chain LC8-type 2	1.08791	0.0120072	1.69231	2.66996	2.12566
A0A0N8K264	HNRNPR	heterogeneous nuclear ribonucleoprotein R	0.995157	0.0120445	2.93252	1.35489	1.9933
A0A087Y6L6	CCDC43	coiled-coil domain containing 43	-0.894269	0.0121545	0.561902	0.515152	0.53802
H2VD64	COPS4	COP9 signalosome subunit 4	0.991002	0.0124556	4.3696	0.904068	1.98756
A0A1A8EKG2	SRSF11	serine and arginine rich splicing factor 11	0.991111	0.0124996	5.09995	0.774716	1.98772
G1FKM4	MDH2	malate dehydrogenase 2	0.991637	0.0125114	3.63471	1.08782	1.98844
A0A146NH83	SFRS11	serine and arginine rich splicing factor 11	0.991111	0.0125302	5.09995	0.774716	1.98772
A0A060YLP3	EIF3F	eukaryotic translation initiation factor 3 subunit F	0.987824	0.0129147	3.99709	0.983979	1.98319
A0A1A8KN91	LENG1	leukocyte receptor cluster member 1	-0.883013	0.0137104	0.520749	0.564605	0.542234
A0A0F8ABW7	PCNT	pericentrin	-0.883013	0.0137541	0.520749	0.564605	0.542234
W5MHX7	PNP	purine nucleoside phosphorylase	-0.881847	0.0138605	0.361447	0.814761	0.542672
Q8UUR4	TMPO	thymopoietin	-0.879205	0.0142183	0.911905	0.324128	0.543667
A0A060XNU2	PSMD2	proteasome 26S subunit, non-ATPase 2	-0.802314	0.014648	0.33585	0.97907	0.573429
A0A1A7Y507	GSR	glutathione-disulfide reductase	1.06691	0.0149432	1.85694	2.36345	2.09494
A0A0F8C3F8	PEX19	peroxisomal biogenesis factor 19	1.06538	0.0151712	1.23099	3.55772	2.09273
A0A0P7U6D2	KIF5C	kinesin family member 5C	-0.798659	0.0152675	0.433038	0.763192	0.574883
B5X4R7	TKT	transketolase	0.9711	0.0156065	5.13874	0.747832	1.96033
A0A147AYX1	CHMP2B	charged multivesicular body protein 2B	-0.863415	0.0167463	0.636886	0.474363	0.54965
H2L8A8	VRK2	vaccinia related kinase 2	1.05072	0.0176723	2.01308	2.13174	2.07156
A0A1A8HWR2	KDM4A	lysine demethylase 4A	1.04612	0.0184863	2.24538	1.89906	2.06497
W5MC58	NCAPD3	non-SMC condensin II complex subunit D3	0.954446	0.0189198	4.57496	0.820817	1.93784
A0A1A7WB99	FERMT3	fermitin family member 3	-0.772774	0.0205334	0.590034	0.580586	0.585291
W5MHY8	PKM	pyruvate kinase M1/2	-0.843702	0.0206047	0.862033	0.360178	0.557212
H3CTY3	IGFBP2	insulin like growth factor binding protein 2	0.944365	0.0211858	2.15757	1.71633	1.92434
A0A096LVZ1	DPM1	dolichyl-phosphate mannosyltransferase subunit 1, catalytic	-0.769082	0.0213341	0.34277	1.00453	0.586791
W5KIJ4	PMPCB	peptidase, mitochondrial processing beta subunit	-0.83894	0.0215828	0.318998	0.979759	0.559054
A0A088MLH3	CYP19A1	cytochrome P450 family 19 subfamily A member 1	-0.835087	0.0224999	0.479099	0.655847	0.560549
K7EK91	DNAH17	dynein axonemal heavy chain 17	-0.833479	0.0226533	0.570546	0.551956	0.561174
A0A087Y7Y0	RPP25	ribonuclease P and MRP subunit p25	-0.833479	0.0227865	0.570546	0.551956	0.561174
M3ZM12	SGO1	shugoshin 1	-0.762164	0.0229515	0.573366	0.606317	0.589611
I3J2S0	NUP153	nucleoporin 153	0.93546	0.0232125	1.56121	2.34283	1.9125
A0A1A7XR71	FADD	Fas associated via death domain	-0.759377	0.0235903	0.828904	0.421023	0.590751
A0A1A8G267	OAT	ornithine aminotransferase	-0.829125	0.0236791	1.24875	0.253712	0.562871
I3KUE8	CLIC1	chloride intracellular channel 1	-0.827628	0.0240196	0.554058	0.573011	0.563455
H2UPC1	PNPLA2	patatin like phospholipase domain containing 2	-0.757126	0.0240403	0.600249	0.583221	0.591674
A0A1A7ZVL5	FAM13A	family with sequence similarity 13 member A	-0.757126	0.0240962	0.600249	0.583221	0.591674
A0A060WDY6	GRHL1	grainyhead like transcription factor 1	-0.755583	0.0244132	0.756353	0.463841	0.592307
A0A0F8AJY7	MAT2B	methionine adenosyltransferase 2B	1.01652	0.0248536	3.88801	1.05263	2.02303
A0A060WLS1	EPS15	epidermal growth factor receptor pathway substrate 15	-0.744812	0.0274777	0.192373	1.85112	0.596746
W5KEY6	PDLIM3	PDZ and LIM domain 3	1.00557	0.0279076	1.97724	2.03871	2.00774
W5N038	TDRKH	tudor and KH domain containing	-0.81129	0.0283543	0.48748	0.66619	0.569872
I3JVV3	DNAH11	dynein axonemal heavy chain 11	-0.81129	0.0284351	0.48748	0.66619	0.569872
A0A0F8APJ1	TRIM39	tripartite motif containing 39	-0.808054	0.0292422	0.473915	0.688339	0.571152
A0A1A8GVF3	MRPS30	mitochondrial ribosomal protein S30	-0.735827	0.030342	0.419279	0.859974	0.600474
A0A0S7INW5	SPEG	SPEG complex locus	-0.80091	0.0314177	0.874873	0.376582	0.573987
A0A087YFQ4	SF3A1	splicing factor 3a subunit 1	0.906286	0.0316691	0.718938	4.88593	1.87421
A0A0F8CTN5	PIM3	Pim-3 proto-oncogene, serine/threonine kinase	-0.794115	0.033148	0.326749	1.01784	0.576697
A0A1A7XDX6	COTL1	coactosin like F-actin binding protein 1	-0.794223	0.033199	0.62815	0.529379	0.576654
A0A0P7YN83	TRIM63	tripartite motif containing 63	-0.794645	0.0332264	0.485356	0.684724	0.576485
A0A0S7M3D4	TMOD4	tropomodulin 4	-0.794393	0.0332275	0.597514	0.55639	0.576586
A0A060VW47	HSP90AB1	heat shock protein 90 alpha family class B member 1	-0.726624	0.0334789	0.723142	0.505016	0.604316
A0A0S7LS76	RTP3	receptor transporter protein 3	-0.725239	0.0339215	0.481435	0.76002	0.604897
H2N1L8	IFIT1	interferon induced protein with tetratricopeptide repeats 1	0.9837	0.0340038	1.86971	2.09156	1.97753
G3NWL4	GGA1	golgi associated, gamma adaptin ear containing, ARF binding protein 1	-0.790007	0.0344107	0.498694	0.670709	0.578341
G3NFY2	UBA2	ubiquitin like modifier activating enzyme 2	0.977381	0.035973	0.929273	4.17156	1.96889
H9KV45	UBE2D3	ubiquitin conjugating enzyme E2 D3	0.977938	0.0360435	1.95749	1.98188	1.96965
A0A087XIZ7	PPP1R1C	protein phosphatase 1 regulatory inhibitor subunit 1C	-0.785276	0.0360607	0.481061	0.699868	0.580241
A9ZTC5	RPLP2	ribosomal protein lateral stalk subunit P2	0.974654	0.0369693	1.00089	3.85846	1.96517
A0A087Y5V5	KARS	lysyl-tRNA synthetase	-0.715274	0.0377886	0.614478	0.603749	0.60909
H2MY42	PFDN4	prefoldin subunit 4	-0.778913	0.0381563	0.777819	0.436686	0.582806
I3J786	SFRS8	splicing factor SWAP	-0.777174	0.0384792	0.579375	0.587672	0.583509
H3CEU5	PRDM15	PR/SET domain 15	-0.777174	0.038581	0.579375	0.587672	0.583509
A0A1A7XM70	ROCK2	Rho associated coiled-coil containing protein kinase 2	-0.777174	0.0386833	0.579375	0.587672	0.583509
A0A060XUC7	KCNK9	potassium two pore domain channel subfamily K member 9	-0.777174	0.0387862	0.579375	0.587672	0.583509
I3IZC1	CDC37	cell division cycle 37	-0.77522	0.0390007	1.00509	0.339677	0.5843
I3KP98	MYH10	myosin heavy chain 10	-0.774403	0.039145	1.10624	0.308968	0.584631
A0A0S7FXX0	EIF6	eukaryotic translation initiation factor 6	-0.771895	0.0400207	0.886304	0.386981	0.585648
A0A0F8ACX8	NLRC3	NLR family CARD domain containing 3	0.882406	0.04068	1.20209	2.827	1.84345
A0A146N5F7	PRPS1	phosphoribosyl pyrophosphate synthetase 1	-0.70817	0.0407569	0.470364	0.796536	0.612096
A0A060WAR4	DDX5	DEAD-box helicase 5	-0.706817	0.0410832	0.488154	0.768949	0.612671
A0A1A8BIK0	HNRNPAB	heterogeneous nuclear ribonucleoprotein A/B	0.878799	0.0421208	2.60985	1.29561	1.83884
W5NGJ8	CEP68	centrosomal protein 68	-0.765683	0.0422628	0.541899	0.638402	0.588175
W5N325	IMPA1	inositol monophosphatase 1	-0.765683	0.0423712	0.541899	0.638402	0.588175
B9V3V9	RAN	RAN, member RAS oncogene family	-0.765208	0.0423718	0.409662	0.845032	0.588369
A0A060VV07	PLS3	plastin 3	-0.702655	0.0427938	0.673558	0.560512	0.61444
E7F8A9	TAP1	transporter 1, ATP binding cassette subfamily B member	0.876369	0.0430541	1.59497	2.11288	1.83575
A0A087XYL4	MOB1A	MOB kinase activator 1A	-0.759989	0.0447104	0.493421	0.706681	0.590501
A0A146MZH4	TMEM63A	transmembrane protein 63A	-0.69814	0.0447381	0.456327	0.832533	0.616366
A0A060WPM7	CCDC6	coiled-coil domain containing 6	-0.695652	0.0458533	0.375175	1.01611	0.61743
A0A1A7WJN5	CFL2	cofilin 2	-0.691694	0.0477415	0.493938	0.776044	0.619126
H2U021	H6PD	hexose-6-phosphate dehydrogenase/glucose 1-dehydrogenase	-0.75264	0.0478859	0.497803	0.707633	0.593517
A0A060VVE5	ALDOA	aldolase, fructose-bisphosphate A	-0.689526	0.0487559	0.400359	0.960317	0.620058
Q7ZU33	CSNK2A2	casein kinase 2 alpha 2	0.94041	0.0499152	1.18894	3.09758	1.91907

## Sheet: 318 PROT FDR<0.001 -1.5Log2F1.5
Main Accession	Protein Name Human Orthologue	Gene description	Log2FC	FDR	Ratio Replicate_1	Ratio Replicate_2	Average
A0A060XD42	LRP1	LDL receptor related protein 1	9.61817	0	824.51	749.063	785.882
A0A0P7XD74	SNRPF	small nuclear ribonucleoprotein polypeptide F	8.79321	0	563.452	349.286	443.628
G3NRM7	ZNFX1	zinc finger NFX1-type containing 1	7.98345	0	240.788	265.999	253.08
A0A146NIL6	HNMT	histamine N-methyltransferase	7.33476	0	144.977	179.749	161.429
Q19A30	ALDH9A1	aldehyde dehydrogenase 9 family member A1	7.08477	0	151.624	121.532	135.747
E6ZFB8	ATG7	autophagy related 7	7.06287	0	172.027	103.914	133.701
H2M1L3	GCLC	glutamate-cysteine ligase catalytic subunit	7.05566	0	199.812	88.5741	133.035
A0A0P7UQB0	NUP98	nucleoporin 98	6.56511	0	102.974	87.0684	94.6878
A0A060W490	PNPO	pyridoxamine 5'-phosphate oxidase	6.54473	0	52.5011	166.016	93.3597
A0A146VXW1	APOLD1	apolipoprotein L domain containing 1	6.01637	0	4314.69	0.971102	64.7302
B9V4K7	VTG2	vitelogenin 2	6.01637	0	4314.69	0.971102	64.7302
A0A087YGW8	CLIC2	chloride intracellular channel 2	6.00741	0	72.568	57.0262	64.3295
A0A1A8DQA8	PHGDH	phosphoglycerate dehydrogenase	5.96298	0	71.9074	54.1124	62.3785
H2RV41	GSTM3	glutathione S-transferase mu 3	5.94071	0	48.6209	77.5958	61.4229
I3IV50	FAS	Fas cell surface death receptor	5.88751	0	21.0236	166.698	59.1996
H2S255	IRGC	immunity related GTPase cinema	5.88751	0	21.0236	166.698	59.1996
A0A1A7XC51	PPAN	peter pan homolog (Drosophila)	5.88751	0	21.0236	166.698	59.1996
A0A060WN74	ACP6	acid phosphatase 6, lysophosphatidic	5.8519	0	49.7729	67.0193	57.7559
A0A060WPW9	RUVBL1	RuvB like AAA ATPase 1	5.68115	0	35.205	74.7809	51.3094
A0A087YCZ2	SBDS	SBDS, ribosome maturation factor	5.38388	0	18.0178	96.7656	41.7552
A0A146ZX32	FAM3C	family with sequence similarity 3 member C	5.38388	0	18.0178	96.7656	41.7552
E7EUE6	SCN3A	sodium voltage-gated channel alpha subunit 3	5.38319	0	27264.8	0.0638852	41.7351
A0A060X986	CASP9	caspase 9	5.34643	0	8.3882	197.335	40.6852
A0A060W0D1	RTRAF	RNA transcription, translation and transport factor	4.98784	0	12.6555	79.5607	31.7313
A0A087Y346	SNRPD1	small nuclear ribonucleoprotein D1 polypeptide	4.98735	0	266.113	3.78108	31.7206
C3KI48	COX6C	cytochrome c oxidase subunit 6C	4.95126	0	102.115	9.37263	30.9369
A0A087YQ86	GJA8	gap junction protein alpha 8	4.94662	0	5.66474	167.874	30.8377
A0A146RA28	EIF5B	eukaryotic translation initiation factor 5B	4.94554	0	949.535	1	30.8145
W5KQL6	APOE	apolipoprotein E	4.62693	0	29.91	20.4113	24.7083
A0A096M453	UCHL3	ubiquitin C-terminal hydrolase L3	4.54169	0	47.1557	11.5036	23.2908
A0A0S7HJL6	NAPA	NSF attachment protein alpha	4.52323	0	1.01943	518.678	22.9947
E6ZIZ2	SKT	KIAA1217	4.37053	0	386.852	1.10605	20.6852
A0A060VY90	TRMT61A	tRNA methyltransferase 61A	4.36504	0	170.639	2.4885	20.6067
A0A060X5T6	ARL8B	ADP ribosylation factor like GTPase 8B	4.33652	0	303.504	1.34487	20.2033
A0A060WTE4	ADK	adenosine kinase	4.30857	0	0.75891	517.4	19.8157
H2SYY4	PTPA	protein phosphatase 2 phosphatase activator	4.26799	0	79.3736	4.67638	19.2661
A0A087XZY9	WDR1	WD repeat domain 1	4.23546	0	29.43	12.0563	18.8366
W5LA34	ABCB1	ATP binding cassette subfamily B member 1	4.2322	0	29.3577	12.0315	18.794
A0A146UQZ0	CCT3	chaperonin containing TCP1 subunit 3	4.20768	0	1.01943	334.904	18.4773
A0A060VXL3	ANXA4	annexin A4	4.19661	0	316.122	1.06354	18.336
A0A146VBL6	CAMSAP1	calmodulin regulated spectrin associated protein 1	4.1878	0	332.129	1	18.2244
H2SS02	PYCR3	pyrroline-5-carboxylate reductase 3	4.13758	0	1.90877	162.3	17.6009
A0A0S7HP87	FAM213B	family with sequence similarity 213 member B	4.13534	0	150.929	2.04621	17.5736
A0A146MHT9	MR1	major histocompatibility complex, class I-related	4.08719	0	104.958	2.75246	16.9968
A0A087XQU0	PYM1	PYM homolog 1, exon junction complex associated factor	4.00632	0	1.01034	255.611	16.0703
A0A087YG23	EFNB1	ephrin B1	3.90647	0	223.855	1.00453	14.9957
A0A087XRL9	LAP3	leucine aminopeptidase 3	3.88574	0	142.003	1.53868	14.7817
Q6PH06	CRK	CRK proto-oncogene, adaptor protein	3.83669	0	216.74	0.941846	14.2876
A0A0P7USQ3	PSMD11	proteasome 26S subunit, non-ATPase 11	3.83618	0	1.11328	183.234	14.2825
H3DEG7	KNTC1	kinetochore associated 1	3.83465	0	176.929	1.1505	14.2673
Q5SRD4	TAP2	transporter 2, ATP binding cassette subfamily B member	3.83465	0	176.929	1.1505	14.2673
H2MNB4	EIF2B3	eukaryotic translation initiation factor 2B subunit gamma	3.75534	0	0.845289	215.742	13.5042
A0A0P7VA29	ANP32E	acidic nuclear phosphoprotein 32 family member E	3.73945	0	0.739449	241.249	13.3563
A0A0P7U245	COPS3	COP9 signalosome subunit 3	3.68905	0	2.10563	79.0035	12.8977
W5NG17	GGPS1	geranylgeranyl diphosphate synthase 1	3.68608	0	1.22534	135.202	12.8712
E6ZGH0	ZPR1	ZPR1 zinc finger	3.6725	0	15.3364	10.6009	12.7507
G3PVK3	TLN2	talin 2	3.66687	0	164.569	0.980231	12.701
A0A0S7LJM9	CNBP	CCHC-type zinc finger nucleic acid binding protein	3.65477	0	111.003	1.42909	12.5949
I3KZX4	LSM3	LSM3 homolog, U6 small nuclear RNA and mRNA degradation associated	3.609	0	171.679	0.867199	12.2016
A0A0F8B193	MCU	mitochondrial calcium uniporter	3.55241	0	54.3337	2.53336	11.7323
A0A060X3S4	PDXK	pyridoxal kinase	3.52413	0	91.1857	1.45148	11.5045
A0A075CRN3	CIAPIN1	cytokine induced apoptosis inhibitor 1	3.51697	0	1.01581	129.007	11.4476
W5UAL8	GSS	glutathione synthetase	3.49635	0	0.657422	193.717	11.2851
A0A087X9P9	RPS28	ribosomal protein S28	3.46599	0	59.3035	2.059	11.0501
I3JL21	LTA4H	leukotriene A4 hydrolase	3.44487	0	113.993	1.04025	10.8895
G3NSI9	FARSLA	phenylalanyl-tRNA synthetase subunit alpha	3.43435	0	75.5988	1.54586	10.8104
A0A060X2R3	NUP93	nucleoporin 93	3.415	0	9.06155	12.5555	10.6664
A0A087XKA5	PFN2	profilin 2	3.39167	0	109.654	1.00453	10.4953
A0A1A8MAK2	CAST	calpastatin	3.39033	0	9.94038	11.0606	10.4855
W5LF74	CEP85L	centrosomal protein 85 like	3.3856	0	0.872567	125.181	10.4512
A0A0F8AXP6	NUBP1	nucleotide binding protein 1	3.34733	0	1.01943	101.61	10.1776
A0A060VPX2	MYOM1	myomesin 1	3.31491	0	124.384	0.796176	9.95146
A0A060Y8V4	TAPT1	transmembrane anterior posterior transformation 1	3.31454	0	35.6486	2.77659	9.94893
A0A0A0MTS7	TTN	titin	3.29185	0	84.5298	1.1347	9.79369
A0A1A8EUT5	NEK4	NIMA related kinase 4	3.29185	0	84.5298	1.1347	9.79369
A0A060YC09	UBE2L3	ubiquitin conjugating enzyme E2 L3	3.28977	0	95.5892	1.00053	9.77959
A0A1A7ZJC0	MARS	methionyl-tRNA synthetase	3.27543	0	29.7135	3.15539	9.68286
A0A0F8CG21	NPEPL1	aminopeptidase like 1	3.26198	0	71.5162	1.28679	9.59302
A0A1B0GVS3	ACTR1A	ARP1 actin related protein 1 homolog A	3.23917	0	88.1349	1.01164	9.44251
A0A147AHI6	PSMB6	proteasome subunit beta 6	3.23477	0	1.2485	70.9808	9.41378
A0A060VUH6	HMBS	hydroxymethylbilane synthase	3.20869	0	0.671316	127.321	9.24513
A0A087YDM2	TSN	translin	3.17375	0	61.3704	1.32687	9.02389
G3PW05	ACADM	acyl-CoA dehydrogenase medium chain	3.17205	0	1.01943	79.6901	9.01324
C3KH96	RBM8	RNA binding motif protein 8A	3.16005	0	60.1636	1.32802	8.9386
A0A087XTN8	WDHD1	WD repeat and HMG-box DNA binding protein 1	3.14538	0	77.9367	1.00453	8.84816
A0A060XHQ3	MICALCL	MICAL C-terminal like	3.11599	0	1.01943	73.7324	8.66978
W5K7G6	ADD2	adducin 2	3.10443	0	1.32586	55.7896	8.60053
A0A060X0E0	ERLIN2	ER lipid raft associated 2	3.09663	0	65.6664	1.11434	8.55421
A0A146MMH4	CPNE2	copine 2	3.06458	0	63.444	1.10324	8.36624
A0A060WPI7	IRF2	interferon regulatory factor 2	3.03272	0	1.67299	40.0297	8.18348
A0A060WK05	PMVK	phosphomevalonate kinase	3.00279	0	1.04647	61.395	8.01548
A0A087XBU2	NRF1	nuclear respiratory factor 1	2.99601	0	62.5108	1.01817	7.9779
A0A096M5K9	MBD1	methyl-CpG binding domain protein 1	2.98501	0	0.579257	108.214	7.91732
A0A0F8CZF4	DPP4	dipeptidyl peptidase 4	2.97035	0	73.3136	0.837806	7.83726
A0A146SKP5	MYH11	myosin heavy chain 11	2.96327	0	1.14608	53.07	7.79888
Q66HW0	COASY	Coenzyme A synthase	2.88809	0	42.4906	1.28976	7.40288
A0A060WLR9	TUBA3C	tubulin alpha 3c	2.86588	0	2.54774	20.8582	7.2898
A0A146VFH4	TUBA4A	Tubulin alpha-4A chain	2.86588	0	2.54774	20.8582	7.2898
A0A0F8CHF1	ARF4	ADP ribosylation factor 4	2.82285	0	1.18525	42.2392	7.07558
C1BJ00	VDAC2	voltage dependent anion channel 2	2.78431	0	0.535211	88.6743	6.88908
A0A087YJF0	EPRS	glutamyl-prolyl-tRNA synthetase	2.78296	0	58.5001	0.809751	6.88262
A0A087WUL2	PSMB3	proteasome subunit beta 3	2.74294	0	92.8765	0.482512	6.69433
C7ATZ0	STAT1	signal transducer and activator of transcription 1	2.72894	0	39.0865	1.12449	6.62967
A0A087X711	ARL2	ADP ribosylation factor like GTPase 2	2.69893	0	39.7338	1.0611	6.49319
A0A0S7F0T6	LANCL2	LanC like 2	2.63922	0	0.891631	43.5296	6.22996
A0A060YC35	SARS	seryl-tRNA synthetase	2.61934	0	91.6974	0.411761	6.1447
A0A146NAN8	NT5DC1	5'-nucleotidase domain containing 1	2.61603	0	1.06219	35.3838	6.1306
A0A1A8CSP6	ACP1	acid phosphatase 1	2.59437	0	55.5816	0.656198	6.03925
A0A0P7Z7L1	MCTS1	MCTS1, re-initiation and release factor	2.578	0	0.724247	49.2294	5.97112
A0A087XX07	HUWE1	HECT, UBA and WWE domain containing 1, E3 ubiquitin protein ligase	2.53988	0	3.26786	10.349	5.81541
B9MSR2	SOD1	superoxide dismutase 1	2.53221	0	5.8111	5.75814	5.78456
A0A087XFE7	SLC9A1	solute carrier family 9 member A1	2.52249	0	25.6012	1.28952	5.74572
A0A060XWP8	RPN2	ribophorin II	2.51942	0	21.9129	1.50018	5.73353
A0A060WH91	PABPC1	poly(A) binding protein cytoplasmic 1	2.51109	0	25.895	1.2549	5.7005
A0A023UJE3	ENO1	enolase 1	2.4702	0	1.01943	30.1196	5.54119
A0A146NRZ0	TGM2	transglutaminase 2	2.4702	0	1.01943	30.1196	5.54119
H2VBD9	PSMD5	proteasome 26S subunit, non-ATPase 5	2.4693	0	53.0977	0.577552	5.53775
H2V275	CELF2	CUGBP Elav-like family member 2	2.46478	0	1.52101	20.0361	5.52042
W5UAT1	UROS	uroporphyrinogen III synthase	2.44852	8.66288e-14	31.2047	0.954852	5.45856
A0A060WDH0	CCDC124	coiled-coil domain containing 124	2.44088	0	0.540797	54.5155	5.42971
A0A087XG68	HMGB2	high mobility group box 2	2.41815	4.22362e-15	24.5741	1.1625	5.34485
A0A1A7XKU0	RANGAP1	Ran GTPase activating protein 1	2.40664	4.17869e-15	1.06935	26.2919	5.30237
A0A0F8CE83	PPP1R2P1	protein phosphatase 1 regulatory inhibitor subunit 2 pseudogene 1	2.3998	8.31316e-15	1.31283	21.2136	5.2773
A0A060YZP7	MPC2	mitochondrial pyruvate carrier 2	2.35431	1.02029e-12	1.34313	19.4678	5.1135
A0A060XJN6	PDCD10	programmed cell death 10	2.3331	4.47748e-14	1.01943	24.9062	5.03886
H2LFT6	PIEZO1	piezo type mechanosensitive ion channel component 1	2.3302	1.88146e-12	1.846	13.699	5.02875
A0A060WKS9	DPH7	diphthamide biosynthesis 7	2.32421	2.17045e-12	27.2311	0.920976	5.00791
A0A087YGW2	SAE1	SUMO1 activating enzyme subunit 1	2.31249	2.91382e-12	1.66266	14.8408	4.96741
U5YRM2	CAPN1	calpain 1	2.30209	1.09335e-13	22.1046	1.10031	4.93173
A0A060VUE5	TIAL1	TIA1 cytotoxic granule associated RNA binding protein like 1	2.2859	1.69205e-13	1.01943	23.3287	4.87668
A0A146RM67	DSP	desmoplakin	2.25958	3.49153e-13	30.3517	0.755477	4.78853
A0A087Y7K7	UROD	uroporphyrinogen decarboxylase	2.25454	3.96725e-13	21.7216	1.04828	4.77182
A0A060Z4J2	BRK1	BRICK1, SCAR/WAVE actin nucleating complex subunit	2.23517	2.02434e-11	0.928454	23.8751	4.70818
A0A060XGY3	SF3A3	splicing factor 3a subunit 3	2.23314	2.1104e-11	1.22905	17.9853	4.70157
A0A0F8AQB9	GPS1	G protein pathway suppressor 1	2.22132	9.64491e-13	22.9701	0.946679	4.66319
A0A087XLW0	PGAM1	phosphoglycerate mutase 1	2.21249	1.19746e-12	0.392484	54.7307	4.63475
H2TST0	HADHA	hydroxyacyl-CoA dehydrogenase trifunctional multienzyme complex subunit alpha	2.11169	1.63678e-11	11.486	1.62628	4.32198
A0A1A7XER0	TPP2	tripeptidyl peptidase 2	2.09693	2.36302e-11	39.0833	0.46826	4.27799
A0A087YC20	DDX19B	DEAD-box helicase 19B	2.09056	2.76492e-11	32.5329	0.557598	4.25914
A0A0N8K268	CHMP1A	charged multivesicular body protein 1A	2.08567	3.10074e-11	29.2066	0.616903	4.24472
A0A060WZH4	SYNCRIP	synaptotagmin binding cytoplasmic RNA interacting protein	2.08003	3.54342e-11	3.83435	4.66239	4.22815
A0A087X9L9	TXNRD3	thioredoxin reductase 3	2.07658	3.84762e-11	23.6726	0.751586	4.21805
A0A1A7Z9Z1	KTN1	kinectin 1	2.03816	9.89813e-11	2.82151	5.97875	4.1072
M4AM17	COMTD1	catechol-O-methyltransferase domain containing 1	2.03361	2.13568e-09	6.02149	2.7839	4.09429
A0A060YZH5	RPS21	ribosomal protein S21	2.0325	1.10342e-10	0.892642	18.7504	4.09114
A0A060YB72	TXNDC12	thioredoxin domain containing 12	2.02062	2.83993e-09	1.06652	15.4371	4.05758
G3NNZ5	VPS28	VPS28, ESCRT-I subunit	2.00309	2.23695e-10	1.26181	12.7346	4.00857
H2TU28	RAB5C	RAB5C, member RAS oncogene family	1.97716	4.16375e-10	14.0022	1.10707	3.93718
A0A060VUK9	ACTL6A	actin like 6A	1.9204	1.57835e-09	16.779	0.853944	3.78528
A0A0N8K350	ARG2	arginase 2	1.90666	2.16159e-09	2.29484	6.12594	3.7494
J3QRQ2	DCXR	dicarbonyl and L-xylulose reductase	1.89013	4.6589e-08	0.95073	14.4516	3.7067
H2MN42	NIT2	nitrilase family member 2	1.87753	5.97599e-08	3.93121	3.43448	3.67446
E7EXC7	USP9X	ubiquitin specific peptidase 9 X-linked	1.86819	5.12569e-09	11.9272	1.11744	3.65075
A0A060Y1H2	ATP5J	ATP synthase peripheral stalk subunit F6	1.85965	6.19118e-09	0.939454	14.0199	3.6292
Q45VN8	PSMB4	proteasome subunit beta 4	1.84704	1.107e-07	8.54508	1.51464	3.5976
A0A087YNU1	CLPP	caseinolytic mitochondrial matrix peptidase proteolytic subunit	1.84124	1.2375e-07	2.91151	4.40982	3.58319
A0A146PU69	ACTB	actin beta	1.83646	1.03246e-08	13.1755	0.968031	3.57132
A0A1L3A6A6	HSPA8	heat shock protein family A (Hsp70) member 8	1.81502	1.65239e-08	11.5959	1.0677	3.51865
A0A0P7Y8K0	CCDC85B	coiled-coil domain containing 85B	1.76997	4.276e-08	8.53478	1.36281	3.41046
A0A0F8BNJ7	ATAD2	ATPase family, AAA domain containing 2	1.76997	4.29304e-08	8.53478	1.36281	3.41046
A0A060Y4B3	HIPK2	homeodomain interacting protein kinase 2	1.76997	4.31021e-08	8.53478	1.36281	3.41046
A0A060VRY4	XPA	XPA, DNA damage recognition and repair factor	1.76997	4.32752e-08	8.53478	1.36281	3.41046
A0A1A8BMW9	USP5	ubiquitin specific peptidase 5	1.73519	8.88213e-08	12.6363	0.877139	3.32923
A0A0F8AW50	RAB8A	RAB8A, member RAS oncogene family	1.72639	1.05587e-07	107.642	0.10172	3.30898
A0A060W5N9	COX5A	cytochrome c oxidase subunit 5A	1.72087	1.18025e-07	14.4192	0.753576	3.29635
A0A0P7UL65	SNRPG	small nuclear ribonucleoprotein polypeptide G	1.70329	1.72347e-06	2.73444	3.87806	3.25643
A0A1A7WH23	DUSP23	dual specificity phosphatase 23	1.67003	3.31707e-07	2.23767	4.52548	3.18222
G3PS29	ATP6V1G2	ATPase H+ transporting V1 subunit G2	1.66955	3.15947e-06	1.32603	7.63166	3.18116
A0A087Y0K3	PSAT1	phosphoserine aminotransferase 1	1.65665	3.95942e-06	10.5908	0.938577	3.15283
H2MXM9	CASP6	caspase 6	1.65461	4.08493e-06	0.968735	10.2321	3.14837
P78552	IL13RA1	interleukin 13 receptor subunit alpha 1	1.64593	5.3438e-07	9.99169	0.980191	3.1295
A0A146MRD2	FAM136A	family with sequence similarity 136 member A	1.64072	5.10562e-06	1.10882	8.76907	3.11822
A0A0F8C762	MTDH	metadherin	1.64072	5.13714e-06	1.10882	8.76907	3.11822
A0A060W9C2	SLC52A3	solute carrier family 52 member 3	1.63472	5.55861e-06	0.830345	11.6129	3.10527
G3N7F6	FUBP3	far upstream element binding protein 3	1.59203	1.49419e-06	1.27642	7.12035	3.01473
A0A1A8FQ77	NCKAP5	NCK associated protein 5	1.5797	1.87338e-06	0.989955	9.02519	2.98907
A0A087YMH6	ADH5	alcohol dehydrogenase 5 (class III), chi polypeptide	1.57016	2.23965e-06	17.3528	0.508112	2.96937
A0A060WD34	SH3BGRL3	SH3 domain binding glutamate rich protein like 3	1.56187	2.60249e-06	7.43959	1.17163	2.95236
I3K217	NAP1L1	nucleosome assembly protein 1 like 1	1.54959	2.40654e-05	2.06762	4.14454	2.92734
C1BLR3	NUTF2	nuclear transport factor 2	1.54518	2.55247e-05	1.459	5.83759	2.9184
A0A060XKA2	WDR44	WD repeat domain 44	1.52876	3.34131e-05	7.19516	1.15708	2.88537
A0A087XK21	TRNT1	tRNA nucleotidyl transferase 1	1.52564	3.50317e-05	1.48132	5.59602	2.87915
W5NF82	NEFL	neurofilament light	1.50524	7.27838e-06	8.97119	0.898248	2.83872
A0A0S7JX07	GANAB	glucosidase II alpha subunit	-1.50119	2.04356e-06	0.465738	0.267948	0.353261
A0A087YF36	PCNP	PEST proteolytic signal containing nuclear protein	-1.50712	1.83961e-06	0.391208	0.316386	0.351813
E6ZHN8	ENTPD1	ectonucleoside triphosphate diphosphohydrolase 1	-1.52311	1.90467e-07	0.0902386	1.34154	0.347935
G3NHN5	HERC4	HECT and RLD domain containing E3 ubiquitin protein ligase 4	-1.55407	1.01302e-07	0.856499	0.135403	0.340548
I3J5Y7	CANX	calnexin	-1.55501	9.97229e-08	0.188804	0.613453	0.340327
A0A060W790	KPNA3	karyopherin subunit alpha 3	-1.55875	7.06893e-07	0.220153	0.523375	0.339444
A0A0F8ATK6	NATD1	N-acetyltransferase domain containing 1	-1.59139	3.74939e-07	0.137408	0.801449	0.331852
A0A087X8F2	RALGAPA2	Ral GTPase activating protein catalytic alpha subunit 2	-1.59139	3.77525e-07	0.137408	0.801449	0.331852
A0A060WM03	DNTTIP2	deoxynucleotidyltransferase terminal interacting protein 2	-1.59139	3.80147e-07	0.137408	0.801449	0.331852
A0A087XKC8	ALDH4A1	aldehyde dehydrogenase 4 family member A1	-1.60365	3.67555e-08	0.113649	0.952671	0.329044
A0A060WLA3	UHRF1BP1	UHRF1 binding protein 1	-1.617	2.32852e-07	1.31886	0.0805879	0.326013
W5KEZ0	ALOXE3	arachidonate lipoxygenase 3	-1.67634	7.12756e-08	0.926423	0.105665	0.312875
A0A060Z985	MAP9	microtubule associated protein 9	-1.69049	5.38527e-08	1.23014	0.0780311	0.309821
A0A0P7Y8Y5	TTC9C	tetratricopeptide repeat domain 9C	-1.75773	1.31555e-08	0.0819327	1.0673	0.295714
A0A0F8ALN2	FGA	fibrinogen alpha chain	-1.84245	1.60318e-10	0.284104	0.273688	0.278847
A0A087YH65	MGMT	O-6-methylguanine-DNA methyltransferase	-1.84245	1.61012e-10	0.284104	0.273688	0.278847
A0A0F8C9G0	AASDHPPT	aminoadipate-semialdehyde dehydrogenase-phosphopantetheinyl transferase	-1.8438	2.03159e-09	0.235138	0.330067	0.278588
A0A060W5L7	USP47	ubiquitin specific peptidase 47	-1.85717	1.52338e-09	1.01248	0.075246	0.276017
W5M476	SARDH	sarcosine dehydrogenase	-1.86083	1.03402e-10	0.779337	0.0972615	0.275317
Q4SBF2	SFMBT1	Scm like with four mbt domains 1	-1.86083	1.03856e-10	0.779337	0.0972615	0.275317
Q96AQ6	PBXIP1	PBX homeobox interacting protein 1	-1.87203	1.09342e-09	4.6504	0.0160486	0.273189
H2TNH6	SMC1B	structural maintenance of chromosomes 1B	-1.87203	1.10231e-09	4.6504	0.0160486	0.273189
H0YB71	STK10	serine/threonine kinase 10	-1.87203	1.11134e-09	4.6504	0.0160486	0.273189
A0A146R0K9	TRIM16	tripartite motif containing 16	-1.87203	1.12053e-09	4.6504	0.0160486	0.273189
A0A060X4G3	SNRPN	small nuclear ribonucleoprotein polypeptide N	-1.88931	5.28041e-11	0.0633448	1.15031	0.269937
D6R711	GDI2	GDP dissociation inhibitor 2	-1.90625	5.11789e-10	1.86666	0.0381293	0.266785
A0A146V0G7	DCAF1	DDB1 and CUL4 associated factor 1	-1.91156	3.08602e-11	0.881491	0.0801507	0.265805
A0A060WQF7	LARS	leucyl-tRNA synthetase	-1.93372	1.78133e-11	0.875223	0.0782828	0.261753
C0H9Y8	IL6R	interleukin 6 receptor	-1.94212	1.44994e-11	0.0510577	1.32637	0.260233
H2N1G7	CMPK2	cytidine/uridine monophosphate kinase 2	-1.98198	5.23572e-12	0.113278	0.565695	0.253142
A0A060W062	RBBP5	RB binding protein 5, histone lysine methyltransferase complex subunit	-1.99678	3.56791e-12	0.0624964	1.00453	0.250559
H2M6X7	DUSP4	dual specificity phosphatase 4	-2.06406	6.0758e-13	3.17933	0.0179877	0.239142
Q6DKF4	TWF1	twinfilin actin binding protein 1	-2.07259	9.68858e-12	0.781161	0.0723496	0.237732
A0A087XFR0	FTH1	ferritin heavy chain 1	-2.0904	3.03459e-13	0.945574	0.0583124	0.234816
A0A1A8GUB0	YWHAB	tyrosine 3-monooxygenase/tryptophan 5-monooxygenase activation protein beta	-2.17782	2.6751e-14	1.11555	0.0437856	0.221009
Q4SR03	ARL6IP5	ADP ribosylation factor like GTPase 6 interacting protein 5	-2.24931	3.49554e-15	0.0318004	1.39107	0.210324
H3CQM0	TTC9	tetratricopeptide repeat domain 9	-2.27349	5.26864e-14	0.116461	0.367318	0.206829
A0A146WLK1	ERH	ERH, mRNA splicing and mitosis factor	-2.27349	5.31979e-14	0.116461	0.367318	0.206829
A0A087XS40	TP53INP2	tumor protein p53 inducible nuclear protein 2	-2.31322	5.25675e-16	1.12054	0.0361308	0.201211
W5LKR3	WDFY3	WD repeat and FYVE domain containing 3	-2.33808	8.90817e-15	0.481732	0.0811947	0.197773
A0A060WKP5	EFHD2	EF-hand domain family member D2	-2.35886	4.99748e-15	1.11666	0.0340333	0.194945
A0A060WMK5	PAK2	p21 (RAC1) activated kinase 2	-2.39132	4.83689e-17	0.84662	0.0429132	0.190607
A0A060X589	ENSA	endosulfine alpha	-2.47258	1.87275e-16	0.309484	0.104886	0.180168
A0A060XDY9	ST13	ST13, Hsp70 interacting protein	-2.52734	3.65956e-17	0.0247146	1.21742	0.173459
A0A087Y968	TPI1	triosephosphate isomerase 1	-2.53038	3.37164e-17	6.11167	0.00490233	0.173094
A0A146N6G7	STX6	syntaxin 6	-2.53542	2.92315e-17	0.276488	0.10761	0.17249
A0A189JAM4	TUBA1C	tubulin alpha 1c	-2.55284	1.73614e-17	0.0102451	2.8348	0.170419
A0A087Y0A2	YBX1	Y-box binding protein 1	-2.60688	4.49757e-20	0.0245634	1.09702	0.164154
A0A060Z3T7	MRI1	methylthioribose-1-phosphate isomerase 1	-2.64492	1.23845e-20	0.0133858	1.90965	0.159882
A0A060WCC5	LRRC40	leucine rich repeat containing 40	-2.67887	3.88464e-21	0.214237	0.113832	0.156163
A0A087XJZ6	SNX6	sorting nexin 6	-2.72816	6.96183e-22	1.47422	0.0154498	0.150918
A0A0F8B4P8	CCDC9	coiled-coil domain containing 9	-2.76057	2.21559e-22	1.28578	0.0169356	0.147565
A0A067ZTD7	IRF3	interferon regulatory factor 3	-2.77578	1.29302e-22	2.99717	0.00711381	0.146018
A0A060WCX6	SFPQ	splicing factor proline and glutamine rich	-2.78324	9.94715e-23	0.0138288	1.52594	0.145265
A5A0E1	SNAP23	synaptosome associated protein 23	-2.80078	5.31436e-23	0.893214	0.0230573	0.14351
A0A087XJ99	EIF3I	eukaryotic translation initiation factor 3 subunit I	-2.81793	2.88568e-23	0.0169501	1.18649	0.141814
A0A087XDZ8	CUTA	cutA divalent cation tolerance homolog	-2.86495	5.20178e-24	1.03766	0.0181582	0.137267
A0A087YJD5	NECAP2	NECAP endocytosis associated 2	-2.8759	3.4875e-24	2.93488	0.00632331	0.136228
Q8IVS2	MCAT	malonyl-CoA-acyl carrier protein transacylase	-2.90258	1.30559e-24	0.0284122	0.629456	0.133732
A0A146VEJ1	PLCL2	phospholipase C like 2	-2.90258	1.32191e-24	0.0284122	0.629456	0.133732
A0A087YDB9	TRPM6	transient receptor potential cation channel subfamily M member 6	-2.90258	1.33023e-24	0.0284122	0.629456	0.133732
H6QXT0	CASP1	caspase 1	-2.90549	1.20076e-24	0.0556555	0.320048	0.133463
G3PNB9	MYH2	myosin heavy chain 2	-2.90549	1.20841e-24	0.0556555	0.320048	0.133463
A0A0F8APD8	PACSIN1	protein kinase C and casein kinase substrate in neurons 1	-2.97877	1.39197e-23	0.604253	0.0266306	0.126853
H3CAN5	GALK1	galactokinase 1	-3.00322	5.89943e-24	0.045593	0.341177	0.124721
A0A0P7UP85	SNX1	sorting nexin 1	-3.02715	1.18391e-26	0.780798	0.0192724	0.12267
A0A0R4IN65	SELENOO	selenoprotein O	-3.10523	1.47591e-25	0.589769	0.0228974	0.116207
A0A087Y0E9	PPIH	peptidylprolyl isomerase H	-3.11189	1.16694e-25	0.987284	0.0135522	0.115672
A0A0P7WN77	D2HGDH	D-2-hydroxyglutarate dehydrogenase	-3.11763	3.35243e-28	0.676288	0.0196277	0.115213
A0A060XCL3	ALYREF	Aly/REF export factor	-3.15159	8.58496e-29	1.01943	0.0124221	0.112532
A0A060WCQ5	NACAD	NAC alpha domain containing	-3.18029	2.72514e-29	0.04839	0.25149	0.110316
G3NDG3	PLEC	plectin	-3.2051	3.59835e-27	0.00616221	1.90809	0.108435
G3NRU2	RNF146	ring finger protein 146	-3.25047	1.51163e-30	0.0109915	1.00453	0.105078
A0A0B5JFB4	EFNB2	ephrin B2	-3.25701	1.15845e-30	0.186725	0.0585981	0.104603
H2LW76	FGG	fibrinogen gamma chain	-3.25828	1.10596e-30	0.0959523	0.113832	0.10451
H2RJ37	SNRPA1	small nuclear ribonucleoprotein polypeptide A'	-3.29532	2.34597e-31	0.033041	0.314029	0.101862
A5D8S6	TNFRSF21	TNF receptor superfamily member 21	-3.30407	1.63107e-31	0.00871828	1.17577	0.101246
A0A087YAS4	CIAO1	cytosolic iron-sulfur assembly component 1	-3.36586	7.02011e-30	0.00711444	1.32255	0.0970009
A0A146ZU31	GVINP1	GTPase, very large interferon inducible pseudogene 1	-3.45764	2.12753e-34	1.35932	0.00609497	0.091022
W5LVK2	EXTL2	exostosin like glycosyltransferase 2	-3.49878	3.45344e-35	0.00420677	1.86026	0.0884629
Q4RGC2	MAMDC2	MAM domain containing 2	-3.49878	3.47864e-35	0.00420677	1.86026	0.0884629
I3JDD2	EFEMP2	EGF containing fibulin extracellular matrix protein 2	-3.49878	3.50422e-35	0.00420677	1.86026	0.0884629
A0A0P7X379	USH2A	usherin	-3.49878	3.53018e-35	0.00420677	1.86026	0.0884629
A0A0P7TXU5	TRAFD1	TRAF-type zinc finger domain containing 1	-3.49878	3.55652e-35	0.00420677	1.86026	0.0884629
B3VTP4	APOA4	apolipoprotein A4	-3.50052	3.31574e-35	0.0111118	0.702581	0.0883568
A0A0S7J2Q0	RBM20	RNA binding motif protein 20	-3.51362	1.86912e-35	0.0923651	0.0830009	0.0875579
A0A087WSW9	TXNRD1	thioredoxin reductase 1	-3.51362	1.8835e-35	0.0923651	0.0830009	0.0875579
A0A060X0E5	CAB39	calcium binding protein 39	-3.5593	2.60625e-33	0.0056323	1.27762	0.0848288
A0A060W491	DNAAF1	dynein axonemal assembly factor 1	-3.5641	2.1805e-33	0.00494712	1.44492	0.0845471
A0A060VWH5	SLC2A9	solute carrier family 2 member 9	-3.5641	2.20646e-33	0.00494712	1.44492	0.0845471
C1BKM7	APOA1	apolipoprotein A1	-3.58118	1.08734e-33	0.147501	0.0473284	0.0835522
A0A060VTV3	WDR37	WD repeat domain 37	-3.59951	3.80775e-37	0.00736734	0.923776	0.0824971
A0A060Y5J8	GIMAP2	GTPase, IMAP family member 2	-3.68793	6.24019e-39	0.00276591	2.17674	0.0775929
A0A060VMW3	HSPA4L	heat shock protein family A (Hsp70) member 4 like	-3.80106	2.80913e-41	0.925871	0.0055588	0.0717407
F1QZL1	TVP23B	trans-golgi network vesicle protein 23 homolog B	-3.83315	5.93042e-42	0.00490063	1.00453	0.070163
A0A1A8DPS2	MPP7	membrane palmitoylated protein 7	-3.83315	5.97786e-42	0.00490063	1.00453	0.070163
I6QFY3	CFTR	cystic fibrosis transmembrane conductance regulator	-3.85295	2.30017e-42	0.00477189	1.0037	0.0692065
A0A0F8AE69	KCNK5	potassium two pore domain channel subfamily K member 5	-3.85295	2.31902e-42	0.00477189	1.0037	0.0692065
A0A096MD21	JAKMIP3	Janus kinase and microtubule interacting protein 3	-3.85295	2.33819e-42	0.00477189	1.0037	0.0692065
A0A060Y773	EPHA7	EPH receptor A7	-3.86234	1.50974e-42	0.00613609	0.770452	0.0687573
A0A087Y7C5	PRSS16	serine protease 16	-3.99644	9.99527e-42	0.763034	0.00514469	0.0626544
A0A0F6MX51	ATP5D	ATP synthase F1 subunit delta	-4.11745	3.59013e-48	0.808923	0.00410337	0.0576135
H2LP66	EIF3J	eukaryotic translation initiation factor 3 subunit J	-4.12793	1.91245e-44	0.04904	0.0667098	0.0571966
H2TG57	MANBA	mannosidase beta	-4.14999	6.63119e-45	0.0150889	0.21028	0.0563284
B5XE40	NME1	NME/NM23 nucleoside diphosphate kinase 1	-4.17999	1.33088e-49	0.485227	0.00627263	0.0551693
A0A0G2KWQ2	USP53	ubiquitin specific peptidase 53	-4.17999	1.34266e-49	0.485227	0.00627263	0.0551693
A0A087XZX8	ATP6V1E1	ATPase H+ transporting V1 subunit E1	-4.25075	4.69303e-47	0.100768	0.0273825	0.0525289
A0A060W147	ADD3	adducin 3	-4.48113	3.62753e-52	0.123385	0.016249	0.0447759
O75151	PHF2	PHD finger protein 2	-4.52601	3.45164e-53	0.00197842	0.952257	0.0434047
F2Z2E2	IQGAP3	IQ motif containing GTPase activating protein 3	-4.82941	2.20394e-60	0.000970249	1.27503	0.0351723
A0A1A8D2K6	KIF1A	kinesin family member 1A	-4.82941	2.26433e-60	0.000970249	1.27503	0.0351723
W5L332	HPRT1	hypoxanthine phosphoribosyltransferase 1	-4.91052	2.30996e-62	0.00363269	0.304328	0.0332495
A0A087X4W0	FGB	fibrinogen beta chain	-4.94493	7.71612e-69	0.0224192	0.0470151	0.032466
A0A0K1U2V1	COI	mitochondrially encoded cytochrome c oxidase I	-4.99189	2.1249e-64	0.00378881	0.260664	0.0314262
A0A087XWU1	SH3RF2	SH3 domain containing ring finger 2	-5.19193	1.51226e-69	0.0348194	0.0214946	0.0273574
A0A0R4ICS1	ITGA4	integrin subunit alpha 4	-5.35249	7.96034e-74	0.0480943	0.0124562	0.0244759
A0A0P7XB09	DHRS7B	dehydrogenase/reductase 7B	-5.35249	8.08095e-74	0.0480943	0.0124562	0.0244759
X1WEE8	TRIM25	tripartite motif containing 25	-5.61606	4.01692e-81	0.00629859	0.0660012	0.0203891
B5X157	PHOSPHO1	phosphoethanolamine/phosphocholine phosphatase	-5.61606	4.21129e-81	0.00629859	0.0660012	0.0203891
A0A087WSW7	HELLS	helicase, lymphoid specific	-5.61606	4.35166e-81	0.00629859	0.0660012	0.0203891
A0A1A7XFZ1	UBA6	ubiquitin like modifier activating enzyme 6	-5.67014	1.26945e-82	0.182322	0.00211542	0.019639
A0A087X811	FLNB	filamin B	-5.77029	1.67542e-85	0.0456248	0.00735769	0.0183219
C9DTM6	EPX	eosinophil peroxidase	-5.96073	2.94273e-99	0.0295203	0.00873299	0.0160562
A0A0F8BVI8	MPO	myeloperoxidase	-5.96073	2.96973e-99	0.0295203	0.00873299	0.0160562
A0A146MRI7	NUP35	nucleoporin 35	-6.06319	1.27046e-102	0.0112103	0.0199517	0.0149554
A0A0F8ADJ8	ARNTL	aryl hydrocarbon receptor nuclear translocator like	-6.59752	3.8625e-121	0.00405452	0.0263	0.0103264
A0A060WIG7	HNRNPH1	heterogeneous nuclear ribonucleoprotein H1	-7.27212	7.81197e-135	0.00648814	0.00645105	0.00646957
W5N0T3	ACAD11	acyl-CoA dehydrogenase family member 11	-7.42263	2.18343e-140	0.00315847	0.010756	0.0058286
A0A0P7UHC6	NGLY1	N-glycanase 1	-7.42263	2.22542e-140	0.00315847	0.010756	0.0058286
A0A087YH55	RNF151	ring finger protein 151	-7.42263	2.26905e-140	0.00315847	0.010756	0.0058286
H2N2Z5	SPATA5	spermatogenesis associated 5	-7.82306	2.00026e-169	0.00531027	0.00367226	0.00441596
A0A060YIZ1	MAPRE3	microtubule associated protein RP/EB family member 3	-7.94075	2.30518e-160	0.00415658	0.00398526	0.00407002
A0A1A7XVE8	MDH1	malate dehydrogenase 1	-7.96449	1.64433e-175	0.004245	0.00377593	0.0040036
Q0P4B5	PPP1R13L	protein phosphatase 1 regulatory subunit 13 like	-8.02877	6.94107e-164	0.00379085	0.00386779	0.00382913
A0A0P7TPS9	GABPA	GA binding protein transcription factor subunit alpha	-8.18103	4.80029e-185	0.00402039	0.00295297	0.00344559

## Sheet: Peptide List Fraction Membrane
Main Accession	Protein Group	V1/C1	V2/C2	Sequence	Modifications	Score	m/z	Measured Mass (Da)	Charge	Mass error (ppm)	Retention Time	PSMs_C1	PSMs_C2	PSMs_V1	PSMs_V2
G3Q398	221	0.94212	1.07324	221								269	278	285	271
	G3Q398;A0A0P7V2T7;A0A0P7VEP4;A0A0R4IJ08;A0A1A7Z4A6;A0A1A8RDX0;A0A1A8SFC1;A0A060XII9;A0A060XJX9;A0A146Z4F7;A0A146Z4L3;A0A146Z4P1;A0A146Z4X2;A0A146Z6E5;A0A146Z650;A0A147B3I3;A3FG33;F1R446;H2MBY2;I3JZ89;M4A8R0;W5KTF3;W5KTG2;W5MFM2	1.32134	1.27108	ALINADELANDVAGAEALLDR		156.21	1077.56	2153.1	2	3.64995	119.388	1	0	0	0
	G3Q398;A0A0D9SF54;A0A0D9SGF6;A0A0P7V2T7;A0A0P7VEP4;A0A0R4IJ08;A0A0S7GKU3;A0A1A7Z4A6;A0A1A8RDX0;A0A1A8SFC1;A0A060XII9;A0A060XJX9;A0A146Z4F7;A0A146Z4L3;A0A146Z4P1;A0A146Z4X2;A0A146Z6E5;A0A146Z650;A0A147B3I3;A3FG33;F1R446;H2MBY2;H2UGD2;H3CBT9;H3CBU0;I3JZ89;M4A8R0;Q13813;W5KTF3;W5KTG2;W5MFM2	0.921194	0.90694	IEDLGAAMEEALILDNK		155.57	922.969	1843.92	2	0.186411	102.775	2	1	2	2
	G3Q398;A0A0P7V2T7;A0A0P7VEP4;A0A0R4IJ08;A0A0S7GKU3;A0A1A7WGD9;A0A1A7Z4A6;A0A1A8RDX0;A0A1A8SFC1;A0A087XQU7;A0A146NJR6;A0A146Z4P1;A0A146Z6E5;A0A146Z650;A0A147B3I3;A3FG33;F1R446;H2MBY2;H2UIB0;H2UIB1;H3CBT9;H3CBU0;I3JZ89;M4A8R0;W5KTF3;W5KTG2;W5MFM2	0.97304	1.19071	KLSDDNTIGQEEIQQR		148.36	937.464	1872.91	2	-2.4594	35.2505	1	0	1	0
	G3Q398;A0A0R4IJ08;A0A0S7GKU3;A0A1A7Z4A6;A0A1A8RDX0;A0A1A8SFC1;A0A060XII9;A0A060XJX9;A0A146Z4F7;A0A146Z4L3;A0A146Z4P1;A0A146Z4X2;A0A146Z6E5;A0A146Z650;A0A147B3I3;A3FG33;F1R446;H2MBY2;H2UGD2;H2UIB0;H2UIB1;I3JZ89;M4A8R0;W5KTF3;W5KTG2;W5MFM2	0.926196	1.21372	LNLVGSEDYGDTLAAVQGLLK		146.89	1088.58	2175.14	2	1.06958	114.096	4	4	5	6
	G3Q398;A0A0D9SF54;A0A0D9SGF6;A0A0R4IJ08;A0A0S7GKU3;A0A1A7Z4A6;A0A1A8RDX0;A0A1A8SFC1;A0A060XII9;A0A060XJX9;A0A146Z4F7;A0A146Z4L3;A0A146Z4P1;A0A146Z4X2;A0A146Z6E5;A0A146Z650;A0A147B3I3;A3FG33;F1R446;H2MBY2;H2UIB0;H2UIB1;H3CBT9;H3CBU0;I3JZ89;M4A8R0;Q13813;W5KTF3;W5KTG2;W5MFM2	0.863029	0.762779	NQALNTDNYGHDLASVQALQR		146.45	776.716	2327.12	3	-0.077837	62.6536	1	1	1	1
	G3Q398;A0A0P7V2T7;A0A0P7VEP4;A0A0R4IJ08;A0A0S7GKU3;A0A1A7WGD9;A0A1A7Z4A6;A0A1A8RDX0;A0A1A8SFC1;A0A087XQU7;A0A146NJR6;A0A146Z4P1;A0A146Z6E5;A0A146Z650;A0A147B3I3;A3FG33;F1R446;H2MBY2;H2UIB0;H2UIB1;H3CBT9;H3CBU0;I3JZ89;M4A8R0;W5KTF3;W5KTG2;W5MFM2	1.01931	0.990864	LSDDNTIGQEEIQQR		145.21	873.417	1744.82	2	-2.50436	39.9811	3	3	3	3
	G3Q398;A0A0D9SF54;A0A0P7V2T7;A0A0P7VEP4;A0A1A7Z4A6;A0A1A8RDX0;A0A1A8SFC1;A0A060XII9;A0A060XJX9;A0A087XQU7;A0A146Z4F7;A0A146Z4H1;A0A146Z4L3;A0A146Z4P1;A0A146Z6E5;A0A146Z650;A0A147B3I3;A3FG33;F1R446;H2MBY2;H2UIB0;H2UIB1;H3CBT9;H3CBU0;I3JZ89;M4A8R0;Q13813;W5KTG2;W5MFM2	0.632352	1.75841	QEAFLLNEDLGDSLDSVEALLK		141.19	807.085	2418.23	3	6.94504	123.399	1	1	1	1
	G3Q398;A0A0P7VEP4;A0A1A7Z4A6;A0A1A8RDX0;A0A1A8SFC1;A0A060XII9;A0A060XJX9;W5MFM2	1.0408	0.730923	HQAFEAEVQANAGAIIK		139.42	898.972	1795.93	2	4.00807	60.5744	1	1	1	1
	G3Q398;A0A0D9SF54;A0A0D9SGF6;A0A0P7VEP4;A0A0R4IJ08;A0A0S7GKU3;A0A1A7Z4A6;A0A1A8RDX0;A0A1A8SFC1;A0A060XII9;A0A060XJX9;A0A146Z4F7;A0A146Z4L3;A0A146Z4P1;A0A146Z4X2;A0A146Z6E5;A0A146Z650;A0A147B3I3;A3FG33;F1R446;H2MBY2;H2UGD2;H2UIB0;H2UIB1;H3CBT9;H3CBU0;I3JZ89;M4A8R0;Q13813;W5KTF3;W5KTG2;W5MFM2	0.812345	2.04359	LEESLEYQQFVANVEEEEAWINEK		139.07	976.126	2925.36	3	-0.10232	110.29	2	3	3	3
	G3Q398;A0A0P7V2T7;A0A0S7GKU3;A0A1A7Z4A6;A0A1A8RDX0;A0A1A8SFC1;A0A060XJX9;A0A146Z4F7;A0A146Z4L3;A0A146Z4P1;A0A146Z4X2;A0A146Z6E5;A0A146Z650;A0A147B3I3;H2MBY2;H2UIB0;H2UIB1;H3CBT9;H3CBU0;I3JZ89;M4A8R0;W5MFM2	0.771551	1.68371	GLVSSEELAKDVTGAEALLER		129.86	1094.08	2186.14	2	0.568699	102.775	0	0	0	3
	G3Q398;A0A0P7VEP4;A0A0R4IJ08;A0A1A7Z4A6;A0A1A8RDX0;A0A1A8SFC1;A0A060XII9;A0A060XJX9;A0A146Z4F7;A0A146Z4L3;A0A146Z4P1;A0A146Z4X2;A0A146Z6E5;A3FG33;F1R446;H2MBY2;H3CBT9;H3CBU0;I3JZ89;M4A8R0;W5KTF3;W5KTG2;W5MFM2	1.11849	1.00332	KFEEFQTDLAAHEER		126.36	617.296	1848.87	3	0.921354	46.0159	2	2	2	2
	G3Q398;A0A0D9SF54;A0A0D9SGF6;A0A0P7V2T7;A0A0P7VEP4;A0A0R4IJ08;A0A0S7GKU3;A0A1A7WGD9;A0A1A7Z4A6;A0A1A8RDX0;A0A1A8SFC1;A0A060XII9;A0A060XJX9;A0A087XQU7;A0A146NJR6;A0A146Z4P1;A0A146Z6E5;A0A146Z650;A0A147B3I3;A3FG33;F1R446;H2MBY2;H2UIB0;H2UIB1;H3CBT9;H3CBU0;I3JZ89;M4A8R0;Q13813;W5KTF3;W5KTG2;W5MFM2	1.95043	0.739528	LGESQTLQQFSR		125.35	697.355	1392.7	2	-3.18062	47.5547	1	1	1	1
	G3Q398;A0A0D9SF54;A0A0D9SGF6;A0A0P7V2T7;A0A0P7VEP4;A0A0R4IJ08;A0A0S7GKU3;A0A1A7WGD9;A0A1A7Z4A6;A0A1A8RDX0;A0A1A8SFC1;A0A060XII9;A0A060XJX9;A0A087XQU7;A0A146NJR6;A0A146Z4P1;A0A146Z6E5;A0A146Z650;A0A147B3I3;A3FG33;F1R446;H2MBY2;H2UGD2;H2UIB0;H2UIB1;H3CBT9;H3CBU0;I3JZ89;M4A8R0;Q13813;W5KTF3;W5KTG2;W5MFM2	0.787242	0.796701	LDENSAFLQFNWK		125.07	806.396	1610.78	2	3.24273	92.9005	1	1	1	1
	G3Q398;A0A0P7VEP4;A0A1A7Z4A6;A0A1A8RDX0;A0A1A8SFC1;A0A060XII9;A0A060XJX9;W5MFM2	0.805556	1.14724	HQAFEAEVQANAGAIIK		122.34	599.647	1795.92	3	-1.49939	63.3699	1	1	1	1
	G3Q398;A0A0D9SF54;A0A0D9SGF6;A0A0P7VEP4;A0A0R4IJ08;A0A0S7GKU3;A0A1A7Z4A6;A0A1A8RDX0;A0A1A8SFC1;A0A060XII9;A0A060XJX9;A0A146Z4F7;A0A146Z4L3;A0A146Z4P1;A0A146Z4X2;A0A146Z6E5;A0A146Z650;A0A147B3I3;A3FG33;F1R446;H2MBY2;H2UIB0;H2UIB1;H3CBT9;H3CBU0;I3JZ89;M4A8R0;Q13813;W5KTF3;W5KTG2;W5MFM2	0.671801	1.31225	KGDILTLLNSTNK		122.3	708.906	1415.8	2	-0.74567	65.6545	0	0	1	0
	G3Q398;A0A0P7V2T7;A0A0P7VEP4;A0A0R4IJ08;A0A1A7Z4A6;A0A1A8RDX0;A0A1A8SFC1;A0A060XII9;A0A060XJX9;A0A146Z4F7;A0A146Z4L3;A0A146Z4P1;A0A146Z4X2;A0A146Z6E5;A0A146Z650;A0A147B3I3;A3FG33;F1R446;H2MBY2;I3JZ89;M4A8R0;W5KTF3;W5KTG2;W5MFM2	1.03797	1.10259	ALINADELANDVAGAEALLDR		120.04	718.708	2153.1	3	3.08987	119.388	3	3	4	4
	G3Q398;A0A0R4IJ08;A0A0S7GKU3;A0A1A7Z4A6;A0A1A8RDX0;A0A1A8SFC1;A0A060XII9;A0A060XJX9;A0A146Z4F7;A0A146Z4L3;A0A146Z4P1;A0A146Z4X2;A0A146Z6E5;A0A146Z650;A0A147B3I3;A3FG33;F1R446;H2MBY2;H2UIB0;H2UIB1;H3CBT9;H3CBU0;I3JZ89;M4A8R0;W5KTF3;W5KTG2;W5MFM2	0.941762	1.01794	EAFLASDDKGDSLDSVEALIK		118.2	1112.06	2222.1	2	1.87289	91.5685	1	0	2	0
	G3Q398;A0A0D9SF54;A0A0D9SGF6;A0A0P7V2T7;A0A0P7VEP4;A0A0R4IJ08;A0A0S7GKU3;A0A1A7WGD9;A0A1A7Z4A6;A0A1A8RDX0;A0A1A8SFC1;A0A060XII9;A0A060XJX9;A0A087XQU7;A0A146NJR6;A0A146Z4P1;A0A146Z6E5;A0A146Z650;A0A147B3I3;A3FG33;F1R446;H2MBY2;H2UIB0;H2UIB1;H3CBT9;H3CBU0;I3JZ89;M4A8R0;Q13813;W5KTF3;W5KTG2;W5MFM2	0.818938	0.879475	HQLLEADISAHEDR		116.11	545.278	1632.81	3	15.453	37.3673	1	1	1	1
	G3Q398;A0A0D9SF54;A0A0P7V2T7;A0A0P7VEP4;A0A0S7GKU3;A0A1A7Z4A6;A0A1A8RDX0;A0A1A8SFC1;A0A060XII9;A0A060XJX9;A0A087XQU7;A0A146NIU7;A0A146NJR6;A0A146Z4F7;A0A146Z4L3;A0A146Z4P1;A0A146Z6E5;A0A146Z650;A0A147B3I3;A3FG33;F1R446;H2MBY2;H2UGD2;H2UIB0;H2UIB1;H3CBT9;H3CBU0;I3JZ89;M4A8R0;Q13813;W5KTG2;W5MFM2	1.23151	1.06114	ASAFNSWFENAEEDLTDPVR		113.42	766.686	2297.04	3	4.87643	103.499	0	1	1	1
	G3Q398;A0A0P7V2T7;A0A0S7GKU3;A0A1A7Z4A6;A0A1A8RDX0;A0A1A8SFC1;A0A060XJX9;A0A146Z4F7;A0A146Z4L3;A0A146Z4P1;A0A146Z4X2;A0A146Z6E5;A0A146Z650;A0A147B3I3;H2MBY2;H2UIB0;H2UIB1;H3CBT9;H3CBU0;I3JZ89;M4A8R0;W5MFM2	0.832379	1.44351	GLVSSEELAKDVTGAEALLER		112.94	729.722	2186.14	3	0.316672	102.775	4	3	4	1
	G3Q398;A0A0D9SF54;A0A0P7V2T7;A0A0P7VEP4;A0A0S7GKU3;A0A1A7Z4A6;A0A1A8RDX0;A0A1A8SFC1;A0A060XII9;A0A060XJX9;A0A087XQU7;A0A146NIU7;A0A146Z4F7;A0A146Z4L3;A0A146Z4P1;A0A146Z6E5;A0A146Z650;A0A147B3I3;A3FG33;F1R446;H2MBY2;H2UGD2;H3CBT9;H3CBU0;I3JZ89;M4A8R0;Q13813;W5KTG2;W5MFM2	0.962634	1.1464	KIEDLGAAMEEALILDNK		112.86	987.021	1972.03	2	3.86165	94.7541	1	0	1	0
	G3Q398;A0A0D9SF54;A0A0D9SGF6;A0A0P7VEP4;A0A0R4IJ08;A0A0S7GKU3;A0A1A7Z4A6;A0A1A8RDX0;A0A1A8SFC1;A0A060XII9;A0A060XJX9;A0A146Z4F7;A0A146Z4L3;A0A146Z4P1;A0A146Z4X2;A0A146Z6E5;A0A146Z650;A0A147B3I3;A3FG33;F1R446;H2MBY2;H2UGD2;H2UIB0;H2UIB1;H3CBT9;H3CBU0;I3JZ89;M4A8R0;Q13813;W5KTF3;W5KTG2;W5MFM2	0.791194	1.46298	KVEDLFLTFAK		112.3	655.87	1309.73	2	-1.38287	82.1175	3	2	3	2
	G3Q398;A0A0P7VEP4;A0A0R4IJ08;A0A0S7GKU3;A0A1A7WGD9;A0A1A7Z4A6;A0A1A8RDX0;A0A1A8SFC1;A0A060XII9;A0A060XJX9;A0A087XQU7;A0A146NJR6;A0A146Z4P1;A0A146Z6E5;A0A146Z650;A0A147B3I3;A3FG33;F1R446;H2MBY2;H2UGD2;H2UIB0;H2UIB1;M4A8R0;W5KTF3;W5KTG2;W5MFM2	0.691195	0.766803	QETFDAGLQAFQQEGITNITALK		111.49	841.765	2522.27	3	3.46824	104.676	1	2	2	2
	G3Q398;A0A0S7GKU3;A0A1A8RDX0;A0A1A8SFC1;A0A060XJX9;A0A087XQU7;A3FG33;F1R446;H2MBY2;H2UIB0;H2UIB1;I3JZ89;M4A8R0;W5KTG2	0.913508	1.19873	CTELNTAWSSLVGR	[1] Methylthio (C)	111.17	791.874	1581.73	2	3.30249	85.3803	3	2	3	2
	G3Q398;A0A0D9SF54;A0A0D9SGF6;A0A0P7V2T7;A0A0P7VEP4;A0A0R4IJ08;A0A0S7GKU3;A0A1A7Z4A6;A0A1A8RDX0;A0A1A8SFC1;A0A060XII9;A0A060XJX9;A0A146Z4F7;A0A146Z4L3;A0A146Z4P1;A0A146Z4X2;A0A146Z6E5;A0A146Z650;A0A147B3I3;A3FG33;F1R446;H2MBY2;H2UGD2;H3CBT9;H3CBU0;I3JZ89;M4A8R0;Q13813;W5KTF3;W5KTG2;W5MFM2	0.977932	0.910911	KIEDLGAAMEEALILDNK		110.7	658.347	1972.02	3	-0.599926	96.7896	8	10	8	9
	G3Q398;A0A0D9SF54;A0A0D9SGF6;A0A0P7V2T7;A0A0P7VEP4;A0A0R4IJ08;A0A0S7GKU3;A0A1A7Z4A6;A0A1A8RDX0;A0A1A8SFC1;A0A060XII9;A0A060XJX9;A0A146Z4F7;A0A146Z4L3;A0A146Z4P1;A0A146Z4X2;A0A146Z6E5;A0A146Z650;A0A147B3I3;A3FG33;F1R446;H2MBY2;H2UGD2;H3CBT9;H3CBU0;I3JZ89;M4A8R0;Q13813;W5KTF3;W5KTG2;W5MFM2	0.993978	0.962297	QEFAQHANAFHQWLQETR		110.69	1121.03	2240.05	2	1.49505	63.2978	0	1	0	0
	G3Q398;A0A1A7Z4A6;A0A1A8RDX0;A0A1A8SFC1;H2MBY2;I3JZ89;M4A8R0	1.1455	1.23185	HQALQAEITGHEPR		110.33	529.605	1585.79	3	-1.95656	29.4778	2	1	1	1
	G3Q398;A0A0D9SF54;A0A0D9SGF6;A0A0P7V2T7;A0A0P7VEP4;A0A0R4IJ08;A0A0S7GKU3;A0A1A7Z4A6;A0A1A8RDX0;A0A1A8SFC1;A0A060XII9;A0A060XJX9;A0A146Z4F7;A0A146Z4L3;A0A146Z4P1;A0A146Z4X2;A0A146Z6E5;A0A146Z650;A0A147B3I3;A3FG33;F1R446;H2MBY2;H2UGD2;H2UIB0;H2UIB1;H3CBT9;H3CBU0;I3JZ89;M4A8R0;Q13813;W5KTF3;W5KTG2;W5MFM2	0.480403	0.964497	AKLDENSAFLQFNWK		109.76	905.966	1809.92	2	7.30011	82.6821	1	1	1	0
	G3Q398;A0A0D9SF54;A0A0S7GKU3;A0A1A7Z4A6;A0A1A8RDX0;A0A1A8SFC1;A0A060XII9;A0A060XJX9;A0A146NIU7;A0A146Z4F7;A0A146Z4L3;A0A146Z4P1;A0A146Z6E5;A0A146Z650;A0A147B3I3;A3FG33;F1R446;H2MBY2;H3CBT9;H3CBU0;I3JZ89;Q13813;W5KTG2;W5MFM2	1.01828	1.33547	TYLLDGSCMVEESGTLESQLEATKR	[8] Methylthio (C)	109.19	936.109	2805.3	3	6.39912	96.2606	1	1	1	1
	G3Q398;A0A0D9SF54;A0A0P7V2T7;A0A0P7VEP4;A0A0S7GKU3;A0A1A7Z4A6;A0A1A8RDX0;A0A1A8SFC1;A0A060XII9;A0A060XJX9;A0A087XQU7;A0A146NIU7;A0A146NJR6;A0A146Z4F7;A0A146Z4L3;A0A146Z4P1;A0A146Z6E5;A0A146Z650;A0A147B3I3;A3FG33;F1R446;H2MBY2;H2UGD2;H2UIB0;H2UIB1;H3CBT9;H3CBU0;I3JZ89;M4A8R0;Q13813;W5KTG2;W5MFM2	1.31135	1.04566	ASAFNSWFENAEEDLTDPVR		108.8	1149.53	2297.04	2	7.96236	103.499	1	0	0	0
	G3Q398;A0A1A8RDX0;A0A1A8SFC1;H2UIB0;H2UIB1	0.717254	1.68125	DLAALEDKVNTLGGDAER		106.85	629.652	1885.93	3	-2.22768	68.1369	1	1	2	1
	G3Q398;A0A0P7VEP4;A0A1A7Z4A6;A0A1A8RDX0;A0A1A8SFC1;A0A060XII9;A0A087XQU7;A0A146Z4F7;A0A146Z4H1;A0A146Z4L3;A0A146Z4P1;A0A146Z6E5;A0A146Z650;A0A147B3I3;A3FG33;F1R446;H2UIB0;H2UIB1;H3CBT9;H3CBU0;I3JZ89;M4A8R0;W5KTG2;W5MFM2	1.00629	1.12704	RAALEDSFHLQQFFR		106.18	622.321	1863.94	3	2.30766	75.0818	0	1	1	1
	G3Q398;A0A0D9SF54;A0A0D9SGF6;A0A0P7V2T7;A0A0R4IJ08;A0A0S7GKU3;A0A1A7Z4A6;A0A1A8RDX0;A0A1A8SFC1;A0A060XII9;A0A060XJX9;A3FG33;F1R446;H2MBY2;I3JZ89;M4A8R0;Q13813;W5KTF3;W5KTG2;W5MFM2	0.753736	1.23405	RQDLEDSLQAQQYFADANEAESWMR		105.7	1001.12	3000.33	3	0.803379	92.647	2	2	3	2
	G3Q398;A0A0D9SF54;A0A0P7V2T7;A0A0S7GKU3;A0A1A7Z4A6;A0A1A8RDX0;A0A1A8SFC1;A0A060XII9;A0A060XJX9;A0A087XQU7;A3FG33;F1R446;H2MBY2;I3JZ89;M4A8R0;Q13813;W5KTG2;W5MFM2	1.38991	1.53302	RQDLEDSLQAQQYFADANEAESWMR		105.02	751.093	3000.34	4	4.16731	90.962	1	0	0	1
	G3Q398;A0A1A8RDX0;A0A1A8SFC1;H2MBY2;I3JZ89	0.966185	0.945218	SSLSSAQADFNQLAELDQQIK		104.06	1147.07	2292.13	2	2.76158	92.719	0	0	1	0
	G3Q398;A0A0D9SF54;A0A0S7GKU3;A0A1A7Z4A6;A0A1A8RDX0;A0A1A8SFC1;A0A060XII9;A0A060XJX9;A0A146NIU7;A0A146Z4F7;A0A146Z4L3;A0A146Z4P1;A0A146Z6E5;A0A146Z650;A0A147B3I3;A3FG33;F1R446;H2MBY2;H2UGD2;H3CBT9;H3CBU0;I3JZ89;Q13813;W5KTG2;W5MFM2	0.70513	3.19008	TYLLDGSCMVEESGTLESQLEATK	[8] Methylthio (C)	103.02	884.075	2649.2	3	6.3972	100.843	1	1	1	1
	G3Q398;A0A0D9SF54;A0A0D9SGF6;A0A0P7VEP4;A0A0R4IJ08;A0A0S7GKU3;A0A1A7Z4A6;A0A1A8RDX0;A0A1A8SFC1;A0A060XII9;A0A060XJX9;A0A146Z4F7;A0A146Z4L3;A0A146Z4P1;A0A146Z4X2;A0A146Z6E5;A0A146Z650;A0A147B3I3;A3FG33;F1R446;H2MBY2;H2UGD2;H2UIB0;H2UIB1;H3CBT9;H3CBU0;I3JZ89;M4A8R0;Q13813;W5KTF3;W5KTG2;W5MFM2	0.659784	1.35532	KASAFNSWFENAEEDLTDPVR		102.71	809.381	2425.12	3	0.762552	101.474	1	2	2	2
	G3Q398;A0A0P7VEP4;A0A0R4IJ08;A0A1A7Z4A6;A0A1A8RDX0;A0A1A8SFC1;A0A060XII9;A0A146Z4F7;A0A146Z4L3;A0A146Z4P1;A0A146Z4X2;A0A146Z6E5;A0A146Z650;A0A147B3I3;A3FG33;F1R446;H2UIB0;H2UIB1;H3CBT9;H3CBU0;I3JZ89;M4A8R0;W5KTF3;W5KTG2;W5MFM2	0.965514	0.950093	AALEDSFHLQQFFR		101.56	854.926	1707.84	2	0.574484	91.7118	0	1	0	0
	G3Q398;A0A0D9SF54;A0A0D9SGF6;A0A1A8RDX0;A0A1A8SFC1;A0A087XQU7;A0A146Z4P1;A0A146Z6E5;H2MBY2;I3JZ89;M4A8R0;Q13813	1.07707	1.23283	VLETAEDIQER		101.14	651.831	1301.65	2	1.60998	36.4496	5	4	7	5
	G3Q398;A0A0R4IJ08;A0A1A8RDX0;A0A1A8SFC1;A0A146Z4F7;A0A146Z4L3;A0A146Z4P1;A0A146Z4X2;A0A146Z6E5;A3FG33;F1R446;H2MBY2;H2UIB0;H2UIB1;H3CBT9;H3CBU0;I3JZ89;M4A8R0	0.807926	1.16498	LQIASDENYKDPSNLQGK		100.74	674.004	2018.99	3	-0.760429	44.5228	2	2	2	3
	G3Q398;A0A1A8RDX0;A0A1A8SFC1;H2MBY2;I3JZ89	0.958352	0.987653	SSLSSAQADFNQLAELDQQIK		99.94	765.051	2292.13	3	3.58604	91.3188	1	2	2	2
	G3Q398;A0A0D9SF54;A0A0P7V2T7;A0A0P7VEP4;A0A0S7GKU3;A0A1A7Z4A6;A0A1A8RDX0;A0A1A8SFC1;A0A060XII9;A0A060XJX9;A0A146NIU7;A0A146NJR6;A0A146Z4F7;A0A146Z4H1;A0A146Z4L3;A0A146Z4P1;A0A146Z6E5;A0A146Z650;A0A147B3I3;A3FG33;F1R446;H2UIB0;H2UIB1;H3CBT9;H3CBU0;I3JZ89;M4A8R0;Q13813;W5KTG2;W5MFM2	0.906785	1.62082	QQVAPTDDETGKELVLALYDYQEK		99.72	918.46	2752.36	3	4.98161	87.8466	2	2	2	2
	G3Q398;A0A0S7GKU3;A0A1A7Z4A6;A0A1A8RDX0;A0A1A8SFC1;A0A060XII9;A0A060XJX9;A0A087XQU7;A0A146NIU7;A0A146NJR6;A0A146Z4F7;A0A146Z4L3;A0A146Z4P1;A0A146Z6E5;A0A146Z650;A0A147B3I3;A3FG33;F1R446;H2UGD2;H2UIB0;H2UIB1;W5KTG2	0.857837	1.88844	QETFDAGLQAFQQEGITNITALKDQLLAAK	[N-term] Gln->pyro-Glu (N-term Q)	99.59	1082.57	3244.68	3	5.87348	123.399	1	0	1	1
	G3Q398;A0A0D9SF54;A0A0D9SGF6;A0A0P7V2T7;A0A0R4IJ08;A0A060XJX9;A0A146Z4F7;A0A146Z4L3;A0A146Z4P1;A0A146Z4X2;A0A146Z6E5;A0A146Z650;A0A147B3I3;A3FG33;F1R446;H2MBY2;H3CBT9;H3CBU0;I3JZ89;Q13813;W5KTF3;W5KTG2;W5MFM2	0.958799	1.22971	DLAALGDKVNSLGETAER		99.55	620.322	1857.94	3	0.88456	64.7264	2	2	1	2
	G3Q398;A0A1A7Z4A6;A0A1A8RDX0;A0A1A8SFC1;A0A060XII9;A0A060XJX9;A0A087XQU7;A0A146Z4F7;A0A146Z4H1;A0A146Z4L3;A0A146Z4P1;A0A146Z6E5;A0A146Z650;A0A147B3I3;H2MBY2;I3JZ89;M4A8R0	1.14569	0.88398	ESLLELWEVR		98.17	637.343	1272.67	2	0.907982	99.6954	3	4	3	2
	G3Q398;A0A0D9SF54;A0A0D9SGF6;A0A0P7VEP4;A0A0R4IJ08;A0A0S7GKU3;A0A1A7Z4A6;A0A1A8RDX0;A0A1A8SFC1;A0A060XII9;A0A060XJX9;A0A146Z4F7;A0A146Z4L3;A0A146Z4P1;A0A146Z4X2;A0A146Z6E5;A0A146Z650;A0A147B3I3;A3FG33;F1R446;H2MBY2;H2UIB0;H2UIB1;H3CBT9;H3CBU0;I3JZ89;M4A8R0;Q13813;W5KTF3;W5KTG2;W5MFM2	0.497983	0.982605	KGDILTLLNSTNK		98.13	472.94	1415.8	3	-0.207825	65.6545	1	0	0	1
	G3Q398;A0A0D9SF54;A0A0D9SGF6;A0A0P7VEP4;A0A0R4IJ08;A0A0S7GKU3;A0A1A7WGD9;A0A1A7Z4A6;A0A1A8RDX0;A0A1A8SFC1;A0A060XII9;A0A060XJX9;A0A087XQU7;A0A146Z4P1;A0A146Z6E5;A0A146Z650;A0A147B3I3;A3FG33;F1R446;H2MBY2;H2UGD2;H3CBT9;H3CBU0;I3JZ89;M4A8R0;Q13813;W5KTF3;W5KTG2;W5MFM2	0.673591	1.14958	YTEHSTVGLAQQWDQLDQLGMR		97	859.415	2575.22	3	3.61832	88.7568	2	2	2	2
	G3Q398;A0A0D9SF54;A0A0D9SGF6;A0A0P7V2T7;A0A0P7VEP4;A0A0R4IJ08;A0A0S7GKU3;A0A1A7WGD9;A0A1A7Z4A6;A0A1A8RDX0;A0A1A8SFC1;A0A060XII9;A0A060XJX9;A0A087XQU7;A0A146Z4P1;A0A146Z6E5;A0A146Z650;A0A147B3I3;A3FG33;F1R446;H2MBY2;H2UGD2;H3CBT9;H3CBU0;I3JZ89;M4A8R0;Q13813;W5KTF3;W5KTG2;W5MFM2	1.034	1.05433	SSEEIESAFR		96.51	577.771	1153.53	2	1.70423	43.2324	8	7	7	8
	G3Q398;A0A0D9SF54;A0A0D9SGF6;A0A0P7VEP4;A0A0R4IJ08;A0A0S7GKU3;A0A1A7WGD9;A0A1A7Z4A6;A0A1A8RDX0;A0A1A8SFC1;A0A060XII9;A0A060XJX9;A0A087XQU7;A0A146NJR6;A0A146Z4P1;A0A146Z6E5;A0A146Z650;A0A147B3I3;A3FG33;F1R446;H2MBY2;H2UIB0;H2UIB1;H3CBT9;H3CBU0;I3JZ89;M4A8R0;Q13813;W5KTF3;W5KTG2	2.08493	0.900627	HALLEADVAAHQDR		96.47	773.395	1544.77	2	3.09573	28.8904	1	0	0	0
	G3Q398;A0A0D9SF54;A0A0D9SGF6;A0A0P7V2T7;A0A0P7VEP4;A0A0R4IJ08;A0A1A7Z4A6;A0A1A8RDX0;A0A1A8SFC1;A0A060XII9;A0A060XJX9;A0A146Z4F7;A0A146Z4L3;A0A146Z4P1;A0A146Z4X2;A0A146Z6E5;A0A146Z650;A0A147B3I3;A3FG33;F1R446;H2MBY2;H2UIB0;H2UIB1;H3CBT9;H3CBU0;I3JZ89;M4A8R0;Q13813;W5KTF3;W5KTG2;W5MFM2	1.01341	1.53746	HQAFEAELSANQSR		95.49	529.92	1586.74	3	-4.10328	30.1873	3	2	0	1
	G3Q398;A0A0P7VEP4;A0A0S7GKU3;A0A1A7Z4A6;A0A1A8RDX0;A0A1A8SFC1;A0A060XII9;A0A060XJX9;A0A087XQU7;A0A146NIU7;A0A146NJR6;A0A146Z4F7;A0A146Z4L3;A0A146Z4P1;A0A146Z6E5;A0A146Z650;A0A147B3I3;H2MBY2;H2UGD2;H2UIB0;H2UIB1;I3JZ89;W5KTG2	1.29127	1.49992	SYQVVSNPYTWFTMEALEETWR		95.4	913.099	2736.27	3	8.01098	123.399	1	1	1	1
	G3Q398;A0A0D9SF54;A0A0D9SGF6;A0A0P7V2T7;A0A0P7VEP4;A0A0R4IJ08;A0A0S7GKU3;A0A1A7Z4A6;A0A1A8RDX0;A0A1A8SFC1;A0A060XII9;A0A060XJX9;A0A146Z4F7;A0A146Z4L3;A0A146Z4P1;A0A146Z4X2;A0A146Z6E5;A0A146Z650;A0A147B3I3;A3FG33;F1R446;H2MBY2;H2UGD2;H2UIB0;H2UIB1;H3CBT9;H3CBU0;I3JZ89;M4A8R0;Q13813;W5KTF3;W5KTG2;W5MFM2	1.16716	0.912765	DLSSVQTLLTK		95.23	602.841	1203.67	2	-2.46128	73.7169	2	3	2	3
	G3Q398;A0A0D9SF54;A0A0D9SGF6;A0A0P7V2T7;A0A0P7VEP4;A0A0R4IJ08;A0A1A7Z4A6;A0A1A8RDX0;A0A1A8SFC1;A0A060XII9;A0A060XJX9;A0A146Z4F7;A0A146Z4L3;A0A146Z4P1;A0A146Z4X2;A0A146Z6E5;A3FG33;F1R446;H2MBY2;H2UIB0;H2UIB1;H3CBT9;H3CBU0;I3JZ89;M4A8R0;Q13813;W5KTF3;W5KTG2;W5MFM2	1.76994	1.02986	DLASVQALLR		94.5	543.318	1084.62	2	-3.16181	81.4097	3	1	3	2
	G3Q398;A0A0R4IJ08;A0A0S7GKU3;A0A1A7WGD9;A0A1A7Z4A6;A0A1A8RDX0;A0A1A8SFC1;A0A060XII9;A0A060XJX9;A0A087XQU7;A0A146NJR6;A0A146Z4P1;A0A146Z6E5;A3FG33;F1R446;H2MBY2;H2UIB0;I3JZ89;M4A8R0;W5KTF3;W5KTG2;W5MFM2	1.75875	0.00195994	LQTATDESYKDPTNIQLSK		93.81	718.033	2151.08	3	3.47565	48.1924	0	1	1	0
	G3Q398;A0A0P7VEP4;A0A0R4IJ08;A0A060XII9;A0A060XJX9;A0A146Z4F7;A0A146Z4L3;A0A146Z4P1;A0A146Z4X2;A0A146Z6E5;A3FG33;F1R446;H2MBY2;H3CBT9;H3CBU0;I3JZ89;M4A8R0;W5MFM2	0.649517	0.0965302	ECEDALDWISDK	[2] Methylthio (C)	93.77	735.303	1468.59	2	4.94431	86.4386	1	2	1	1
	G3Q398;A0A0D9SF54;A0A0D9SGF6;A0A0P7V2T7;A0A0P7VEP4;A0A0R4IJ08;A0A0S7GKU3;A0A1A7WGD9;A0A1A7Z4A6;A0A1A8RDX0;A0A1A8SFC1;A0A060XII9;A0A060XJX9;A0A087XQU7;A0A146NJR6;A0A146Z4P1;A0A146Z6E5;A0A146Z650;A0A147B3I3;A3FG33;F1R446;H2MBY2;H2UIB0;H2UIB1;H3CBT9;H3CBU0;I3JZ89;M4A8R0;Q13813;W5KTF3;W5KTG2;W5MFM2	1.12428	0.9642	DVTGAEALLER		92.73	587.311	1172.61	2	2.32833	62.2792	2	3	2	4
	G3Q398;A0A1A7Z4A6;A0A1A8RDX0;A0A1A8SFC1;H2MBY2;I3JZ89;M4A8R0	0.588707	1.27471	KHQALQAEITGHEPR		92.68	572.302	1713.88	3	-3.91841	21.2259	1	1	0	1
	G3Q398;A0A0D9SF54;A0A0D9SGF6;A0A0P7V2T7;A0A0R4IJ08;A0A0S7GKU3;A0A1A7WGD9;A0A1A7Z4A6;A0A1A8RDX0;A0A1A8SFC1;A0A060XII9;A0A060XJX9;A0A087XQU7;A0A146NJR6;A0A146Z4P1;A0A146Z6E5;A0A146Z650;A0A147B3I3;A3FG33;F1R446;H2MBY2;H2UIB0;H2UIB1;H3CBT9;H3CBU0;I3JZ89;M4A8R0;Q13813;W5KTF3;W5KTG2;W5MFM2	1.11351	1.02344	DADETKEWIEEK		92.27	746.843	1491.67	2	-0.492433	39.557	1	1	2	1
	G3Q398;A0A0D9SF54;A0A0P7VEP4;A0A0S7GKU3;A0A087XQU7;A0A146NIU7;A0A146Z4F7;A0A146Z4L3;A0A146Z4P1;A0A146Z6E5;A0A146Z650;A0A147B3I3;H2MBY2;H2UGD2;I3JZ89;M4A8R0;Q13813	1.07428	1.66221	SLGYDLPMVEEGEPDPEFEAILDTVDPNR		91.63	1083.18	3246.51	3	6.17639	121.777	1	1	1	1
	G3Q398;A0A0R4IJ08;A0A0S7GKU3;A0A1A7Z4A6;A0A1A8RDX0;A0A1A8SFC1;A0A060XII9;A0A060XJX9;A0A146Z4F7;A0A146Z4L3;A0A146Z4P1;A0A146Z4X2;A0A146Z6E5;A0A146Z650;A0A147B3I3;A3FG33;F1R446;H2MBY2;H2UIB0;H2UIB1;H3CBT9;H3CBU0;I3JZ89;M4A8R0;W5KTF3;W5KTG2;W5MFM2	0.999487	0.960803	EAFLASDDKGDSLDSVEALIK		91.02	741.707	2222.1	3	1.3297	91.5685	4	5	3	6
	G3Q398;A0A0P7VEP4;A0A0R4IJ08;A0A0S7GKU3;A0A1A7WGD9;A0A1A7Z4A6;A0A1A8RDX0;A0A1A8SFC1;A0A060XII9;A0A060XJX9;A0A087XQU7;A0A146NJR6;A0A146Z4P1;A0A146Z6E5;A0A146Z650;A0A147B3I3;A3FG33;F1R446;H2MBY2;H2UGD2;H2UIB0;H2UIB1;M4A8R0;W5KTF3;W5KTG2;W5MFM2	0.693673	0.794099	QETFDAGLQAFQQEGITNITALK	[N-term] Gln->pyro-Glu (N-term Q)	90.61	836.088	2505.24	3	1.69539	115.601	2	2	2	2
	G3Q398;A0A0P7V2T7;A0A0P7VEP4;A0A0S7GKU3;A0A1A7Z4A6;A0A1A8RDX0;A0A1A8SFC1;A0A060XII9;A0A087XQU7;A0A146NIU7;A0A146NJR6;A0A146Z4F7;A0A146Z4L3;A0A146Z4P1;A0A146Z6E5;A0A146Z650;A0A147B3I3;A3FG33;F1R446;H2MBY2;H2UGD2;H2UIB0;H2UIB1;H3CBT9;H3CBU0;I3JZ89;M4A8R0;W5KTG2;W5MFM2	0.818992	0.888474	KHEAFETDFTVHR		90.47	539.6	1615.78	3	2.01867	38.6991	0	1	0	0
	G3Q398;A0A0D9SF54;A0A0D9SGF6;A0A0P7V2T7;A0A0P7VEP4;A0A0R4IJ08;A0A0S7GKU3;A0A1A7Z4A6;A0A1A8RDX0;A0A1A8SFC1;A0A060XII9;A0A060XJX9;A0A146Z4F7;A0A146Z4L3;A0A146Z4P1;A0A146Z4X2;A0A146Z6E5;A0A146Z650;A0A147B3I3;A3FG33;F1R446;H2MBY2;H2UIB0;H2UIB1;H3CBT9;H3CBU0;I3JZ89;M4A8R0;Q13813;W5KTF3;W5KTG2;W5MFM2	1.0243	1.07324	KHQLLEADISAHEDR		89.26	587.967	1760.88	3	-0.934783	29.1956	0	1	0	0
	G3Q398;A0A0P7VEP4;A0A060XII9;A0A060XJX9;A3FG33;F1R446;H2UIB0;H2UIB1;H3CBT9;H3CBU0;I3JZ89;W5KTG2;W5MFM2	1.52878	1.129	LLVSSEDYGR		89.21	569.789	1137.56	2	-2.97242	40.9606	0	1	2	1
	G3Q398;A0A0D9SF54;A0A0D9SGF6;A0A0P7V2T7;A0A0P7VEP4;A0A0R4IJ08;A0A0S7GKU3;A0A1A7Z4A6;A0A1A8RDX0;A0A1A8SFC1;A0A060XII9;A0A060XJX9;A0A146Z4F7;A0A146Z4L3;A0A146Z4P1;A0A146Z4X2;A0A146Z6E5;A0A146Z650;A0A147B3I3;A3FG33;F1R446;H2MBY2;H2UGD2;H2UIB0;H2UIB1;H3CBT9;H3CBU0;I3JZ89;M4A8R0;Q13813;W5KTF3;W5KTG2;W5MFM2	1.23254	0.86931	ADVVESWIGEK		89.18	616.811	1231.61	2	-0.512501	64.3004	1	1	1	0
	G3Q398;A0A0D9SF54;A0A0D9SGF6;A0A0P7V2T7;A0A0R4IJ08;A0A060XJX9;A0A146Z4P1;A0A146Z6E5;A0A146Z650;A0A147B3I3;A3FG33;F1R446;H2MBY2;H3CBT9;H3CBU0;I3JZ89;Q13813;W5KTF3;W5KTG2;W5MFM2	1.75782	0.997353	VNSLGETAER		89.16	538.273	1074.53	2	0.7526	18.6291	2	3	4	1
	G3Q398;W5KTF3;W5KTG2	1.083	0.989044	ATDEAGQALLNTGHYASEEVK		88.88	735.355	2203.04	3	1.47333	58.8294	3	4	4	4
	G3Q398;A0A0D9SF54;A0A0D9SGF6;A0A0P7VEP4;A0A0R4IJ08;A0A1A7WGD9;A0A1A7Z4A6;A0A1A8RDX0;A0A1A8SFC1;A0A060XII9;A0A060XJX9;A0A087XQU7;A0A146Z4P1;A0A146Z6E5;A3FG33;F1R446;H2MBY2;H2UIB0;H2UIB1;H3CBT9;H3CBU0;M4A8R0;Q13813;W5KTF3;W5KTG2	0.85042	0.996469	EKEQLMASDDFGR		88.75	763.349	1524.68	2	-2.92028	40.0518	0	1	0	0
	G3Q398;A0A0D9SF54;A0A0D9SGF6;A0A0P7VEP4;A0A0R4IJ08;A0A1A7WGD9;A0A1A7Z4A6;A0A1A8RDX0;A0A1A8SFC1;A0A060XII9;A0A060XJX9;A0A087XQU7;A0A146Z4P1;A0A146Z6E5;A3FG33;F1R446;H2MBY2;H2UIB0;H2UIB1;H3CBT9;H3CBU0;M4A8R0;Q13813;W5KTF3;W5KTG2	1.1246	0.906969	EKEQLMASDDFGR		88.63	509.24	1524.7	3	6.67494	40.0518	1	0	1	1
	G3Q398;A0A0D9SF54;A0A0D9SGF6;A0A0P7V2T7;A0A0P7VEP4;A0A0R4IJ08;A0A0S7GKU3;A0A1A7Z4A6;A0A1A8RDX0;A0A1A8SFC1;A0A060XII9;A0A060XJX9;A0A146Z4F7;A0A146Z4L3;A0A146Z4P1;A0A146Z4X2;A0A146Z6E5;A0A146Z650;A0A147B3I3;A3FG33;F1R446;H2UIB0;H2UIB1;H3CBT9;H3CBU0;I3JZ89;M4A8R0;Q13813;W5KTF3;W5KTG2;W5MFM2	0.94212	0.899812	QQVAPTDDETGKELVLALYDYQEK	[N-term] Gln->pyro-Glu (N-term Q)	88.05	912.781	2735.32	3	0.870153	99.3093	1	1	1	1
	G3Q398;A0A0P7V2T7;A0A0S7GKU3;A0A1A7Z4A6;A0A1A8RDX0;A0A1A8SFC1;A0A060XJX9;A0A146Z4F7;A0A146Z4L3;A0A146Z4P1;A0A146Z4X2;A0A146Z6E5;A0A146Z650;A0A147B3I3;H2MBY2;H2UIB0;H2UIB1;H3CBT9;H3CBU0;I3JZ89;M4A8R0;W5MFM2	0.789404	1.6077	GLVSSEELAKDVTGAEALLER		87.36	547.542	2186.14	4	-1.13279	102.775	1	1	1	1
	G3Q398;A0A0D9SF54;A0A0D9SGF6;A0A0P7V2T7;A0A0P7VEP4;A0A0R4IJ08;A0A1A7WGD9;A0A1A7Z4A6;A0A1A8RDX0;A0A1A8SFC1;A0A060XII9;A0A060XJX9;A0A087XQU7;A0A146Z4P1;A0A146Z6E5;A0A146Z650;A0A147B3I3;A3FG33;F1R446;H2MBY2;H2UIB0;H2UIB1;H3CBT9;H3CBU0;I3JZ89;M4A8R0;Q13813;W5KTF3;W5KTG2;W5MFM2	0.553825	1.01698	HQAFEAELSANQSR		87.09	794.38	1586.75	2	0.748566	29.1049	0	1	1	1
	G3Q398;A0A0P7VEP4;A0A0R4IJ08;A0A0S7GKU3;A0A1A7WGD9;A0A1A7Z4A6;A0A1A8RDX0;A0A1A8SFC1;A0A060XII9;A0A060XJX9;A0A087XQU7;A0A146NJR6;A0A146Z4P1;A0A146Z6E5;A0A146Z650;A0A147B3I3;A3FG33;F1R446;M4A8R0;W5KTF3;W5KTG2;W5MFM2	0.911798	1.16745	LIQSHPEAVDDIQEK		86.36	861.437	1720.86	2	-2.03066	37.7211	0	1	1	0
	G3Q398;A0A0R4IJ08;A0A0S7GKU3;A0A1A7WGD9;A0A1A7Z4A6;A0A1A8RDX0;A0A1A8SFC1;A0A060XII9;A0A060XJX9;A0A087XQU7;A0A146NJR6;A0A146Z4P1;A0A146Z6E5;A0A146Z650;A0A147B3I3;A3FG33;F1R446;H2MBY2;H2UGD2;H2UIB0;H2UIB1;I3JZ89;M4A8R0;W5KTF3;W5KTG2;W5MFM2	0.927013	0.610734	LNLVGSEDYGDTLAAVQGLLK		86.3	726.055	2175.14	3	0.628192	116.537	0	1	1	1
	G3Q398;A0A0D9SF54;A0A0D9SGF6;A0A0P7V2T7;A0A0P7VEP4;A0A0R4IJ08;A0A0S7GKU3;A0A1A7Z4A6;A0A1A8RDX0;A0A1A8SFC1;A0A146Z4F7;A0A146Z4L3;A0A146Z4P1;A0A146Z4X2;A0A146Z6E5;A0A146Z650;A0A147B3I3;A3FG33;F1R446;H2MBY2;H2UGD2;H3CBT9;H3CBU0;I3JZ89;M4A8R0;Q13813;W5KTF3;W5KTG2;W5MFM2	0.835631	0.474539	NTTGVTEEALKEFSMMFK		85.51	688.335	2061.98	3	3.74481	108.596	1	0	1	0
	G3Q398;A0A0D9SF54;A0A0D9SGF6;A0A0P7VEP4;A0A0R4IJ08;A0A0S7GKU3;A0A1A7WGD9;A0A1A7Z4A6;A0A1A8RDX0;A0A1A8SFC1;A0A060XII9;A0A060XJX9;A0A087XQU7;A0A146NJR6;A0A146Z4P1;A0A146Z6E5;A0A146Z650;A0A147B3I3;A3FG33;F1R446;H2MBY2;H2UGD2;H2UIB0;H2UIB1;H3CBT9;H3CBU0;I3JZ89;M4A8R0;Q13813;W5KTF3;W5KTG2;W5MFM2	0.672888	1.5824	VEDLFLTFAK		85.46	591.825	1181.64	2	2.36932	92.4054	2	1	1	1
	G3Q398;A0A0D9SF54;A0A0D9SGF6;A0A0P7V2T7;A0A0R4IJ08;A0A1A7WGD9;A0A1A7Z4A6;A0A1A8RDX0;A0A1A8SFC1;A0A060XII9;A0A060XJX9;A3FG33;F1R446;Q13813;W5KTF3;W5KTG2	155.594	0.746712	EANELQQWINEK		84.45	751.368	1500.72	2	0.946988	63.7113	0	1	0	1
	G3Q398;A0A0D9SF54;A0A0P7VEP4;A0A060XII9;A0A060XJX9;A3FG33;F1R446;H2UIB0;H2UIB1;H3CBT9;H3CBU0;I3JZ89;Q13813;W5KTG2;W5MFM2	0.762652	1.21228	LFGAAEVQR		83.68	495.772	989.529	2	-0.145394	42.5837	3	4	2	3
	G3Q398;H2UIB0;H2UIB1;I3JZ89	1.08394	0.998245	ENLLDEHGSIALR		82.96	733.883	1465.75	2	-0.736606	60.3835	1	2	0	0
	G3Q398;A0A0P7V2T7;A0A0P7VEP4;A0A0R4IJ08;A0A0S7GKU3;A0A1A7WGD9;A0A1A7Z4A6;A0A1A8RDX0;A0A1A8SFC1;A0A087XQU7;A0A146NJR6;A0A146Z4P1;A0A146Z6E5;A0A146Z650;A0A147B3I3;A3FG33;F1R446;H2MBY2;H2UIB0;H2UIB1;H3CBT9;H3CBU0;I3JZ89;M4A8R0;W5KTF3;W5KTG2;W5MFM2	0.948252	1.29648	KLSDDNTIGQEEIQQR		82.75	625.315	1872.92	3	3.06421	35.2505	1	2	2	2
	G3Q398;A0A0P7VEP4;A0A0R4IJ08;A0A0S7GKU3;A0A1A7Z4A6;A0A1A8RDX0;A0A1A8SFC1;A0A146Z4F7;A0A146Z4L3;A0A146Z4P1;A0A146Z4X2;A0A146Z6E5;A0A146Z650;A0A147B3I3;A3FG33;F1R446;H2MBY2;H2UGD2;H3CBT9;H3CBU0;I3JZ89;M4A8R0;W5KTF3;W5KTG2;W5MFM2	0.646264	2.02561	GRELPSAFDFVEFTR		82.44	590.965	1769.87	3	-1.24674	93.2232	3	3	3	3
	G3Q398;A0A0S7GKU3;A0A1A7Z4A6;A0A1A8RDX0;A0A1A8SFC1;A0A060XII9;A0A060XJX9;A0A087XQU7;A0A146NIU7;A0A146NJR6;A0A146Z4F7;A0A146Z4L3;A0A146Z4P1;A0A146Z6E5;A0A146Z650;A0A147B3I3;A3FG33;F1R446;H2UGD2;H2UIB0;H2UIB1;W5KTG2	0.783914	1.48847	QETFDAGLQAFQQEGITNITALKDQLLAAK		82.03	1088.24	3261.71	3	6.78394	118.32	0	1	0	2
	G3Q398;A0A0P7V2T7;A0A0S7GKU3;A0A1A7Z4A6;A0A1A8RDX0;A0A1A8SFC1;A0A060XJX9;A0A146Z4F7;A0A146Z4L3;A0A146Z4P1;A0A146Z4X2;A0A146Z6E5;A0A146Z650;A0A147B3I3;H2MBY2;H2UGD2;H2UIB0;H2UIB1;H3CBT9;H3CBU0;I3JZ89;W5KTF3;W5KTG2;W5MFM2	5.74548	1.25058	LLEAQEHFR		81.83	571.8	1141.59	2	-1.54106	29.6911	0	1	0	0
	G3Q398;A0A0P7VEP4;A0A060XII9;A0A060XJX9;A3FG33;F1R446;H2UIB0;H2UIB1;H3CBT9;H3CBU0;I3JZ89;W5KTG2;W5MFM2	0.676731	0.90243	KLLVSSEDYGR		81.67	633.839	1265.66	2	1.51881	34.6095	1	0	0	1
	G3Q398;A0A0D9SF54;A0A0D9SGF6;A0A0P7VEP4;A0A0R4IJ08;A0A0S7GKU3;A0A1A7Z4A6;A0A1A8RDX0;A0A1A8SFC1;A0A060XII9;A0A060XJX9;A0A146Z4F7;A0A146Z4L3;A0A146Z4P1;A0A146Z4X2;A0A146Z6E5;A0A146Z650;A0A147B3I3;A3FG33;F1R446;H2MBY2;H2UIB0;H2UIB1;H3CBT9;H3CBU0;I3JZ89;M4A8R0;Q13813;W5KTF3;W5KTG2;W5MFM2	1.16561	1.22929	DCEQAENWMAAR	[2] Methylthio (C)	81.54	735.284	1468.55	2	-0.0163361	63.1542	1	1	1	1
	G3Q398;A0A0D9SF54;A0A0P7V2T7;A0A0P7VEP4;A0A0S7GKU3;A0A1A7Z4A6;A0A1A8RDX0;A0A1A8SFC1;A0A060XII9;A0A060XJX9;A0A087XQU7;A0A146NIU7;A0A146NJR6;A0A146Z4F7;A0A146Z4L3;A0A146Z4P1;A0A146Z6E5;A0A146Z650;A0A147B3I3;A3FG33;F1R446;H2MBY2;H2UGD2;H3CBT9;H3CBU0;I3JZ89;M4A8R0;Q13813;W5KTG2;W5MFM2	1.24953	1.06631	QEFAQHANAFHQWLQETR		81.29	561.022	2240.06	4	2.73548	60.362	1	1	1	1
	G3Q398;W5KTF3;W5KTG2	0.880723	1.43482	ATDEAGQALLNTGHYASEEVKEK		81.24	821.067	2460.18	3	0.771743	53.3154	0	0	1	0
	G3Q398;A0A0D9SF54;A0A0D9SGF6;A0A0P7V2T7;A0A0P7VEP4;A0A0R4IJ08;A0A0S7GKU3;A0A1A7WGD9;A0A1A7Z4A6;A0A1A8RDX0;A0A1A8SFC1;A0A060XII9;A0A060XJX9;A0A087XQU7;A0A146NJR6;A0A146Z4P1;A0A146Z6E5;A0A146Z650;A0A147B3I3;A3FG33;F1R446;H2MBY2;H2UIB0;H2UIB1;H3CBT9;H3CBU0;I3JZ89;M4A8R0;Q13813;W5KTF3;W5KTG2;W5MFM2	0.733742	1.02895	DVDEIEAWISEK		80.7	717.346	1432.68	2	3.98527	88.7568	4	4	4	4
	G3Q398;A0A0P7VEP4;A0A0R4IJ08;A0A1A7WGD9;A0A1A7Z4A6;A0A1A8RDX0;A0A1A8SFC1;A0A060XII9;A0A060XJX9;A0A087XQU7;A0A146Z4P1;A0A146Z6E5;A3FG33;F1R446;H2MBY2;H3CBT9;H3CBU0;I3JZ89;M4A8R0;W5KTF3;W5KTG2;W5MFM2	1.19788	0.998711	FEEFQTDLAAHEER		80.61	574.602	1720.78	3	8.11108	50.3913	0	0	1	1
	G3Q398;A0A0P7VEP4;A0A0R4IJ08;A0A0S7GKU3;A0A1A7WGD9;A0A1A7Z4A6;A0A1A8RDX0;A0A1A8SFC1;A0A087XQU7;A0A146Z4P1;A0A146Z6E5;A0A146Z650;A0A147B3I3;A3FG33;F1R446;H2MBY2;H2UGD2;H3CBT9;H3CBU0;I3JZ89;M4A8R0;W5KTF3;W5KTG2;W5MFM2	0.790532	1.0233	ELPSAFDFVEFTR	[N-term] Glu->pyro-Glu (N-term E)	80.44	770.381	1538.75	2	4.62098	121.92	1	1	1	1
	G3Q398;A0A0R4IJ08;A0A0S7GKU3;A0A1A7Z4A6;A0A1A8RDX0;A0A1A8SFC1;A0A060XII9;A0A060XJX9;A0A146Z4F7;A0A146Z4L3;A0A146Z4P1;A0A146Z4X2;A0A146Z6E5;A0A146Z650;A0A147B3I3;A3FG33;F1R446;H2MBY2;H2UGD2;I3JZ89;M4A8R0;W5KTF3;W5KTG2	0.807979	1	DGNVSLQEYMAFMISR		80.25	930.934	1859.85	2	-0.789026	108.312	1	0	0	0
	G3Q398;A0A0D9SF54;A0A0D9SGF6;A0A0P7V2T7;A0A0P7VEP4;A0A0R4IJ08;A0A0S7GKU3;A0A1A7WGD9;A0A1A7Z4A6;A0A1A8RDX0;A0A1A8SFC1;A0A087XQU7;A0A146Z4P1;A0A146Z6E5;A0A146Z650;A0A147B3I3;A3FG33;F1R446;H2MBY2;H2UGD2;H3CBT9;H3CBU0;I3JZ89;M4A8R0;Q13813;W5KTF3;W5KTG2;W5MFM2	1.2888	0.841205	NTTGVTEEALK		80.25	581.801	1161.59	2	0.344528	27.6866	1	1	1	1
	G3Q398;A0A0D9SF54;A0A0D9SGF6;A0A0P7V2T7;A0A0P7VEP4;A0A0R4IJ08;A0A0S7GKU3;A0A060XII9;A0A146Z4F7;A0A146Z4L3;A0A146Z4P1;A0A146Z4X2;A0A146Z6E5;A0A146Z650;A0A147B3I3;A3FG33;F1R446;H2MBY2;H2UGD2;H2UIB0;H2UIB1;H3CBT9;H3CBU0;I3JZ89;M4A8R0;Q13813;W5KTF3;W5KTG2;W5MFM2	1	1.80205	ADVVESWIGEKENSLKTDDYGR		80.14	837.742	2510.2	3	4.50007	65.5829	0	1	0	0
	G3Q398;A0A0P7VEP4;A0A0R4IJ08;A0A0S7GKU3;A0A1A7WGD9;A0A1A7Z4A6;A0A1A8RDX0;A0A1A8SFC1;A0A087XQU7;A0A146Z4P1;A0A146Z6E5;A0A146Z650;A0A147B3I3;A3FG33;F1R446;H2MBY2;H2UGD2;H3CBT9;H3CBU0;I3JZ89;M4A8R0;W5KTF3;W5KTG2;W5MFM2	0.686213	1.03707	ELPSAFDFVEFTR		79.46	779.385	1556.76	2	2.88773	106.697	9	8	8	9
	G3Q398;A0A0P7VEP4;A0A1A7Z4A6;A0A1A8RDX0;A0A1A8SFC1;A0A060XII9;A0A060XJX9;W5MFM2	0.32782	1.66642	HQAFEAEVQANAGAIIK		79.07	449.988	1795.92	4	1.02371	63.3699	1	1	1	1
	G3Q398;A0A0D9SF54;A0A0D9SGF6;A0A0P7V2T7;A0A0P7VEP4;A0A0R4IJ08;A0A1A7WGD9;A0A1A7Z4A6;A0A1A8RDX0;A0A1A8SFC1;A0A060XII9;A0A060XJX9;A0A087XQU7;A0A146Z4P1;A0A146Z6E5;A0A146Z650;A0A147B3I3;A3FG33;F1R446;H2MBY2;H2UIB0;H2UIB1;H3CBT9;H3CBU0;I3JZ89;M4A8R0;Q13813;W5KTF3;W5KTG2;W5MFM2	1.122	1.07148	DTEQVDNWMSK		78.6	676.794	1351.57	2	1.78604	47.0572	1	0	2	1
	G3Q398;A0A0P7VEP4;A0A0R4IJ08;A0A0S7GKU3;A0A1A7WGD9;A0A1A7Z4A6;A0A1A8RDX0;A0A1A8SFC1;A0A060XII9;A0A060XJX9;A0A087XQU7;A0A146NJR6;A0A146Z4P1;A0A146Z6E5;A0A146Z650;A0A147B3I3;A3FG33;F1R446;M4A8R0;W5KTF3;W5KTG2;W5MFM2	1.11107	1.22304	LIQSHPEAVDDIQEK		77.85	574.63	1720.87	3	2.80102	37.6504	2	2	1	2
	G3Q398;A0A0S7GKU3;A0A1A7Z4A6;A0A1A8RDX0;A0A1A8SFC1;A0A060XII9;A0A060XJX9;A0A087XQU7;A0A146NIU7;A0A146NJR6;A0A146Z4F7;A0A146Z4L3;A0A146Z4P1;A0A146Z6E5;A0A146Z650;A0A147B3I3;A3FG33;F1R446;H2UGD2;H2UIB0;H2UIB1;W5KTG2	0.806877	1.57746	QETFDAGLQAFQQEGITNITALKDQLLAAK		77.69	816.434	3261.71	4	6.19322	118.32	2	1	1	0
	G3Q398;A0A0D9SF54;A0A0P7V2T7;A0A0P7VEP4;A0A1A7Z4A6;A0A1A8RDX0;A0A1A8SFC1;A0A060XII9;A0A060XJX9;A0A087XQU7;A0A146Z4F7;A0A146Z4H1;A0A146Z4L3;A0A146Z4P1;A0A146Z6E5;A0A146Z650;A0A147B3I3;A3FG33;F1R446;H2MBY2;H2UIB0;H2UIB1;H3CBT9;H3CBU0;I3JZ89;M4A8R0;Q13813;W5KTG2;W5MFM2	0.633286	0.752627	QEAFLLNEDLGDSLDSVEALLK	[N-term] Gln->pyro-Glu (N-term Q)	77.68	801.412	2401.21	3	10.1743	127.829	1	1	0	0
	G3Q398;A0A0D9SF54;A0A0D9SGF6;A0A0P7V2T7;A0A0P7VEP4;A0A0R4IJ08;A0A0S7GKU3;A0A060XII9;A0A087XQU7;A0A146NJR6;A0A146Z4P1;A0A146Z6E5;A0A146Z650;A0A147B3I3;A3FG33;F1R446;H2MBY2;H2UGD2;H2UIB0;H2UIB1;H3CBT9;H3CBU0;I3JZ89;M4A8R0;Q13813;W5KTF3;W5KTG2;W5MFM2	1.43723	1.19054	ENSLKTDDYGR		77.1	649.31	1296.6	2	7.60558	17.709	0	1	1	1
	G3Q398;A0A0D9SF54;A0A0D9SGF6;A0A0P7V2T7;A0A0P7VEP4;A0A0R4IJ08;A0A0S7GKU3;A0A1A7WGD9;A0A1A7Z4A6;A0A1A8RDX0;A0A1A8SFC1;A0A060XII9;A0A060XJX9;A0A087XQU7;A0A146NJR6;A0A146Z4P1;A0A146Z6E5;A0A146Z650;A0A147B3I3;A3FG33;F1R446;H2MBY2;H2UIB0;H2UIB1;I3JZ89;M4A8R0;Q13813;W5KTF3;W5KTG2;W5MFM2	0.954796	1.18339	HQAFEAELHANADR		76.73	536.923	1607.75	3	2.47321	27.8991	3	3	3	3
	G3Q398;A0A060XII9;A0A060XJX9;I3JZ89;W5KTF3;W5KTG2	4.55178	1.06708	SGQELLDGK		76.5	473.752	945.488	2	12.1207	22.9514	0	1	1	1
	G3Q398;A0A1A7WGD9;A0A1A7Z4A6;A0A1A8RDX0;A0A1A8SFC1;H2MBY2;H2UIB0;H2UIB1;H3CBT9;H3CBU0;I3JZ89	175.619	1.12351	VNEVNQLAAK		76.44	543.301	1084.59	2	-1.28364	24.3681	0	2	4	1
	G3Q398;A0A0D9SF54;A0A0D9SGF6;A0A0P7V2T7;A0A0P7VEP4;A0A0R4IJ08;A0A0S7GKU3;A0A1A7Z4A6;A0A1A8RDX0;A0A1A8SFC1;A0A060XII9;A0A060XJX9;A0A146Z4F7;A0A146Z4L3;A0A146Z4P1;A0A146Z4X2;A0A146Z6E5;A0A146Z650;A0A147B3I3;A3FG33;F1R446;H2MBY2;H2UGD2;H2UIB0;H2UIB1;H3CBT9;H3CBU0;I3JZ89;M4A8R0;Q13813;W5KTF3;W5KTG2;W5MFM2	0.642909	0.771886	ADVVESWIGEKENSLK		76.42	902.46	1802.91	2	0.740725	65.2971	1	0	1	0
	G3Q398;A0A1A7Z4A6;A0A1A8RDX0;A0A1A8SFC1;H2MBY2;H2UIB0;H2UIB1;H3CBT9;H3CBU0;I3JZ89;W5KTG2	0.550784	1.30422	RLEAELGAHEPAIQSVLDTGKK		76.42	591.324	2361.27	4	0.145944	60.5744	0	1	0	0
	G3Q398;A0A0P7VEP4;A0A1A7Z4A6;A0A1A8RDX0;A0A1A8SFC1;A0A060XII9;A0A060XJX9;A0A087XQU7;A0A146Z4F7;A0A146Z4H1;A0A146Z4L3;A0A146Z4P1;A0A146Z6E5;A3FG33;F1R446;H2MBY2;H3CBT9;H3CBU0;I3JZ89;M4A8R0;W5KTG2;W5MFM2	1.03301	1.25849	KFEEFQTDLAAHEER		76.03	463.223	1848.86	4	-0.789802	47.9743	1	1	1	1
	G3Q398;A0A0P7VEP4;A0A0R4IJ08;A0A0S7GKU3;A0A1A7WGD9;A0A1A7Z4A6;A0A1A8RDX0;A0A1A8SFC1;A0A060XII9;A0A060XJX9;A0A087XQU7;A0A146NJR6;A0A146Z4P1;A0A146Z6E5;A0A146Z650;A0A147B3I3;A3FG33;F1R446;H2MBY2;H2UIB0;H2UIB1;H3CBT9;H3CBU0;I3JZ89;M4A8R0;W5KTF3;W5KTG2;W5MFM2	1	736.483	DLDDEESWIKEK		75.75	753.85	1505.68	2	-2.87171	53.4402	0	0	0	1
	G3Q398;A0A1A7Z4A6;A0A1A8RDX0;A0A1A8SFC1;H2MBY2;H2UIB0;H2UIB1;H3CBT9;H3CBU0;I3JZ89;W5KTF3;W5KTG2	1.06729	0.828849	LEAELGAHEPAIQSVLDTGK		75.17	693.364	2077.07	3	0.510464	69.2688	2	2	1	1
	G3Q398;A0A0D9SF54;A0A0D9SGF6;A0A0P7V2T7;A0A0P7VEP4;A0A0R4IJ08;A0A0S7GKU3;A0A1A7Z4A6;A0A1A8RDX0;A0A1A8SFC1;A0A060XII9;A0A060XJX9;A0A146Z4F7;A0A146Z4L3;A0A146Z4P1;A0A146Z4X2;A0A146Z6E5;A0A146Z650;A0A147B3I3;A3FG33;F1R446;H2MBY2;H2UGD2;H3CBT9;H3CBU0;I3JZ89;M4A8R0;Q13813;W5KTF3;W5KTG2;W5MFM2	0.997047	0.879306	KIEDLGAAMEEALILDNK		75.15	494.012	1972.02	4	-0.405379	96.7896	2	1	2	2
	G3Q398;A0A0D9SF54;A0A0D9SGF6;A0A0P7V2T7;A0A0P7VEP4;A0A0R4IJ08;A0A0S7GKU3;A0A1A7WGD9;A0A1A7Z4A6;A0A1A8RDX0;A0A1A8SFC1;A0A060XII9;A0A060XJX9;A0A146NJR6;A0A146Z4P1;A0A146Z6E5;A0A146Z650;A0A147B3I3;A3FG33;F1R446;H2UIB0;H2UIB1;H3CBT9;H3CBU0;I3JZ89;M4A8R0;Q13813;W5KTF3;W5KTG2;W5MFM2	2.32901	0.727621	QQVAPTDDETGK		74	644.806	1287.6	2	1.9775	15.8692	1	1	2	1
	G3Q398;A0A0P7VEP4;A0A0R4IJ08;A0A1A7Z4A6;A0A1A8RDX0;A0A1A8SFC1;A0A060XII9;A0A060XJX9;A0A146Z4F7;A0A146Z4L3;A0A146Z4P1;A0A146Z4X2;A0A146Z6E5;A0A146Z650;A0A147B3I3;A3FG33;F1R446;H2MBY2;H2UIB0;H2UIB1;H3CBT9;H3CBU0;I3JZ89;M4A8R0;W5KTF3;W5KTG2	0.740996	23.2166	DSDELKSWINEK		73.52	732.354	1462.69	2	-0.991866	54.4457	2	0	2	2
	G3Q398;A0A0D9SF54;A0A0D9SGF6;A0A1A8RDX0;A0A1A8SFC1;A0A087XQU7;A0A146Z4P1;A0A146Z6E5;H2MBY2;I3JZ89;M4A8R0;Q13813	0.993213	1.32497	VLETAEDIQER		73.3	434.893	1301.66	3	9.10438	36.4496	0	0	1	0
	G3Q398;A0A0D9SF54;A0A0D9SGF6;A0A0P7V2T7;A0A0P7VEP4;A0A0R4IJ08;A0A0S7GKU3;A0A1A7Z4A6;A0A1A8RDX0;A0A1A8SFC1;A0A060XII9;A0A060XJX9;A0A146Z4F7;A0A146Z4L3;A0A146Z4P1;A0A146Z4X2;A0A146Z6E5;A0A146Z650;A0A147B3I3;A3FG33;F1R446;H2MBY2;H2UGD2;H3CBT9;H3CBU0;I3JZ89;M4A8R0;Q13813;W5KTF3;W5KTG2;W5MFM2	1.00321	0.825304	IEDLGAAMEEALILDNK		72.59	615.648	1843.92	3	-1.31413	102.775	0	2	0	0
	G3Q398;A0A0D9SF54;A0A0D9SGF6;A0A0P7V2T7;A0A0P7VEP4;A0A0R4IJ08;A0A060XII9;A0A060XJX9;A3FG33;F1R446;H2UIB0;H2UIB1;H3CBT9;H3CBU0;I3JZ89;Q13813;W5KTF3;W5KTG2;W5MFM2	0.848103	0.969759	TATDEAYKDPSNLQGK		72.58	579.949	1736.83	3	2.61815	25.5688	1	1	1	2
	G3Q398;A0A0D9SF54;A0A0P7VEP4;A0A0S7GKU3;A0A1A7Z4A6;A0A1A8RDX0;A0A1A8SFC1;A0A060XII9;A0A146NIU7;A0A146NJR6;A0A146Z4F7;A0A146Z4H1;A0A146Z4L3;A0A146Z4P1;A0A146Z6E5;A0A146Z650;A0A147B3I3;A3FG33;F1R446;H2MBY2;H2UIB0;H2UIB1;H3CBT9;H3CBU0;I3JZ89;M4A8R0;Q13813;W5KTG2;W5MFM2	0.201582	1.74344	KGDILTLLNSTNKDWWK		72.32	508.778	2031.08	4	1.82128	94.111	1	1	1	0
	G3Q398;A0A1A7Z4A6;A0A1A8RDX0;A0A1A8SFC1;A0A060XII9;A0A060XJX9;H2MBY2;H2UIB0;H2UIB1;H3CBT9;H3CBU0;I3JZ89;W5KTF3;W5KTG2	0.874891	1.21821	GHYASPEIQQK		72.13	419.879	1256.61	3	-0.705506	18.8285	1	2	1	0
	G3Q398;A0A0D9SF54;A0A0D9SGF6;A0A0P7VEP4;A0A0R4IJ08;A0A1A7WGD9;A0A1A7Z4A6;A0A1A8RDX0;A0A1A8SFC1;A0A060XII9;A0A060XJX9;A0A087XQU7;A0A146Z4P1;A0A146Z6E5;A3FG33;F1R446;H2MBY2;H2UIB0;H2UIB1;H3CBT9;H3CBU0;M4A8R0;Q13813;W5KTF3;W5KTG2	1.12172	0.989959	EQLMASDDFGR		71.89	634.784	1267.55	2	3.01819	47.1993	2	1	1	1
	G3Q398;A0A0D9SF54;A0A0D9SGF6;A0A0P7V2T7;A0A0P7VEP4;A0A0R4IJ08;A0A0S7GKU3;A0A1A7Z4A6;A0A1A8RDX0;A0A1A8SFC1;A0A060XII9;A0A060XJX9;A0A146Z4F7;A0A146Z4L3;A0A146Z4P1;A0A146Z4X2;A0A146Z6E5;A0A146Z650;A0A147B3I3;A3FG33;F1R446;H2MBY2;H2UGD2;H3CBT9;H3CBU0;I3JZ89;M4A8R0;Q13813;W5KTF3;W5KTG2;W5MFM2	0.905845	1.11953	MQHNLEQQIQAR		71.72	499.252	1494.73	3	-0.747435	28.9137	2	2	2	1
	G3Q398;A0A1A7WGD9;A0A1A7Z4A6;A0A1A8RDX0;A0A1A8SFC1;A0A087XQU7;A0A146Z4P1;A0A146Z6E5;A0A146Z650;A0A147B3I3;H2MBY2;H2UIB0;H2UIB1;H3CBT9;H3CBU0;I3JZ89;M4A8R0	0.0028711	0.00214987	GEIDAHEDSFR		71.67	638.287	1274.56	2	5.24796	26.3452	1	1	0	0
	G3Q398;A0A0P7VEP4;A0A0R4IJ08;A0A1A7Z4A6;A0A1A8RDX0;A0A1A8SFC1;A0A060XII9;A0A146Z4F7;A0A146Z4L3;A0A146Z4P1;A0A146Z4X2;A0A146Z6E5;A0A146Z650;A0A147B3I3;A3FG33;F1R446;H2UIB0;H2UIB1;H3CBT9;H3CBU0;I3JZ89;M4A8R0;W5KTF3;W5KTG2;W5MFM2	0.935863	0.934592	AALEDSFHLQQFFR		71.63	570.286	1707.84	3	0.139928	91.7118	4	4	4	4
	G3Q398;A0A1A7Z4A6;A0A1A8RDX0;A0A1A8SFC1;H2MBY2;H2UIB0;H2UIB1;H3CBT9;H3CBU0;I3JZ89;W5KTG2	0.473622	1.48767	RLEAELGAHEPAIQSVLDTGKK		71.17	788.098	2361.27	3	3.24117	60.5744	1	0	1	0
	G3Q398;A0A0P7VEP4;A0A0R4IJ08;A0A0S7GKU3;A0A1A7WGD9;A0A1A7Z4A6;A0A1A8RDX0;A0A1A8SFC1;A0A060XII9;A0A060XJX9;A0A087XQU7;A0A146NJR6;A0A146Z4P1;A0A146Z6E5;A0A146Z650;A0A147B3I3;A3FG33;F1R446;H2MBY2;H2UGD2;H2UIB0;H2UIB1;H3CBT9;H3CBU0;M4A8R0;W5KTF3;W5KTG2;W5MFM2	1.53601	21.088	CNSLEEIR	[1] Methylthio (C)	70.97	505.227	1008.44	2	2.70209	38.9219	1	0	5	2
	G3Q398;A0A0D9SF54;A0A0D9SGF6;A0A0P7VEP4;A0A0R4IJ08;A0A1A7Z4A6;A0A1A8RDX0;A0A1A8SFC1;A0A060XII9;A0A060XJX9;A0A146Z4F7;A0A146Z4L3;A0A146Z4P1;A0A146Z4X2;A0A146Z6E5;A0A146Z650;A0A147B3I3;A3FG33;F1R446;I3JZ89;M4A8R0;Q13813;W5KTF3;W5KTG2;W5MFM2	1.48975	0.771469	DLTSWVTEMK		70.97	605.296	1208.58	2	1.38969	84.315	1	2	1	2
	G3Q398;A0A1A7WGD9;A0A1A7Z4A6;A0A1A8RDX0;A0A1A8SFC1;A0A087XQU7;H2UIB0;H2UIB1;M4A8R0	2.17421	1.19803	VNTLGGDAER		70.55	516.258	1030.5	2	-1.91243	17.923	1	1	1	1
	G3Q398;W5KTF3;W5KTG2	1.66059	1.14504	ATDEAGQALLNTGHYASEEVKEK		69.97	616.053	2460.18	4	1.80016	54.4985	2	2	2	2
	G3Q398;A0A0D9SF54;A0A0D9SGF6;A0A0P7V2T7;A0A0P7VEP4;A0A0R4IJ08;A0A0S7GKU3;A0A1A7Z4A6;A0A1A8RDX0;A0A1A8SFC1;A0A060XII9;A0A060XJX9;A0A146Z4F7;A0A146Z4L3;A0A146Z4P1;A0A146Z4X2;A0A146Z6E5;A0A146Z650;A0A147B3I3;A3FG33;F1R446;H2MBY2;H2UIB0;H2UIB1;H3CBT9;H3CBU0;I3JZ89;M4A8R0;Q13813;W5KTF3;W5KTG2;W5MFM2	0.886065	0.00430964	GKDLIGVQNLLK		69.67	433.267	1296.78	3	1.07516	66.0109	1	1	1	0
	G3Q398;A0A1A7Z4A6;A0A1A8RDX0;A0A1A8SFC1;H2MBY2;H2UIB0;H2UIB1;H3CBT9;H3CBU0;I3JZ89;W5KTF3;W5KTG2	0.918291	0.600998	LEAELGAHEPAIQSVLDTGKK		69.31	552.301	2205.18	4	4.9924	65.0823	1	1	0	1
	G3Q398;A0A0P7V2T7;A0A0P7VEP4;A0A0R4IJ08;A0A0S7GKU3;A0A1A7Z4A6;A0A1A8RDX0;A0A1A8SFC1;A0A060XII9;A0A146Z4F7;A0A146Z4L3;A0A146Z4P1;A0A146Z4X2;A0A146Z6E5;A0A146Z650;A0A147B3I3;A3FG33;F1R446;H2MBY2;H2UGD2;H2UIB0;H2UIB1;H3CBT9;H3CBU0;I3JZ89;M4A8R0;W5KTF3;W5KTG2;W5MFM2	0.659183	1.35476	KHEAFETDFTVHR		69.01	404.95	1615.77	4	-1.32886	31.3159	1	2	0	2
	G3Q398;A0A0P7V2T7;A0A0P7VEP4;A0A0R4IJ08;A0A0S7GKU3;A0A1A7Z4A6;A0A1A8RDX0;A0A1A8SFC1;A0A060XII9;A0A146Z4F7;A0A146Z4L3;A0A146Z4P1;A0A146Z4X2;A0A146Z6E5;A0A146Z650;A0A147B3I3;A3FG33;F1R446;H2MBY2;H2UGD2;H2UIB0;H2UIB1;H3CBT9;H3CBU0;I3JZ89;M4A8R0;W5KTF3;W5KTG2;W5MFM2	0.624862	1.31626	HEAFETDFTVHR		68.96	496.901	1487.68	3	1.06536	44.0269	1	0	0	0
	G3Q398;A0A0D9SF54;A0A0P7V2T7;A0A0P7VEP4;A0A0S7GKU3;A0A1A7Z4A6;A0A1A8RDX0;A0A1A8SFC1;A0A060XII9;A0A060XJX9;A0A087XQU7;A0A146NIU7;A0A146NJR6;A0A146Z4F7;A0A146Z4L3;A0A146Z4P1;A0A146Z6E5;A0A146Z650;A0A147B3I3;A3FG33;F1R446;H2MBY2;H2UGD2;H3CBT9;H3CBU0;I3JZ89;M4A8R0;Q13813;W5KTG2;W5MFM2	0.593398	1.13652	LRQEFAQHANAFHQWLQETR		68.94	628.32	2509.25	4	5.17645	60.6451	1	1	1	0
	G3Q398;A0A0D9SF54;A0A0D9SGF6;A0A0P7V2T7;A0A0P7VEP4;A0A0R4IJ08;A0A1A7Z4A6;A0A1A8RDX0;A0A1A8SFC1;A0A060XII9;A0A060XJX9;A0A146Z4F7;A0A146Z4L3;A0A146Z4P1;A0A146Z4X2;A0A146Z6E5;A3FG33;F1R446;H2UIB0;H2UIB1;H3CBT9;H3CBU0;I3JZ89;M4A8R0;Q13813;W5KTF3;W5KTG2;W5MFM2	1.08616	1.11706	DVDETISWIK		68.55	603.305	1204.6	2	-2.13435	69.3394	3	3	4	3
	G3Q398;A0A0D9SF54;A0A0D9SGF6;A0A0P7V2T7;A0A0P7VEP4;A0A0R4IJ08;A0A0S7GKU3;A0A1A7Z4A6;A0A1A8RDX0;A0A1A8SFC1;A0A060XII9;A0A060XJX9;A0A146Z4F7;A0A146Z4L3;A0A146Z4P1;A0A146Z4X2;A0A146Z6E5;A0A146Z650;A0A147B3I3;A3FG33;F1R446;H2MBY2;H2UIB0;H2UIB1;H3CBT9;H3CBU0;I3JZ89;M4A8R0;Q13813;W5KTF3;W5KTG2;W5MFM2	1.9618	0.345373	QQNFNTGIK		68.44	525.272	1048.53	2	-0.541449	21.2972	1	1	0	1
	G3Q398;A0A0D9SF54;A0A0D9SGF6;A0A0P7V2T7;A0A0P7VEP4;A0A0R4IJ08;A0A0S7GKU3;A0A1A7WGD9;A0A1A7Z4A6;A0A1A8RDX0;A0A1A8SFC1;A0A060XII9;A0A060XJX9;A0A087XQU7;A0A146NJR6;A0A146Z4P1;A0A146Z6E5;A0A146Z650;A0A147B3I3;A3FG33;F1R446;H2MBY2;H2UIB0;H2UIB1;H3CBT9;H3CBU0;I3JZ89;M4A8R0;Q13813;W5KTF3;W5KTG2;W5MFM2	1.38028	1.40589	DVTGAEALLER		67.93	391.878	1172.61	3	6.5211	62.2079	1	0	1	1
	G3Q398;A0A1A7Z4A6;A0A1A8RDX0;A0A1A8SFC1;H2MBY2;H2UIB0;H2UIB1;H3CBT9;H3CBU0;I3JZ89;W5KTG2	0.575877	1.23555	RLEAELGAHEPAIQSVLDTGKK		67.74	473.264	2361.28	5	7.39935	60.5744	0	0	0	1
	G3Q398;A0A1A7Z4A6;A0A1A8RDX0;A0A1A8SFC1;A0A060XII9;A0A060XJX9;H2MBY2;H2UIB0;H2UIB1;H3CBT9;H3CBU0;I3JZ89;W5KTF3;W5KTG2	0.646983	2.65508	GHYASPEIQQK		67.19	629.313	1256.61	2	-2.94797	18.8285	0	0	0	1
	G3Q398;A0A0S7GKU3;A0A1A7Z4A6;A0A1A8RDX0;A0A1A8SFC1;A0A060XII9;A0A060XJX9;A0A087XQU7;A0A146NIU7;A0A146NJR6;A0A146Z4F7;A0A146Z4L3;A0A146Z4P1;A0A146Z6E5;A0A146Z650;A0A147B3I3;A3FG33;F1R446;H2UGD2;H2UIB0;H2UIB1;W5KTG2	0.800689	1.92287	QETFDAGLQAFQQEGITNITALKDQLLAAK	[N-term] Gln->pyro-Glu (N-term Q)	67.13	812.176	3244.68	4	4.04458	123.399	0	1	0	0
	G3Q398;A0A0D9SF54;A0A0D9SGF6;A0A0P7VEP4;A0A0R4IJ08;A0A0S7GKU3;A0A1A7WGD9;A0A1A7Z4A6;A0A1A8RDX0;A0A1A8SFC1;A0A060XII9;A0A060XJX9;A0A087XQU7;A0A146Z4P1;A0A146Z6E5;A0A146Z650;A0A147B3I3;A3FG33;F1R446;H2MBY2;H2UGD2;H3CBT9;H3CBU0;I3JZ89;M4A8R0;Q13813;W5KTF3;W5KTG2;W5MFM2	0.634653	0.993711	YTEHSTVGLAQQWDQLDQLGMR		67.06	644.813	2575.22	4	4.22436	88.6853	0	2	0	0
	G3Q398;A0A0D9SF54;A0A0D9SGF6;A0A0P7V2T7;A0A0P7VEP4;A0A0R4IJ08;A0A0S7GKU3;A0A1A7WGD9;A0A1A7Z4A6;A0A1A8RDX0;A0A1A8SFC1;A0A060XJX9;A0A087XQU7;A0A146NJR6;A0A146Z4P1;A0A146Z6E5;A0A146Z650;A0A147B3I3;A3FG33;F1R446;H2MBY2;H2UIB0;H2UIB1;H3CBT9;H3CBU0;M4A8R0;Q13813;W5KTF3;W5KTG2;W5MFM2	0.902951	1.14073	DVEDEETWIR		66.88	646.295	1290.58	2	2.53318	55.9819	3	4	3	5
	G3Q398;A0A0D9SF54;A0A0D9SGF6;A0A0P7V2T7;A0A0P7VEP4;A0A0R4IJ08;A0A0S7GKU3;A0A060XII9;A0A060XJX9;A3FG33;F1R446;H2MBY2;H2UIB0;H2UIB1;I3JZ89;M4A8R0;Q13813;W5KTF3;W5KTG2;W5MFM2	1.01585	0.874225	IDGITIQAR		66.87	493.784	985.554	2	-2.4589	46.3701	1	3	1	1
	G3Q398;A0A0R4IJ08;A0A0S7GKU3;A0A1A7WGD9;A0A1A7Z4A6;A0A1A8RDX0;A0A1A8SFC1;A0A087XQU7;A0A146NJR6;A0A146Z4P1;A0A146Z6E5;A0A146Z650;A0A147B3I3;A3FG33;F1R446;H2MBY2;H3CBT9;H3CBU0;M4A8R0	0.887946	1.07411	SLQQLAEDR		66.87	530.276	1058.54	2	1.61895	29.3902	0	1	1	1
	G3Q398;A0A0R4IJ08;A0A0S7GKU3;A0A1A7Z4A6;A0A1A8RDX0;A0A1A8SFC1;A0A060XII9;A0A060XJX9;A0A146Z4F7;A0A146Z4L3;A0A146Z4P1;A0A146Z4X2;A0A146Z6E5;A0A146Z650;A0A147B3I3;A3FG33;F1R446;H2MBY2;H2UIB0;H2UIB1;H3CBT9;H3CBU0;I3JZ89;M4A8R0;W5KTF3;W5KTG2;W5MFM2	0.620206	2.05087	EAFLASDDKGDSLDSVEALIKK		66.57	784.402	2350.18	3	-3.09573	83.6038	1	1	1	0
	G3Q398;A0A1A7WGD9;A0A1A7Z4A6;A0A1A8RDX0;A0A1A8SFC1;A0A087XQU7;A0A146Z4P1;A0A146Z6E5;A0A146Z650;A0A147B3I3;H2MBY2;H2UIB0;H2UIB1;H3CBT9;H3CBU0;I3JZ89;M4A8R0	0.593422	5.50931	HQEHKGEIDAHEDSFR		66.53	645.63	1933.87	3	1.21885	18.0642	1	0	1	0
	G3Q398;A0A0D9SF54;A0A0D9SGF6;A0A0P7V2T7;A0A0P7VEP4;A0A0R4IJ08;A0A0S7GKU3;A0A060XII9;A0A146Z4F7;A0A146Z4L3;A0A146Z4P1;A0A146Z4X2;A0A146Z6E5;A0A146Z650;A0A147B3I3;A3FG33;F1R446;H2MBY2;H2UGD2;H2UIB0;H2UIB1;H3CBT9;H3CBU0;I3JZ89;M4A8R0;Q13813;W5KTF3;W5KTG2;W5MFM2	0.496824	2.28464	ADVVESWIGEKENSLKTDDYGR		66.32	628.555	2510.19	4	-0.453469	65.2971	1	0	0	1
	G3Q398;A0A0D9SF54;A0A0D9SGF6;A0A0P7V2T7;A0A0P7VEP4;A0A0R4IJ08;A0A1A7WGD9;A0A1A7Z4A6;A0A1A8RDX0;A0A1A8SFC1;A0A060XII9;A0A060XJX9;A0A087XQU7;A0A146Z4P1;A0A146Z6E5;A0A146Z650;A0A147B3I3;A3FG33;F1R446;H2MBY2;H2UIB0;H2UIB1;H3CBT9;H3CBU0;I3JZ89;M4A8R0;Q13813;W5KTF3;W5KTG2;W5MFM2	0.900387	1.2272	DTEQVDNWMSK	[9] Oxidation (M)	65.74	684.789	1367.56	2	-2.2677	47.0572	1	1	1	1
	G3Q398;A0A0D9SF54;A0A0D9SGF6;A0A0P7V2T7;A0A0P7VEP4;A0A0R4IJ08;A0A0S7GKU3;A0A1A7Z4A6;A0A1A8RDX0;A0A1A8SFC1;A0A146Z4F7;A0A146Z4L3;A0A146Z4P1;A0A146Z4X2;A0A146Z6E5;A0A146Z650;A0A147B3I3;A3FG33;F1R446;H2MBY2;H2UGD2;H3CBT9;H3CBU0;I3JZ89;M4A8R0;Q13813;W5KTF3;W5KTG2;W5MFM2	0.943971	3.71285	NTTGVTEEALKEFSMMFK	[15] Oxidation (M)	64.64	693.667	2077.98	3	5.06353	107.089	0	0	0	1
	G3Q398;A0A0D9SF54;A0A0D9SGF6;A0A0P7V2T7;A0A0P7VEP4;A0A0R4IJ08;A0A0S7GKU3;A0A1A7WGD9;A0A1A7Z4A6;A0A1A8RDX0;A0A1A8SFC1;A0A087XQU7;A0A146NJR6;A0A146Z4P1;A0A146Z6E5;A0A146Z650;A0A147B3I3;A3FG33;F1R446;H2UIB0;H2UIB1;H3CBT9;H3CBU0;I3JZ89;M4A8R0;Q13813;W5KTF3;W5KTG2;W5MFM2	1.75995	1.00749	GACAGSEDAVK	[3] Methylthio (C)	63.97	527.225	1052.44	2	8.97619	20.9603	2	3	3	3
	G3Q398;A0A0D9SF54;A0A0D9SGF6;A0A0P7V2T7;A0A0R4IJ08;A0A0S7GKU3;A0A1A7WGD9;A0A1A7Z4A6;A0A1A8RDX0;A0A1A8SFC1;A0A060XII9;A0A060XJX9;A0A060YA94;A0A087XQU7;A0A146NJR6;A0A146Z4P1;A0A146Z6E5;A0A146Z650;A0A147B3I3;A3FG33;F1R446;H2MBY2;H2UIB0;H2UIB1;H3CBT9;H3CBU0;I3JZ89;M4A8R0;Q13813;W5KTF3;W5KTG2;W5MFM2	1.17186	1.05375	DLAALGDK		63.56	401.725	801.435	2	15.2031	29.2481	0	1	1	1
	G3Q398;A0A0P7VEP4;A0A0R4IJ08;A0A0S7GKU3;A0A1A7Z4A6;A0A1A8RDX0;A0A1A8SFC1;A0A060XII9;A0A060XJX9;A0A146Z4F7;A0A146Z4L3;A0A146Z4P1;A0A146Z4X2;A0A146Z6E5;A0A146Z650;A0A147B3I3;A3FG33;F1R446;H2MBY2;H2UIB0;H2UIB1;H3CBT9;H3CBU0;I3JZ89;M4A8R0;W5KTF3;W5KTG2;W5MFM2	2.15748	1.07174	DLDDEESWIK		62.95	625.289	1248.56	2	10.4694	62.0839	1	1	1	1
	G3Q398;A0A0D9SF54;A0A0D9SGF6;A0A0P7VEP4;A0A0R4IJ08;A0A0S7GKU3;A0A1A7WGD9;A0A1A7Z4A6;A0A1A8RDX0;A0A1A8SFC1;A0A060XII9;A0A060XJX9;A0A087XQU7;A0A146NJR6;A0A146Z4P1;A0A146Z6E5;A0A146Z650;A0A147B3I3;A3FG33;F1R446;H2MBY2;H2UIB0;H2UIB1;H3CBT9;H3CBU0;I3JZ89;M4A8R0;Q13813;W5KTF3;W5KTG2	3.18231	0.912918	HALLEADVAAHQDR		62.13	387.208	1544.8	4	22.2057	28.8904	0	0	1	0
	G3Q398;A0A0P7VEP4;A0A0R4IJ08;A0A060XII9;A0A060XJX9;A3FG33;F1R446;H2UIB0;H2UIB1;H3CBT9;H3CBU0;I3JZ89;W5KTF3;W5KTG2;W5MFM2	21.4803	0.526583	KLLVSSEDYGR		61.68	422.895	1265.66	3	-0.14805	29.6198	0	1	1	1
	G3Q398;A0A1A7WGD9;A0A1A7Z4A6;A0A1A8RDX0;A0A1A8SFC1;A0A087XQU7;A0A146Z4P1;A0A146Z6E5;A0A146Z650;A0A147B3I3;H2MBY2;H2UIB0;H2UIB1;H3CBT9;H3CBU0;I3JZ89;M4A8R0	0.822756	3.31584	HQEHKGEIDAHEDSFR		61.64	484.476	1933.88	4	4.6382	18.0642	1	0	1	2
	G3Q398;A0A0D9SF54;A0A0D9SGF6;A0A0P7V2T7;A0A0P7VEP4;A0A0R4IJ08;A0A0S7GKU3;A0A1A7Z4A6;A0A1A8RDX0;A0A1A8SFC1;A0A060XII9;A0A060XJX9;A0A146Z4F7;A0A146Z4L3;A0A146Z4P1;A0A146Z4X2;A0A146Z6E5;A0A146Z650;A0A147B3I3;A3FG33;F1R446;H2MBY2;H2UGD2;H2UIB0;H2UIB1;H3CBT9;H3CBU0;I3JZ89;M4A8R0;Q13813;W5KTF3;W5KTG2;W5MFM2	0.711423	0.839918	ADVVESWIGEKENSLK		61.52	601.975	1802.9	3	-0.191945	65.2971	0	1	0	1
	G3Q398;A0A1A7Z4A6;A0A1A8RDX0;A0A1A8SFC1;H2UGD2	0.838654	0.72317	ALSTENKPYVTK		61.07	450.914	1349.72	3	-0.239955	24.7988	1	1	1	1
	G3Q398;A0A0P7VEP4;A0A060XII9;A0A060XJX9;A0A087XQU7;H2MBY2;M4A8R0;W5KTG2	0.596029	1.15987	LQQTHPQNASQIHLK		60.7	581.648	1741.92	3	0.281683	28.4008	1	0	2	1
	G3Q398;A0A0D9SF54;A0A0P7V2T7;A0A0P7VEP4;A0A0S7GKU3;A0A1A7Z4A6;A0A1A8RDX0;A0A1A8SFC1;A0A060XII9;A0A060XJX9;A0A087XQU7;A0A146NIU7;A0A146NJR6;A0A146Z4F7;A0A146Z4H1;A0A146Z4L3;A0A146Z4P1;A0A146Z6E5;A0A146Z650;A0A147B3I3;A3FG33;F1R446;H2MBY2;H2UIB0;H2UIB1;H3CBT9;H3CBU0;I3JZ89;M4A8R0;Q13813;W5KTG2;W5MFM2	0.886408	0.805364	DLASVNNLLK		59.99	543.812	1085.61	2	1.1013	63.6974	1	1	1	0
	G3Q398;A0A0D9SF54;A0A0D9SGF6;A0A0P7VEP4;A0A0R4IJ08;A0A0S7GKU3;A0A1A7Z4A6;A0A1A8RDX0;A0A1A8SFC1;A0A060XII9;A0A060XJX9;A0A146Z4F7;A0A146Z4L3;A0A146Z4P1;A0A146Z4X2;A0A146Z6E5;A0A146Z650;A0A147B3I3;A3FG33;F1R446;H2MBY2;H2UGD2;H2UIB0;H2UIB1;H3CBT9;H3CBU0;I3JZ89;M4A8R0;Q13813;W5KTF3;W5KTG2;W5MFM2	0.756773	1.44405	KVEDLFLTFAK		59.69	437.583	1309.73	3	-0.685462	82.1881	1	1	0	1
	G3Q398;A0A0P7V2T7;A0A0S7GKU3;A0A1A7WGD9;A0A1A7Z4A6;A0A1A8RDX0;A0A1A8SFC1;A0A060XJX9;A0A087XQU7;A0A146NJR6;A0A146Z4P1;A0A146Z6E5;A0A146Z650;A0A147B3I3;H2MBY2;H2UIB0;H2UIB1;H3CBT9;H3CBU0;I3JZ89;M4A8R0;W5MFM2	1.31367	0.955533	GLVSSEELAK		59.62	516.776	1031.54	2	-12.8807	37.5797	0	1	1	1
	G3Q398;A0A0R4IJ08;A0A0S7GKU3;A0A1A7WGD9;A0A1A7Z4A6;A0A1A8RDX0;A0A1A8SFC1;A0A060XII9;A0A060XJX9;A0A087XQU7;A0A146NJR6;A0A146Z4P1;A0A146Z6E5;A0A146Z650;A0A147B3I3;A3FG33;F1R446;I3JZ89;M4A8R0;W5KTF3;W5KTG2	106.802	0.578998	SNMLGSAHEVQR		59.38	443.555	1327.64	3	11.0136	22.6658	0	1	1	1
	G3Q398;A0A0D9SF54;A0A0P7VEP4;A0A0S7GKU3;A0A1A7Z4A6;A0A1A8RDX0;A0A1A8SFC1;A0A060XII9;A0A060XJX9;A0A087XQU7;A0A146NIU7;A0A146NJR6;A0A146Z4F7;A0A146Z4H1;A0A146Z4L3;A0A146Z4P1;A0A146Z6E5;A0A146Z650;A0A147B3I3;A3FG33;F1R446;H2MBY2;H2UIB0;H2UIB1;H3CBT9;H3CBU0;I3JZ89;M4A8R0;Q13813;W5KTG2;W5MFM2	1.02701	0.846285	DLMSWINGIR		59.35	602.813	1203.61	2	3.97384	101.918	1	1	0	0
	G3Q398;A0A0R4IJ08;A0A0S7GKU3;A0A1A7Z4A6;A0A1A8RDX0;A0A1A8SFC1;A0A060XII9;A0A060XJX9;A0A146Z4F7;A0A146Z4L3;A0A146Z4P1;A0A146Z4X2;A0A146Z6E5;A0A146Z650;A0A147B3I3;A3FG33;F1R446;H2MBY2;H2UIB0;H2UIB1;H3CBT9;H3CBU0;I3JZ89;M4A8R0;W5KTF3;W5KTG2;W5MFM2	1.0815	0.751886	DLTSVQNLQK		59.35	573.308	1144.6	2	-7.07028	41.4154	2	2	2	2
	G3Q398;A0A1A7Z4A6;A0A1A8RDX0;A0A1A8SFC1;H2MBY2;H2UIB0;H2UIB1;H3CBT9;H3CBU0	0.672315	10.3926	MEEVSSQWK		59.22	562.26	1122.51	2	2.72431	29.9753	1	0	0	0
	G3Q398;A0A0R4IJ08;A0A0S7GKU3;A0A1A7Z4A6;A0A1A8RDX0;A0A1A8SFC1;A0A060XII9;A0A060XJX9;A0A146Z4F7;A0A146Z4L3;A0A146Z4P1;A0A146Z4X2;A0A146Z6E5;A0A146Z650;A0A147B3I3;A3FG33;F1R446;H2MBY2;H2UIB0;H2UIB1;H3CBT9;H3CBU0;I3JZ89;M4A8R0;W5KTF3;W5KTG2;W5MFM2	0.856311	1.03366	EAFLASDDKGDSLDSVEALIK	[N-term] Glu->pyro-Glu (N-term E)	58.8	1103.05	2204.09	2	1.44875	103.712	1	1	0	0
	G3Q398;A0A0D9SF54;A0A0D9SGF6;A0A0P7V2T7;A0A0R4IJ08;A0A060XJX9;A0A146Z4F7;A0A146Z4L3;A0A146Z4P1;A0A146Z4X2;A0A146Z6E5;A0A146Z650;A0A147B3I3;A3FG33;F1R446;H2MBY2;H3CBT9;H3CBU0;I3JZ89;Q13813;W5KTF3;W5KTG2;W5MFM2	0.91831	1.32275	DLAALGDKVNSLGETAER		58.41	929.98	1857.95	2	1.1729	64.7264	0	0	1	0
	G3Q398;A0A0P7V2T7;A0A0P7VEP4;A0A0R4IJ08;A0A0S7GKU3;A0A1A7WGD9;A0A1A7Z4A6;A0A1A8RDX0;A0A1A8SFC1;A0A087XQU7;A0A146NJR6;A0A146Z4P1;A0A146Z6E5;A0A146Z650;A0A147B3I3;A3FG33;F1R446;H2MBY2;H2UIB0;H2UIB1;H3CBT9;H3CBU0;I3JZ89;M4A8R0;W5KTF3;W5KTG2;W5MFM2	1.38887	0.725763	LSDDNTIGQEEIQQR		58.37	582.616	1744.83	3	2.63283	39.9811	0	1	1	0
	G3Q398;A0A1A7Z4A6;A0A1A8RDX0;A0A1A8SFC1;H2MBY2;I3JZ89;M4A8R0	0.985601	1.3955	HQALQAEITGHEPR		58.33	397.455	1585.79	4	-2.31063	29.4778	0	1	1	0
	G3Q398;A0A0D9SF54;A0A0D9SGF6;A0A0P7V2T7;A0A0P7VEP4;A0A0R4IJ08;A0A0S7GKU3;A0A1A7WGD9;A0A1A7Z4A6;A0A1A8RDX0;A0A1A8SFC1;A0A060XII9;A0A060XJX9;A0A087XQU7;A0A146NJR6;A0A146Z4P1;A0A146Z6E5;A0A146Z650;A0A147B3I3;A3FG33;F1R446;H2MBY2;H2UIB0;H2UIB1;H3CBT9;H3CBU0;I3JZ89;M4A8R0;Q13813;W5KTF3;W5KTG2;W5MFM2	0.923881	0.974457	DLIGVQNLLK		58.25	556.839	1111.66	2	3.19099	89.3307	3	2	2	1
	G3Q398;A0A0D9SF54;A0A0P7VEP4;A0A0S7GKU3;A0A1A7Z4A6;A0A1A8RDX0;A0A1A8SFC1;A0A060XII9;A0A060XJX9;A0A087XQU7;A0A146NIU7;A0A146NJR6;A0A146Z4F7;A0A146Z4H1;A0A146Z4L3;A0A146Z4P1;A0A146Z6E5;A0A146Z650;A0A147B3I3;A3FG33;F1R446;H2MBY2;H2UIB0;H2UIB1;H3CBT9;H3CBU0;I3JZ89;M4A8R0;Q13813;W5KTG2;W5MFM2	0.936716	1.51414	QGFVPAAYVK		57.92	540.3	1078.58	2	3.32624	53.8659	1	1	1	0
	G3Q398;A0A0D9SF54;A0A0D9SGF6;A0A0P7V2T7;A0A0P7VEP4;A0A0R4IJ08;A0A0S7GKU3;A0A1A7Z4A6;A0A1A8RDX0;A0A1A8SFC1;A0A060XII9;A0A060XJX9;A0A146Z4F7;A0A146Z4L3;A0A146Z4P1;A0A146Z4X2;A0A146Z6E5;A0A146Z650;A0A147B3I3;A3FG33;F1R446;H2MBY2;H2UIB0;H2UIB1;H3CBT9;H3CBU0;I3JZ89;M4A8R0;Q13813;W5KTF3;W5KTG2;W5MFM2	1.36198	0.762753	LGESQTLQQFSR		56.82	465.245	1392.71	3	8.65016	46.7963	0	1	0	0
	G3Q398;A0A0D9SF54;A0A0D9SGF6;A0A0P7V2T7;A0A0P7VEP4;A0A0R4IJ08;A0A1A7Z4A6;A0A1A8RDX0;A0A1A8SFC1;A0A060XII9;A0A060XJX9;A0A146Z4F7;A0A146Z4L3;A0A146Z4P1;A0A146Z4X2;A0A146Z6E5;A0A146Z650;A0A147B3I3;A3FG33;F1R446;H2MBY2;H2UIB0;H2UIB1;H3CBT9;H3CBU0;I3JZ89;M4A8R0;Q13813;W5KTF3;W5KTG2;W5MFM2	1.17919	0.995651	ITALDEFATK		56.75	554.806	1107.6	2	15.1301	48.4264	4	2	2	6
	G3Q398;A0A0D9SF54;A0A0D9SGF6;A0A0P7V2T7;A0A0P7VEP4;A0A0R4IJ08;A0A0S7GKU3;A0A1A7Z4A6;A0A1A8RDX0;A0A1A8SFC1;A0A060XII9;A0A060XJX9;A0A146Z4F7;A0A146Z4L3;A0A146Z4P1;A0A146Z4X2;A0A146Z6E5;A0A146Z650;A0A147B3I3;A3FG33;F1R446;H2MBY2;H2UIB0;H2UIB1;H3CBT9;H3CBU0;I3JZ89;M4A8R0;Q13813;W5KTF3;W5KTG2;W5MFM2	0.91748	1.25839	HQLLEADISAHEDRLK		56.67	469.498	1873.96	4	-0.308919	45.0175	0	1	1	1
	G3Q398;A0A0D9SF54;A0A0D9SGF6;A0A0P7V2T7;A0A0P7VEP4;A0A0R4IJ08;A0A0S7GKU3;A0A1A7Z4A6;A0A1A8RDX0;A0A1A8SFC1;A0A060XII9;A0A060XJX9;A0A146Z4F7;A0A146Z4L3;A0A146Z4P1;A0A146Z4X2;A0A146Z6E5;A0A146Z650;A0A147B3I3;A3FG33;F1R446;H2MBY2;H2UIB0;H2UIB1;H3CBT9;H3CBU0;I3JZ89;M4A8R0;Q13813;W5KTF3;W5KTG2;W5MFM2	0.991904	1.02231	DLTGVQNLR		56.2	508.279	1014.54	2	-2.88221	43.7443	4	3	3	3
	G3Q398;A0A1A8RDX0;A0A1A8SFC1;H2UIB0;H2UIB1	0.925915	1.22793	DLAALEDKVNTLGGDAER		56.17	943.975	1885.93	2	-1.82599	73.1119	0	1	0	1
	G3Q398;A0A0D9SF54;A0A0D9SGF6;A0A0P7VEP4;A0A0R4IJ08;A0A0S7GKU3;A0A1A7WGD9;A0A1A7Z4A6;A0A1A8RDX0;A0A1A8SFC1;A0A060XII9;A0A060XJX9;A0A087XQU7;A0A146NJR6;A0A146Z4P1;A0A146Z6E5;A0A146Z650;A0A147B3I3;A3FG33;F1R446;H2UIB0;H2UIB1;H3CBT9;H3CBU0;I3JZ89;M4A8R0;Q13813;W5KTF3;W5KTG2;W5MFM2	1.02046	1.0882	LLEATELK		56.1	458.772	915.53	2	2.56824	44.2916	7	6	7	6
	G3Q398;A0A0D9SF54;A0A0D9SGF6;A0A0P7VEP4;A0A060XII9;A0A060XJX9;H2MBY2;H2UIB0;H2UIB1;H3CBT9;H3CBU0;I3JZ89;Q13813;W5KTF3;W5KTG2	1.39352	1.05524	EKEPIAASTNR		56.01	405.886	1214.64	3	9.86993	15.8692	1	1	1	1
	G3Q398;A0A0D9SF54;A0A0P7VEP4;A0A0S7GKU3;A0A1A7Z4A6;A0A1A8RDX0;A0A1A8SFC1;A0A060XII9;A0A060XJX9;A0A087XQU7;A0A146NIU7;A0A146NJR6;A0A146Z4F7;A0A146Z4H1;A0A146Z4L3;A0A146Z4P1;A0A146Z6E5;A0A146Z650;A0A147B3I3;A3FG33;F1R446;H2MBY2;H2UIB0;H2UIB1;H3CBT9;H3CBU0;I3JZ89;M4A8R0;Q13813;W5KTG2;W5MFM2	1.00591	0.789292	DLMSWINGIR		55.83	402.21	1203.61	3	0.894974	101.918	0	0	1	1
	G3Q398;A0A0R4IJ08;A0A0S7GKU3;A0A1A7Z4A6;A0A1A8RDX0;A0A1A8SFC1;A0A060XII9;A0A060XJX9;A0A146Z4F7;A0A146Z4L3;A0A146Z4P1;A0A146Z4X2;A0A146Z6E5;A0A146Z650;A0A147B3I3;A3FG33;F1R446;I3JZ89;M4A8R0;W5KTF3;W5KTG2	0.764816	1.07564	SNMLGSAHEVQR	[3] Oxidation (M)	55.58	448.887	1343.64	3	10.8495	17.3477	1	4	2	2
	G3Q398;A0A0R4IJ08;A0A0S7GKU3;A0A1A7Z4A6;A0A1A8RDX0;A0A1A8SFC1;A0A060XII9;A0A060XJX9;A0A146Z4F7;A0A146Z4L3;A0A146Z4P1;A0A146Z4X2;A0A146Z6E5;A0A146Z650;A0A147B3I3;A3FG33;F1R446;H2MBY2;H2UIB0;H2UIB1;H3CBT9;H3CBU0;I3JZ89;M4A8R0;W5KTF3;W5KTG2;W5MFM2	0.978457	0.984906	EAFLASDDKGDSLDSVEALIK	[N-term] Glu->pyro-Glu (N-term E)	55.07	735.704	2204.09	3	2.00765	103.712	0	0	1	1
	G3Q398;A0A0D9SF54;A0A0D9SGF6;A0A0P7VEP4;A0A0R4IJ08;A0A0S7GKU3;A0A1A7Z4A6;A0A1A8RDX0;A0A1A8SFC1;A0A060XII9;A0A060XJX9;A0A146Z4F7;A0A146Z4L3;A0A146Z4P1;A0A146Z4X2;A0A146Z6E5;A0A146Z650;A0A147B3I3;A3FG33;F1R446;H2MBY2;H2UIB0;H2UIB1;H3CBT9;H3CBU0;I3JZ89;M4A8R0;Q13813;W5KTF3;W5KTG2;W5MFM2	51.821	0.520315	KFDDFQK		54.29	464.231	926.448	2	-2.48532	19.3921	0	0	1	1
	G3Q398;A0A0P7V2T7;A0A0S7GKU3;A0A1A7Z4A6;A0A1A8RDX0;A0A1A8SFC1;A0A060XJX9;A0A146Z4F7;A0A146Z4L3;A0A146Z4P1;A0A146Z4X2;A0A146Z6E5;A0A146Z650;A0A147B3I3;H2MBY2;H2UGD2;H2UIB0;H2UIB1;H3CBT9;H3CBU0;I3JZ89;W5KTF3;W5KTG2;W5MFM2	1.1419	1.13962	LLEAQEHFR		54.23	381.536	1141.59	3	-1.95599	29.6911	0	1	1	2
	G3Q398	0.965102	1.16158	LWDLLLQR		53.9	528.814	1055.61	2	0.397713	87.917	11	8	5	10
	G3Q398;A0A0D9SF54;A0A0D9SGF6;A0A0P7V2T7;A0A0P7VEP4;A0A0R4IJ08;A0A1A7WGD9;A0A1A7Z4A6;A0A1A8RDX0;A0A1A8SFC1;A0A060XII9;A0A060XJX9;A0A087XQU7;A0A146Z4P1;A0A146Z6E5;A0A146Z650;A0A147B3I3;A3FG33;F1R446;H2MBY2;H2UIB0;H2UIB1;H3CBT9;H3CBU0;I3JZ89;M4A8R0;Q13813;W5KTF3;W5KTG2;W5MFM2	0.963144	1.03455	DTEQVDNWMSK		53.83	451.535	1351.58	3	9.18039	47.0572	0	1	0	0
	G3Q398;A0A0D9SF54;A0A0D9SGF6;A0A0P7V2T7;A0A0P7VEP4;A0A0R4IJ08;A0A0S7GKU3;A0A060XII9;A0A087XQU7;A0A146NJR6;A0A146Z4P1;A0A146Z6E5;A0A146Z650;A0A147B3I3;A3FG33;F1R446;H2MBY2;H2UGD2;H2UIB0;H2UIB1;H3CBT9;H3CBU0;I3JZ89;M4A8R0;Q13813;W5KTF3;W5KTG2;W5MFM2	1.37909	1.30878	ENSLKTDDYGR		53.63	433.211	1296.61	3	12.3856	17.709	1	1	0	1
	G3Q398;A0A0P7VEP4;A0A060XII9;A0A060XJX9;A0A087XQU7;H2MBY2;M4A8R0;W5KTG2	0.579983	1.06762	LQQTHPQNASQIHLK		52.81	436.488	1741.92	4	0.981174	28.4008	2	1	0	2
	G3Q398;A0A1A7WGD9;A0A1A7Z4A6;A0A1A8RDX0;A0A1A8SFC1;H2MBY2;H2UIB0;H2UIB1;H3CBT9;H3CBU0	0.363713	1	MEEVSSQWK	[1] Oxidation (M)	52.8	570.262	1138.51	2	12.2725	24.2975	1	0	0	0
	G3Q398;A0A0R4IJ08;A0A0S7GKU3;A0A1A7Z4A6;A0A1A8RDX0;A0A1A8SFC1;A0A060XII9;A0A060XJX9;A0A146Z4P1;A0A146Z6E5;A3FG33;F1R446;H2MBY2;H2UIB0;I3JZ89;M4A8R0;W5KTF3;W5KTG2;W5MFM2	0.550999	2.10719	LQTATDESYKDPTNIQLSK		52.63	538.774	2151.07	4	-1.10643	47.7898	1	0	0	1
	G3Q398;A0A0D9SF54;A0A0D9SGF6;A0A0P7V2T7;A0A0P7VEP4;A0A0R4IJ08;A0A0S7GKU3;A0A1A7Z4A6;A0A1A8RDX0;A0A1A8SFC1;A0A060XII9;A0A060XJX9;A0A146Z4F7;A0A146Z4L3;A0A146Z4P1;A0A146Z4X2;A0A146Z6E5;A0A146Z650;A0A147B3I3;A3FG33;F1R446;H2MBY2;H2UIB0;H2UIB1;H3CBT9;H3CBU0;I3JZ89;M4A8R0;Q13813;W5KTF3;W5KTG2;W5MFM2	0.842057	1.28237	HQLLEADISAHEDRLK		52.22	625.662	1873.96	3	-1.04228	45.0175	1	0	0	0
	G3Q398;A0A0D9SF54;A0A0D9SGF6;A0A0P7V2T7;A0A0R4IJ08;A0A0S7GKU3;A0A1A7WGD9;A0A1A7Z4A6;A0A1A8RDX0;A0A1A8SFC1;A0A060XII9;A0A060XJX9;A0A087XQU7;A0A146NJR6;A0A146Z4P1;A0A146Z6E5;A0A146Z650;A0A147B3I3;A3FG33;F1R446;H2MBY2;H2UIB0;H2UIB1;H3CBT9;H3CBU0;I3JZ89;M4A8R0;Q13813;W5KTF3;W5KTG2;W5MFM2	1.19012	1.00363	DADETKEWIEEK		52	498.234	1491.68	3	5.46115	39.557	1	2	0	1
	G3Q398;A0A0D9SF54;A0A0D9SGF6;A0A0P7VEP4;A0A0R4IJ08;A0A1A7WGD9;A0A1A7Z4A6;A0A1A8RDX0;A0A1A8SFC1;A0A060XII9;A0A060XJX9;A0A087XQU7;A0A146Z4P1;A0A146Z6E5;A3FG33;F1R446;H2MBY2;H2UIB0;H2UIB1;H3CBT9;H3CBU0;M4A8R0;Q13813;W5KTF3;W5KTG2	0.844043	1.03851	EQLMASDDFGR	[4] Oxidation (M)	51.86	642.782	1283.55	2	3.6307	47.1993	0	1	1	0
	G3Q398;A0A1A7Z4A6;A0A1A8RDX0;A0A1A8SFC1;H2MBY2;I3JZ89;M4A8R0	0.734084	1.21022	KHQALQAEITGHEPR		51.43	429.479	1713.89	4	-2.57294	21.2972	0	0	1	0
	G3Q398;A0A0D9SF54;A0A0D9SGF6;A0A0P7V2T7;A0A0R4IJ08;A0A0S7GKU3;A0A1A7WGD9;A0A1A7Z4A6;A0A1A8RDX0;A0A1A8SFC1;A0A060XII9;A0A060XJX9;A0A087XQU7;A0A146NJR6;A0A146Z4P1;A0A146Z6E5;A0A146Z650;A0A147B3I3;A3FG33;F1R446;H2UGD2;H2UIB0;H2UIB1;I3JZ89;Q13813;W5KTF3;W5KTG2	0.946671	0.690528	DQLLAAK		51.01	379.727	757.439	2	7.74874	23.1641	1	1	1	1
	G3Q398;A0A0R4IJ08;A0A1A8RDX0;A0A1A8SFC1;A0A060XII9;A0A060XJX9;A0A087XQU7;A0A146Z4P1;A0A146Z6E5;A3FG33;F1R446;H2MBY2;I3JZ89;M4A8R0;W5KTF3;W5KTG2;W5MFM2	2.15402	5.01846	DADELEKWIQEK		50.87	752.369	1502.72	2	-1.44372	67.3208	0	1	0	1
	G3Q398;A0A0D9SF54;A0A0D9SGF6;A0A0P7VEP4;A0A0R4IJ08;A0A0S7GKU3;A0A1A7WGD9;A0A1A7Z4A6;A0A1A8RDX0;A0A1A8SFC1;A0A060XII9;A0A060XJX9;A0A087XQU7;A0A146NJR6;A0A146Z4P1;A0A146Z6E5;A0A146Z650;A0A147B3I3;A3FG33;F1R446;H2MBY2;H2UGD2;H3CBT9;H3CBU0;I3JZ89;M4A8R0;Q13813;W5KTF3;W5KTG2	1.07824	1.02954	ERELELQK		50.85	522.786	1043.56	2	-3.12244	20.1831	1	1	1	1
	G3Q398;A0A0P7V2T7;A0A0P7VEP4;A0A1A7Z4A6;A0A1A8RDX0;A0A1A8SFC1;A0A060XII9;A0A060XJX9;A3FG33;F1R446;H2UIB0;H2UIB1;W5KTF3;W5KTG2;W5MFM2	17.5322	0.00958432	TRLEELHR		50.76	351.865	1052.57	3	0.228022	18.4065	0	0	1	0
	G3Q398;A0A0D9SF54;A0A0P7VEP4;A0A0S7GKU3;A0A060XII9;A0A060XJX9;A0A087XQU7;A0A146NJR6;A3FG33;F1R446;H2MBY2;H2UIB0;H2UIB1;I3JZ89;M4A8R0;Q13813;W5KTG2	0.923237	1.18418	HALLEADVAAHQDRIDGITIQAR		50.48	629.087	2512.32	4	2.11913	60.9288	1	1	0	1
	G3Q398;A0A1A7Z4A6;A0A1A8RDX0;A0A1A8SFC1;H2UGD2	0.292029	1.15789	ALSTENKPYVTK		49.3	675.866	1349.72	2	-1.3953	20.589	0	1	1	0
	G3Q398;A0A0P7VEP4;A0A1A7Z4A6;A0A1A8RDX0;A0A1A8SFC1;A0A060XII9;A0A087XQU7;A0A146Z4F7;A0A146Z4H1;A0A146Z4L3;A0A146Z4P1;A0A146Z6E5;A0A146Z650;A0A147B3I3;A3FG33;F1R446;H2UIB0;H2UIB1;H3CBT9;H3CBU0;I3JZ89;M4A8R0;W5KTG2;W5MFM2	0.913753	1.22218	RAALEDSFHLQQFFR		48.43	466.992	1863.94	4	1.23418	75.0818	1	0	0	0
	G3Q398;A0A0D9SF54;A0A0D9SGF6;A0A0P7V2T7;A0A0P7VEP4;A0A0R4IJ08;A0A0S7GKU3;A0A1A7Z4A6;A0A1A8RDX0;A0A1A8SFC1;A0A060XII9;A0A060XJX9;A0A146Z4F7;A0A146Z4L3;A0A146Z4P1;A0A146Z4X2;A0A146Z6E5;A0A146Z650;A0A147B3I3;A3FG33;F1R446;H2MBY2;H2UGD2;H3CBT9;H3CBU0;I3JZ89;M4A8R0;Q13813;W5KTF3;W5KTG2;W5MFM2	1.31885	15.9582	EFSMMFK		47.3	460.206	918.397	2	-0.615935	64.3714	1	1	1	0
	G3Q398;A0A0D9SF54;A0A0D9SGF6;A0A0P7V2T7;A0A0P7VEP4;A0A0R4IJ08;A0A0S7GKU3;A0A0S7IZU5;A0A1A7WGD9;A0A1A7Z4A6;A0A1A8RDX0;A0A1A8SFC1;A0A060XJX9;A0A087XQU7;A0A146NJR6;A0A146SW78;A0A146Z4P1;A0A146Z6E5;A0A146Z650;A0A147B3I3;A3FG33;F1R446;H2MBY2;H2UIB0;H2UIB1;H3CBT9;H3CBU0;I3JZ89;M4A8R0;Q13813;W5KTF3;W5KTG2;W5MFM2	0.936132	1.13984	FLSDFR		46.94	392.707	783.399	2	9.45119	47.4838	1	1	2	1
	G3Q398;A0A0D9SF54;A0A0P7V2T7;A0A0P7VEP4;A0A0S7GKU3;A0A060XII9;A0A087XQU7;A0A146NIU7;A0A146NJR6;A0A146Z4F7;A0A146Z4L3;A0A146Z4P1;A0A146Z6E5;A0A146Z650;A0A147B3I3;A3FG33;F1R446;H2MBY2;H2UGD2;H2UIB0;H2UIB1;H3CBT9;H3CBU0;I3JZ89;M4A8R0;Q13813;W5KTG2;W5MFM2	0.773938	3.15664	TDDYGRDLSSVQTLLTK		46.88	637.993	1910.96	3	-0.731191	73.796	1	1	1	1
	G3Q398;A0A0D9SF54;A0A0D9SGF6;A0A0P7V2T7;A0A0P7VEP4;A0A0R4IJ08;A0A0S7GKU3;A0A1A7WGD9;A0A1A7Z4A6;A0A1A8RDX0;A0A1A8SFC1;A0A060XII9;A0A060XJX9;A0A087XQU7;A0A146NJR6;A0A146Z4P1;A0A146Z6E5;A0A146Z650;A0A147B3I3;A3FG33;F1R446;H2MBY2;H2UIB0;H2UIB1;H3CBT9;H3CBU0;I3JZ89;M4A8R0;Q13813;W5KTF3;W5KTG2;W5MFM2	0.714034	0.882316	DVDEIEAWISEK		46.84	478.569	1432.68	3	8.63186	88.8284	0	1	0	0
	G3Q398;A0A0D9SF54;A0A0D9SGF6;A0A0P7V2T7;A0A0P7VEP4;A0A0R4IJ08;A0A0S7GKU3;A0A1A7WGD9;A0A1A7Z4A6;A0A060XII9;A0A060XJX9;A0A087XQU7;A0A146NJR6;A0A146Z4P1;A0A146Z6E5;A0A146Z650;A0A147B3I3;A3FG33;F1R446;H2MBY2;H2UIB0;H2UIB1;H3CBT9;H3CBU0;H3DBH6_REVERSED;I3JZ89;M4A8R0;Q13813;W5KTF3;W5KTG2;W5MFM2	357.946	0.00204647	LQQLFR		46.23	402.748	803.482	2	20.9998	40.0518	0	0	1	0
	G3Q398;A0A0P7V2T7;A0A0P7VEP4;A0A0R4IJ08;A0A0S7GKU3;A0A1A7Z4A6;A0A1A8RDX0;A0A1A8SFC1;A0A060XII9;A0A146Z4F7;A0A146Z4L3;A0A146Z4P1;A0A146Z4X2;A0A146Z6E5;A0A146Z650;A0A147B3I3;A3FG33;F1R446;H2MBY2;H2UGD2;H2UIB0;H2UIB1;H3CBT9;H3CBU0;I3JZ89;M4A8R0;W5KTF3;W5KTG2;W5MFM2	0.795637	1.13783	HEAFETDFTVHR		45.5	372.928	1487.68	4	1.78585	44.0977	1	1	0	0
	G3Q398;H2UIB0;H2UIB1;I3JZ89	1.27187	0.886452	ENLLDEHGSIALR		44.64	489.591	1465.75	3	0.281721	60.4541	2	0	1	1
	G3Q398;A0A0D9SF54;A0A0D9SGF6;A0A0P7VEP4;A0A0R4IJ08;A0A0S7GDY3;A0A0S7GKU3;A0A1A7WGD9;A0A1A7WVE5_REVERSED;A0A1A7Y145_REVERSED;A0A1A7Z4A6;A0A1A8G7R7_REVERSED;A0A1A8GER5_REVERSED;A0A1A8MQW2_REVERSED;A0A1A8PHK7_REVERSED;A0A1A8RDX0;A0A1A8SFC1;A0A060WQU9;A0A060XII9;A0A060XJX9;A0A087XQU7;A0A087YK48_REVERSED;A0A146NJR6;A0A146XVG1;A0A146XVG4;A0A146XVG6;A0A146Z4P1;A0A146Z6E5;A0A146Z650;A0A146ZNF7_REVERSED;A…	28.7982	11.9772	ELELQK		44.1	380.214	758.413	2	-4.74887	22.4517	0	0	1	1
	G3Q398;A0A0D9SF54;A0A0D9SGF6;A0A0P7V2T7;A0A0P7VEP4;A0A0R4IJ08;A0A0S7GKU3;A0A1A7Z4A6;A0A1A8RDX0;A0A1A8SFC1;A0A060XII9;A0A060XJX9;A0A146Z4F7;A0A146Z4L3;A0A146Z4P1;A0A146Z4X2;A0A146Z6E5;A0A146Z650;A0A147B3I3;A3FG33;F1R446;H2MBY2;H2UIB0;H2UIB1;H3CBT9;H3CBU0;I3JZ89;M4A8R0;Q13813;W5KTF3;W5KTG2;W5MFM2	0.581084	0.823831	QQNFNTGIK	[N-term] Gln->pyro-Glu (N-term Q)	43.22	516.758	1031.5	2	-2.82991	40.286	1	1	0	0
	G3Q398;A0A0P7VEP4;A0A0R4IJ08;A0A1A7WGD9;A0A1A7Z4A6;A0A1A8RDX0;A0A1A8SFC1;A0A146NJR6;A0A146Z4P1;A0A146Z6E5;A0A146Z650;A0A147B3I3;A3FG33;F1R446;G3P3I1;H2TCJ3;H2TCJ4;H3CNL8_REVERSED;I3JZ89;Q4SS87_REVERSED;W5KTF3;W5KTG2	14.1418	0.12484	LEALDR		43.05	358.706	715.397	2	15.5267	21.1021	0	1	2	0
	G3Q398;A0A1A7Z4A6;A0A1A8RDX0;A0A1A8SFC1;H2MBY2;H3CBT9;H3CBU0;I3JZ89	0.562395	3.00211	KFEEFQTDLAAHEERVNEVNQLAAK		43.05	729.866	2915.44	4	-1.88465	62.8678	1	0	1	1
	G3Q398;A0A1A7Z4A6;A0A1A8RDX0;A0A1A8SFC1;H2MBY2;H2UIB0;H2UIB1;H3CBT9;H3CBU0;I3JZ89;W5KTG2	0.504955	1.02111	RLEAELGAHEPAIQSVLDTGK		42.33	559.304	2233.19	4	7.57116	61.3586	0	0	1	0
	G3Q398;A0A0P7V2T7;A0A0P7VEP4;A0A1A7Z4A6;A0A1A8RDX0;A0A1A8SFC1;A0A087XQU7;A0A146Z4F7;A0A146Z4H1;A0A146Z4L3;A0A146Z4P1;A0A146Z6E5;A0A146Z650;A0A147B3I3;A3FG33;F1R446;H2UIB0;H2UIB1;H3CBT9;H3CBU0;I3JZ89;M4A8R0;W5KTG2;W5MFM2	0.746021	0.98355	FTADFR		42.18	378.688	755.361	2	0.835787	37.2181	1	0	1	0
	G3Q398;A0A1A7WGD9;A0A1A7Z4A6;A0A1A8RDX0;A0A1A8SFC1;A0A060XII9;A0A060XJX9;A0A087XQU7;A0A146Z4P1;A0A146Z6E5;A0A146Z650;A0A147B3I3;H2MBY2;I3JZ89;M4A8R0	0.546442	2.72932	ESLLELWEVRR		41.58	477.268	1428.78	3	6.17591	89.5456	1	0	1	0
	G3Q398;A0A0P7VEP4;A0A0R4IJ08;A0A0S7GKU3;A0A1A7WGD9;A0A1A7Z4A6;A0A1A8RDX0;A0A1A8SFC1;A0A060XII9;A0A060XJX9;A0A087XQU7;A0A146NJR6;A0A146Z4P1;A0A146Z6E5;A0A146Z650;A0A147B3I3;A3FG33;F1R446;H2MBY2;H2UGD2;H2UIB0;H2UIB1;M4A8R0;W5KTF3;W5KTG2;W5MFM2	0.479235	0.722715	QETFDAGLQAFQQEGITNITALK		41.24	631.577	2522.28	4	6.00462	104.676	0	0	1	0
	G3Q398;A0A1A8RDX0;A0A1A8SFC1;H2MBY2;I3JZ89	1.13984	1.06958	SSLSSAQADFNQLAELDQQIK		40.42	574.038	2292.12	4	0.296073	92.719	0	0	1	0
	G3Q398;A0A0D9SF54;A0A0D9SGF6;A0A0P7V2T7;A0A0P7VEP4;A0A0R4IJ08;A0A0S7GKU3;A0A1A7WGD9;A0A1A7Z4A6;A0A1A8RDX0;A0A1A8SFC1;A0A060XII9;A0A060XJX9;A0A087XQU7;A0A146NJR6;A0A146Z4P1;A0A146Z6E5;A0A146Z650;A0A147B3I3;A3FG33;F1R446;H2MBY2;H2UIB0;H2UIB1;I3JZ89;M4A8R0;Q13813;W5KTF3;W5KTG2;W5MFM2	0.955799	1.23289	HQAFEAELHANADR		40.21	402.945	1607.75	4	5.48288	27.8991	0	0	1	0
	G3Q398;A0A0P7VEP4;A0A0R4IJ08;A0A0S7GKU3;A0A1A7WGD9;A0A1A7Z4A6;A0A1A8RDX0;A0A1A8SFC1;A0A060XII9;A0A060XJX9;A0A087XQU7;A0A146NJR6;A0A146Z4P1;A0A146Z6E5;A0A146Z650;A0A147B3I3;A3FG33;F1R446;H2MBY2;H2UIB0;H2UIB1;H3CBT9;H3CBU0;I3JZ89;M4A8R0;W5KTF3;W5KTG2;W5MFM2	1	17.3057	DLDDEESWIKEK		39.99	502.904	1505.69	3	1.59207	53.3695	0	0	0	1
	G3Q398;A0A0D9SF54;A0A0D9SGF6;A0A0P7VEP4;A0A0R4IJ08;A0A0S7GKU3;A0A1A7Z4A6;A0A1A8RDX0;A0A1A8SFC1;A0A060XII9;A0A060XJX9;A0A146Z4F7;A0A146Z4L3;A0A146Z4P1;A0A146Z4X2;A0A146Z6E5;A0A146Z650;A0A147B3I3;A3FG33;F1R446;H2MBY2;H2UGD2;H2UIB0;H2UIB1;H3CBT9;H3CBU0;I3JZ89;M4A8R0;Q13813;W5KTF3;W5KTG2;W5MFM2	0.57616	1.28588	KASAFNSWFENAEEDLTDPVR		39.97	1213.57	2425.13	2	4.28002	101.474	1	0	0	0
	G3Q398;A0A0S7GKU3;A0A1A7WGD9;A0A1A7Z4A6;A0A1A8RDX0;A0A1A8SFC1;A0A087XQU7;A0A146NJR6;A0A146Z4P1;A0A146Z6E5;A0A146Z650;A0A147B3I3;H2MBY2;H2UGD2;H2UIB0;H2UIB1;H3CBT9;H3CBU0;I3JZ89;M4A8R0	1.58259	0.337741	LAQFVDHWK		39.46	572.304	1142.59	2	6.37503	48.4764	0	0	1	0
	G3Q398;A0A0D9SF54;A0A0P7VEP4;A0A0S7GKU3;A0A1A7Z4A6;A0A1A8RDX0;A0A1A8SFC1;A0A060XII9;A0A060XJX9;A0A087XQU7;A0A146NIU7;A0A146NJR6;A0A146Z4F7;A0A146Z4H1;A0A146Z4L3;A0A146Z4P1;A0A146Z6E5;A0A146Z650;A0A147B3I3;A3FG33;F1R446;H2MBY2;H2UIB0;H2UIB1;H3CBT9;H3CBU0;I3JZ89;M4A8R0;Q13813;W5KTG2;W5MFM2	0.484108	1.51704	QGFVPAAYVK	[N-term] Gln->pyro-Glu (N-term Q)	38.5	531.784	1061.55	2	-0.916235	71.1105	1	0	0	0
	G3Q398;A0A0D9SF54;A0A0D9SGF6;A0A0P7V2T7;A0A0P7VEP4;A0A0R4IJ08;A0A0S7GKU3;A0A1A7Z4A6;A0A1A8RDX0;A0A1A8SFC1;A0A060XII9;A0A060XJX9;A0A146Z4F7;A0A146Z4L3;A0A146Z4P1;A0A146Z4X2;A0A146Z6E5;A0A146Z650;A0A147B3I3;A3FG33;F1R446;H2MBY2;H2UIB0;H2UIB1;H3CBT9;H3CBU0;I3JZ89;M4A8R0;Q13813;W5KTF3;W5KTG2;W5MFM2	1.25893	1.0085	ELVLALYDYQEK		38.02	742.373	1482.73	2	-19.3019	80.6995	0	0	0	1
	G3Q398;A0A0D9SF54;A0A0P7VEP4;A0A0S7GKU3;A0A060XII9;A0A060XJX9;A0A087XQU7;A0A146NJR6;A3FG33;F1R446;H2MBY2;H2UIB0;H2UIB1;I3JZ89;M4A8R0;Q13813;W5KTG2	0.934798	1.238	HALLEADVAAHQDRIDGITIQAR		37.1	838.449	2512.32	3	3.78737	60.9288	0	0	1	0
	G3Q398;A0A0P7VEP4;A0A0R4IJ08;A0A1A7WGD9;A0A1A7Z4A6;A0A1A8RDX0;A0A1A8SFC1;A0A146NJR6;A0A146Z4P1;A0A146Z6E5;A0A146Z650;A0A147B3I3;A3FG33;F1R446;I3JZ89;W5KTF3;W5KTG2	1.17535	1.5172	LEALDRER		36.44	501.274	1000.53	2	3.35415	19.3342	0	0	1	0
	G3Q398;A0A0D9SF54;A0A0P7V2T7;A0A0P7VEP4;A0A1A7W7Z5;A0A1A7YQ10;A0A1A8FLS9;A0A060XII9;A0A060XJX9;A0A087XQU7;A0A146Z4F7;A0A146Z4H1;A0A146Z4L3;A0A146Z4P1;A0A146Z6E5;A3FG33;F1R446;H2MBY2;H2UIB0;H2UIB1;H3CBT9;H3CBU0;I3JZ89;Q13813;W5KTG2;W5MFM2	0.830882	0.682099	LVQYLR		36.4	396.24	790.466	2	-5.23117	38.4146	1	0	0	0
I3JZ89	216	0.960717	1.05819	216								259	261	269	252
	I3JZ89;A0A0P7V2T7;A0A0P7VEP4;A0A0R4IJ08;A0A1A7Z4A6;A0A1A8RDX0;A0A1A8SFC1;A0A060XII9;A0A060XJX9;A0A146Z4F7;A0A146Z4L3;A0A146Z4P1;A0A146Z4X2;A0A146Z6E5;A0A146Z650;A0A147B3I3;A3FG33;F1R446;G3Q398;H2MBY2;M4A8R0;W5KTF3;W5KTG2;W5MFM2	1.32134	1.27108	ALINADELANDVAGAEALLDR		156.21	1077.56	2153.1	2	3.64995	119.388	1	0	0	0
	I3JZ89;A0A0D9SF54;A0A0D9SGF6;A0A0P7V2T7;A0A0P7VEP4;A0A0R4IJ08;A0A0S7GKU3;A0A1A7Z4A6;A0A1A8RDX0;A0A1A8SFC1;A0A060XII9;A0A060XJX9;A0A146Z4F7;A0A146Z4L3;A0A146Z4P1;A0A146Z4X2;A0A146Z6E5;A0A146Z650;A0A147B3I3;A3FG33;F1R446;G3Q398;H2MBY2;H2UGD2;H3CBT9;H3CBU0;M4A8R0;Q13813;W5KTF3;W5KTG2;W5MFM2	0.921194	0.90694	IEDLGAAMEEALILDNK		155.57	922.969	1843.92	2	0.186411	102.775	2	1	2	2
	I3JZ89;A0A0P7V2T7;A0A0P7VEP4;A0A0R4IJ08;A0A0S7GKU3;A0A1A7WGD9;A0A1A7Z4A6;A0A1A8RDX0;A0A1A8SFC1;A0A087XQU7;A0A146NJR6;A0A146Z4P1;A0A146Z6E5;A0A146Z650;A0A147B3I3;A3FG33;F1R446;G3Q398;H2MBY2;H2UIB0;H2UIB1;H3CBT9;H3CBU0;M4A8R0;W5KTF3;W5KTG2;W5MFM2	0.97304	1.19071	KLSDDNTIGQEEIQQR		148.36	937.464	1872.91	2	-2.4594	35.2505	1	0	1	0
	I3JZ89;A0A0R4IJ08;A0A0S7GKU3;A0A1A7Z4A6;A0A1A8RDX0;A0A1A8SFC1;A0A060XII9;A0A060XJX9;A0A146Z4F7;A0A146Z4L3;A0A146Z4P1;A0A146Z4X2;A0A146Z6E5;A0A146Z650;A0A147B3I3;A3FG33;F1R446;G3Q398;H2MBY2;H2UGD2;H2UIB0;H2UIB1;M4A8R0;W5KTF3;W5KTG2;W5MFM2	0.926196	1.21372	LNLVGSEDYGDTLAAVQGLLK		146.89	1088.58	2175.14	2	1.06958	114.096	4	4	5	6
	I3JZ89;A0A0D9SF54;A0A0D9SGF6;A0A0R4IJ08;A0A0S7GKU3;A0A1A7Z4A6;A0A1A8RDX0;A0A1A8SFC1;A0A060XII9;A0A060XJX9;A0A146Z4F7;A0A146Z4L3;A0A146Z4P1;A0A146Z4X2;A0A146Z6E5;A0A146Z650;A0A147B3I3;A3FG33;F1R446;G3Q398;H2MBY2;H2UIB0;H2UIB1;H3CBT9;H3CBU0;M4A8R0;Q13813;W5KTF3;W5KTG2;W5MFM2	0.863029	0.762779	NQALNTDNYGHDLASVQALQR		146.45	776.716	2327.12	3	-0.077837	62.6536	1	1	1	1
	I3JZ89;A0A0P7V2T7;A0A0P7VEP4;A0A0R4IJ08;A0A0S7GKU3;A0A1A7WGD9;A0A1A7Z4A6;A0A1A8RDX0;A0A1A8SFC1;A0A087XQU7;A0A146NJR6;A0A146Z4P1;A0A146Z6E5;A0A146Z650;A0A147B3I3;A3FG33;F1R446;G3Q398;H2MBY2;H2UIB0;H2UIB1;H3CBT9;H3CBU0;M4A8R0;W5KTF3;W5KTG2;W5MFM2	1.01931	0.990864	LSDDNTIGQEEIQQR		145.21	873.417	1744.82	2	-2.50436	39.9811	3	3	3	3
	I3JZ89;A0A0D9SF54;A0A0P7V2T7;A0A0P7VEP4;A0A1A7Z4A6;A0A1A8RDX0;A0A1A8SFC1;A0A060XII9;A0A060XJX9;A0A087XQU7;A0A146Z4F7;A0A146Z4H1;A0A146Z4L3;A0A146Z4P1;A0A146Z6E5;A0A146Z650;A0A147B3I3;A3FG33;F1R446;G3Q398;H2MBY2;H2UIB0;H2UIB1;H3CBT9;H3CBU0;M4A8R0;Q13813;W5KTG2;W5MFM2	0.632352	1.75841	QEAFLLNEDLGDSLDSVEALLK		141.19	807.085	2418.23	3	6.94504	123.399	1	1	1	1
	I3JZ89;A0A0D9SF54;A0A0D9SGF6;A0A0P7VEP4;A0A0R4IJ08;A0A0S7GKU3;A0A1A7Z4A6;A0A1A8RDX0;A0A1A8SFC1;A0A060XII9;A0A060XJX9;A0A146Z4F7;A0A146Z4L3;A0A146Z4P1;A0A146Z4X2;A0A146Z6E5;A0A146Z650;A0A147B3I3;A3FG33;F1R446;G3Q398;H2MBY2;H2UGD2;H2UIB0;H2UIB1;H3CBT9;H3CBU0;M4A8R0;Q13813;W5KTF3;W5KTG2;W5MFM2	0.812345	2.04359	LEESLEYQQFVANVEEEEAWINEK		139.07	976.126	2925.36	3	-0.10232	110.29	2	3	3	3
	I3JZ89;A0A0P7V2T7;A0A0S7GKU3;A0A1A7Z4A6;A0A1A8RDX0;A0A1A8SFC1;A0A060XJX9;A0A146Z4F7;A0A146Z4L3;A0A146Z4P1;A0A146Z4X2;A0A146Z6E5;A0A146Z650;A0A147B3I3;G3Q398;H2MBY2;H2UIB0;H2UIB1;H3CBT9;H3CBU0;M4A8R0;W5MFM2	0.771551	1.68371	GLVSSEELAKDVTGAEALLER		129.86	1094.08	2186.14	2	0.568699	102.775	0	0	0	3
	I3JZ89;A0A0P7VEP4;A0A0R4IJ08;A0A1A7Z4A6;A0A1A8RDX0;A0A1A8SFC1;A0A060XII9;A0A060XJX9;A0A146Z4F7;A0A146Z4L3;A0A146Z4P1;A0A146Z4X2;A0A146Z6E5;A3FG33;F1R446;G3Q398;H2MBY2;H3CBT9;H3CBU0;M4A8R0;W5KTF3;W5KTG2;W5MFM2	1.11849	1.00332	KFEEFQTDLAAHEER		126.36	617.296	1848.87	3	0.921354	46.0159	2	2	2	2
	I3JZ89;A0A0R4IJ08;A0A060XII9	1.0377	1.01884	QDQIENQYGTLLELGEK		125.96	989.492	1976.97	2	0.262311	81.5514	3	3	3	3
	I3JZ89;A0A0D9SF54;A0A0D9SGF6;A0A0P7V2T7;A0A0P7VEP4;A0A0R4IJ08;A0A0S7GKU3;A0A1A7WGD9;A0A1A7Z4A6;A0A1A8RDX0;A0A1A8SFC1;A0A060XII9;A0A060XJX9;A0A087XQU7;A0A146NJR6;A0A146Z4P1;A0A146Z6E5;A0A146Z650;A0A147B3I3;A3FG33;F1R446;G3Q398;H2MBY2;H2UIB0;H2UIB1;H3CBT9;H3CBU0;M4A8R0;Q13813;W5KTF3;W5KTG2;W5MFM2	1.95043	0.739528	LGESQTLQQFSR		125.35	697.355	1392.7	2	-3.18062	47.5547	1	1	1	1
	I3JZ89;A0A0D9SF54;A0A0D9SGF6;A0A0P7V2T7;A0A0P7VEP4;A0A0R4IJ08;A0A0S7GKU3;A0A1A7WGD9;A0A1A7Z4A6;A0A1A8RDX0;A0A1A8SFC1;A0A060XII9;A0A060XJX9;A0A087XQU7;A0A146NJR6;A0A146Z4P1;A0A146Z6E5;A0A146Z650;A0A147B3I3;A3FG33;F1R446;G3Q398;H2MBY2;H2UGD2;H2UIB0;H2UIB1;H3CBT9;H3CBU0;M4A8R0;Q13813;W5KTF3;W5KTG2;W5MFM2	0.787242	0.796701	LDENSAFLQFNWK		125.07	806.396	1610.78	2	3.24273	92.9005	1	1	1	1
	I3JZ89;A0A0D9SF54;A0A0D9SGF6;A0A0P7VEP4;A0A0R4IJ08;A0A0S7GKU3;A0A1A7Z4A6;A0A1A8RDX0;A0A1A8SFC1;A0A060XII9;A0A060XJX9;A0A146Z4F7;A0A146Z4L3;A0A146Z4P1;A0A146Z4X2;A0A146Z6E5;A0A146Z650;A0A147B3I3;A3FG33;F1R446;G3Q398;H2MBY2;H2UIB0;H2UIB1;H3CBT9;H3CBU0;M4A8R0;Q13813;W5KTF3;W5KTG2;W5MFM2	0.671801	1.31225	KGDILTLLNSTNK		122.3	708.906	1415.8	2	-0.74567	65.6545	0	0	1	0
	I3JZ89;A0A0P7V2T7;A0A0P7VEP4;A0A0R4IJ08;A0A1A7Z4A6;A0A1A8RDX0;A0A1A8SFC1;A0A060XII9;A0A060XJX9;A0A146Z4F7;A0A146Z4L3;A0A146Z4P1;A0A146Z4X2;A0A146Z6E5;A0A146Z650;A0A147B3I3;A3FG33;F1R446;G3Q398;H2MBY2;M4A8R0;W5KTF3;W5KTG2;W5MFM2	1.03797	1.10259	ALINADELANDVAGAEALLDR		120.04	718.708	2153.1	3	3.08987	119.388	3	3	4	4
	I3JZ89;A0A0R4IJ08;A0A0S7GKU3;A0A1A7Z4A6;A0A1A8RDX0;A0A1A8SFC1;A0A060XII9;A0A060XJX9;A0A146Z4F7;A0A146Z4L3;A0A146Z4P1;A0A146Z4X2;A0A146Z6E5;A0A146Z650;A0A147B3I3;A3FG33;F1R446;G3Q398;H2MBY2;H2UIB0;H2UIB1;H3CBT9;H3CBU0;M4A8R0;W5KTF3;W5KTG2;W5MFM2	0.941762	1.01794	EAFLASDDKGDSLDSVEALIK		118.2	1112.06	2222.1	2	1.87289	91.5685	1	0	2	0
	I3JZ89;A0A0D9SF54;A0A0D9SGF6;A0A0P7V2T7;A0A0P7VEP4;A0A0R4IJ08;A0A0S7GKU3;A0A1A7WGD9;A0A1A7Z4A6;A0A1A8RDX0;A0A1A8SFC1;A0A060XII9;A0A060XJX9;A0A087XQU7;A0A146NJR6;A0A146Z4P1;A0A146Z6E5;A0A146Z650;A0A147B3I3;A3FG33;F1R446;G3Q398;H2MBY2;H2UIB0;H2UIB1;H3CBT9;H3CBU0;M4A8R0;Q13813;W5KTF3;W5KTG2;W5MFM2	0.818938	0.879475	HQLLEADISAHEDR		116.11	545.278	1632.81	3	15.453	37.3673	1	1	1	1
	I3JZ89;A0A0D9SF54;A0A0P7V2T7;A0A0P7VEP4;A0A0S7GKU3;A0A1A7Z4A6;A0A1A8RDX0;A0A1A8SFC1;A0A060XII9;A0A060XJX9;A0A087XQU7;A0A146NIU7;A0A146NJR6;A0A146Z4F7;A0A146Z4L3;A0A146Z4P1;A0A146Z6E5;A0A146Z650;A0A147B3I3;A3FG33;F1R446;G3Q398;H2MBY2;H2UGD2;H2UIB0;H2UIB1;H3CBT9;H3CBU0;M4A8R0;Q13813;W5KTG2;W5MFM2	1.23151	1.06114	ASAFNSWFENAEEDLTDPVR		113.42	766.686	2297.04	3	4.87643	103.499	0	1	1	1
	I3JZ89;A0A0P7V2T7;A0A0S7GKU3;A0A1A7Z4A6;A0A1A8RDX0;A0A1A8SFC1;A0A060XJX9;A0A146Z4F7;A0A146Z4L3;A0A146Z4P1;A0A146Z4X2;A0A146Z6E5;A0A146Z650;A0A147B3I3;G3Q398;H2MBY2;H2UIB0;H2UIB1;H3CBT9;H3CBU0;M4A8R0;W5MFM2	0.832379	1.44351	GLVSSEELAKDVTGAEALLER		112.94	729.722	2186.14	3	0.316672	102.775	4	3	4	1
	I3JZ89;A0A0D9SF54;A0A0P7V2T7;A0A0P7VEP4;A0A0S7GKU3;A0A1A7Z4A6;A0A1A8RDX0;A0A1A8SFC1;A0A060XII9;A0A060XJX9;A0A087XQU7;A0A146NIU7;A0A146Z4F7;A0A146Z4L3;A0A146Z4P1;A0A146Z6E5;A0A146Z650;A0A147B3I3;A3FG33;F1R446;G3Q398;H2MBY2;H2UGD2;H3CBT9;H3CBU0;M4A8R0;Q13813;W5KTG2;W5MFM2	0.962634	1.1464	KIEDLGAAMEEALILDNK		112.86	987.021	1972.03	2	3.86165	94.7541	1	0	1	0
	I3JZ89;A0A0D9SF54;A0A0D9SGF6;A0A0P7VEP4;A0A0R4IJ08;A0A0S7GKU3;A0A1A7Z4A6;A0A1A8RDX0;A0A1A8SFC1;A0A060XII9;A0A060XJX9;A0A146Z4F7;A0A146Z4L3;A0A146Z4P1;A0A146Z4X2;A0A146Z6E5;A0A146Z650;A0A147B3I3;A3FG33;F1R446;G3Q398;H2MBY2;H2UGD2;H2UIB0;H2UIB1;H3CBT9;H3CBU0;M4A8R0;Q13813;W5KTF3;W5KTG2;W5MFM2	0.791194	1.46298	KVEDLFLTFAK		112.3	655.87	1309.73	2	-1.38287	82.1175	3	2	3	2
	I3JZ89;A0A0S7GKU3;A0A1A8RDX0;A0A1A8SFC1;A0A060XJX9;A0A087XQU7;A3FG33;F1R446;G3Q398;H2MBY2;H2UIB0;H2UIB1;M4A8R0;W5KTG2	0.913508	1.19873	CTELNTAWSSLVGR	[1] Methylthio (C)	111.17	791.874	1581.73	2	3.30249	85.3803	3	2	3	2
	I3JZ89;A0A0D9SF54;A0A0D9SGF6;A0A0P7V2T7;A0A0P7VEP4;A0A0R4IJ08;A0A0S7GKU3;A0A1A7Z4A6;A0A1A8RDX0;A0A1A8SFC1;A0A060XII9;A0A060XJX9;A0A146Z4F7;A0A146Z4L3;A0A146Z4P1;A0A146Z4X2;A0A146Z6E5;A0A146Z650;A0A147B3I3;A3FG33;F1R446;G3Q398;H2MBY2;H2UGD2;H3CBT9;H3CBU0;M4A8R0;Q13813;W5KTF3;W5KTG2;W5MFM2	0.977932	0.910911	KIEDLGAAMEEALILDNK		110.7	658.347	1972.02	3	-0.599926	96.7896	8	10	8	9
	I3JZ89;A0A0D9SF54;A0A0D9SGF6;A0A0P7V2T7;A0A0P7VEP4;A0A0R4IJ08;A0A0S7GKU3;A0A1A7Z4A6;A0A1A8RDX0;A0A1A8SFC1;A0A060XII9;A0A060XJX9;A0A146Z4F7;A0A146Z4L3;A0A146Z4P1;A0A146Z4X2;A0A146Z6E5;A0A146Z650;A0A147B3I3;A3FG33;F1R446;G3Q398;H2MBY2;H2UGD2;H3CBT9;H3CBU0;M4A8R0;Q13813;W5KTF3;W5KTG2;W5MFM2	0.993978	0.962297	QEFAQHANAFHQWLQETR		110.69	1121.03	2240.05	2	1.49505	63.2978	0	1	0	0
	I3JZ89;H2MBY2;H2UIB0;H2UIB1;W5KTF3;W5KTG2	1.1196	1.04229	GEAMVEEGHFAGEDVK		110.35	852.88	1703.74	2	-0.822161	42.8089	2	2	0	1
	I3JZ89;A0A1A7Z4A6;A0A1A8RDX0;A0A1A8SFC1;G3Q398;H2MBY2;M4A8R0	1.1455	1.23185	HQALQAEITGHEPR		110.33	529.605	1585.79	3	-1.95656	29.4778	2	1	1	1
	I3JZ89;A0A0D9SF54;A0A0D9SGF6;A0A0P7V2T7;A0A0P7VEP4;A0A0R4IJ08;A0A0S7GKU3;A0A1A7Z4A6;A0A1A8RDX0;A0A1A8SFC1;A0A060XII9;A0A060XJX9;A0A146Z4F7;A0A146Z4L3;A0A146Z4P1;A0A146Z4X2;A0A146Z6E5;A0A146Z650;A0A147B3I3;A3FG33;F1R446;G3Q398;H2MBY2;H2UGD2;H2UIB0;H2UIB1;H3CBT9;H3CBU0;M4A8R0;Q13813;W5KTF3;W5KTG2;W5MFM2	0.480403	0.964497	AKLDENSAFLQFNWK		109.76	905.966	1809.92	2	7.30011	82.6821	1	1	1	0
	I3JZ89;A0A0D9SF54;A0A0S7GKU3;A0A1A7Z4A6;A0A1A8RDX0;A0A1A8SFC1;A0A060XII9;A0A060XJX9;A0A146NIU7;A0A146Z4F7;A0A146Z4L3;A0A146Z4P1;A0A146Z6E5;A0A146Z650;A0A147B3I3;A3FG33;F1R446;G3Q398;H2MBY2;H3CBT9;H3CBU0;Q13813;W5KTG2;W5MFM2	1.01828	1.33547	TYLLDGSCMVEESGTLESQLEATKR	[8] Methylthio (C)	109.19	936.109	2805.3	3	6.39912	96.2606	1	1	1	1
	I3JZ89;A0A0D9SF54;A0A0P7V2T7;A0A0P7VEP4;A0A0S7GKU3;A0A1A7Z4A6;A0A1A8RDX0;A0A1A8SFC1;A0A060XII9;A0A060XJX9;A0A087XQU7;A0A146NIU7;A0A146NJR6;A0A146Z4F7;A0A146Z4L3;A0A146Z4P1;A0A146Z6E5;A0A146Z650;A0A147B3I3;A3FG33;F1R446;G3Q398;H2MBY2;H2UGD2;H2UIB0;H2UIB1;H3CBT9;H3CBU0;M4A8R0;Q13813;W5KTG2;W5MFM2	1.31135	1.04566	ASAFNSWFENAEEDLTDPVR		108.8	1149.53	2297.04	2	7.96236	103.499	1	0	0	0
	I3JZ89;A0A0R4IJ08;A0A060XII9	1.0903	0.902437	QDQIENQYGTLLELGEK	[N-term] Gln->pyro-Glu (N-term Q)	108.6	980.981	1959.95	2	2.7673	95.5134	2	1	1	1
	I3JZ89;A0A0R4IJ08;A0A060XII9;A0A060XJX9;A3FG33;F1R446;H2UIB1;H3CBT9;H3CBU0	2.03088	0.00479747	LAVQTTANFNTIK		107.89	710.89	1419.77	2	-4.65153	56.1413	1	1	1	0
	I3JZ89;A0A0P7VEP4;A0A1A7Z4A6;A0A1A8RDX0;A0A1A8SFC1;A0A060XII9;A0A087XQU7;A0A146Z4F7;A0A146Z4H1;A0A146Z4L3;A0A146Z4P1;A0A146Z6E5;A0A146Z650;A0A147B3I3;A3FG33;F1R446;G3Q398;H2UIB0;H2UIB1;H3CBT9;H3CBU0;M4A8R0;W5KTG2;W5MFM2	1.00629	1.12704	RAALEDSFHLQQFFR		106.18	622.321	1863.94	3	2.30766	75.0818	0	1	1	1
	I3JZ89;A0A0D9SF54;A0A0D9SGF6;A0A0P7V2T7;A0A0R4IJ08;A0A0S7GKU3;A0A1A7Z4A6;A0A1A8RDX0;A0A1A8SFC1;A0A060XII9;A0A060XJX9;A3FG33;F1R446;G3Q398;H2MBY2;M4A8R0;Q13813;W5KTF3;W5KTG2;W5MFM2	0.753736	1.23405	RQDLEDSLQAQQYFADANEAESWMR		105.7	1001.12	3000.33	3	0.803379	92.647	2	2	3	2
	I3JZ89;A0A0P7V2T7;A0A0P7VEP4;A0A146Z4P1;A0A146Z6E5;H2UIB0;H2UIB1;H3CBT9;H3CBU0	34.9728	0.847782	KQDEVNAAWQR		105.55	672.837	1343.66	2	1.57143	22.6658	0	0	1	1
	I3JZ89;A0A0R4IJ08;A0A060XII9	1.01795	1.26093	QDQIENQYGTLLELGEKR		105.45	712.029	2133.07	3	-1.81302	75.7167	2	1	1	1
	I3JZ89;A0A0D9SF54;A0A0P7V2T7;A0A0S7GKU3;A0A1A7Z4A6;A0A1A8RDX0;A0A1A8SFC1;A0A060XII9;A0A060XJX9;A0A087XQU7;A3FG33;F1R446;G3Q398;H2MBY2;M4A8R0;Q13813;W5KTG2;W5MFM2	1.38991	1.53302	RQDLEDSLQAQQYFADANEAESWMR		105.02	751.093	3000.34	4	4.16731	90.962	1	0	0	1
	I3JZ89;A0A1A8RDX0;A0A1A8SFC1;G3Q398;H2MBY2	0.966185	0.945218	SSLSSAQADFNQLAELDQQIK		104.06	1147.07	2292.13	2	2.76158	92.719	0	0	1	0
	I3JZ89;A0A0D9SF54;A0A0S7GKU3;A0A1A7Z4A6;A0A1A8RDX0;A0A1A8SFC1;A0A060XII9;A0A060XJX9;A0A146NIU7;A0A146Z4F7;A0A146Z4L3;A0A146Z4P1;A0A146Z6E5;A0A146Z650;A0A147B3I3;A3FG33;F1R446;G3Q398;H2MBY2;H2UGD2;H3CBT9;H3CBU0;Q13813;W5KTG2;W5MFM2	0.70513	3.19008	TYLLDGSCMVEESGTLESQLEATK	[8] Methylthio (C)	103.02	884.075	2649.2	3	6.3972	100.843	1	1	1	1
	I3JZ89;A0A0D9SF54;A0A0D9SGF6;A0A0P7VEP4;A0A0R4IJ08;A0A0S7GKU3;A0A1A7Z4A6;A0A1A8RDX0;A0A1A8SFC1;A0A060XII9;A0A060XJX9;A0A146Z4F7;A0A146Z4L3;A0A146Z4P1;A0A146Z4X2;A0A146Z6E5;A0A146Z650;A0A147B3I3;A3FG33;F1R446;G3Q398;H2MBY2;H2UGD2;H2UIB0;H2UIB1;H3CBT9;H3CBU0;M4A8R0;Q13813;W5KTF3;W5KTG2;W5MFM2	0.659784	1.35532	KASAFNSWFENAEEDLTDPVR		102.71	809.381	2425.12	3	0.762552	101.474	1	2	2	2
	I3JZ89;A0A0P7VEP4;A0A0R4IJ08;A0A1A7Z4A6;A0A1A8RDX0;A0A1A8SFC1;A0A060XII9;A0A146Z4F7;A0A146Z4L3;A0A146Z4P1;A0A146Z4X2;A0A146Z6E5;A0A146Z650;A0A147B3I3;A3FG33;F1R446;G3Q398;H2UIB0;H2UIB1;H3CBT9;H3CBU0;M4A8R0;W5KTF3;W5KTG2;W5MFM2	0.965514	0.950093	AALEDSFHLQQFFR		101.56	854.926	1707.84	2	0.574484	91.7118	0	1	0	0
	I3JZ89;A0A0D9SF54;A0A0D9SGF6;A0A1A8RDX0;A0A1A8SFC1;A0A087XQU7;A0A146Z4P1;A0A146Z6E5;G3Q398;H2MBY2;M4A8R0;Q13813	1.07707	1.23283	VLETAEDIQER		101.14	651.831	1301.65	2	1.60998	36.4496	5	4	7	5
	I3JZ89;A0A0R4IJ08;A0A1A8RDX0;A0A1A8SFC1;A0A146Z4F7;A0A146Z4L3;A0A146Z4P1;A0A146Z4X2;A0A146Z6E5;A3FG33;F1R446;G3Q398;H2MBY2;H2UIB0;H2UIB1;H3CBT9;H3CBU0;M4A8R0	0.807926	1.16498	LQIASDENYKDPSNLQGK		100.74	674.004	2018.99	3	-0.760429	44.5228	2	2	2	3
	I3JZ89;A0A1A8RDX0;A0A1A8SFC1;G3Q398;H2MBY2	0.958352	0.987653	SSLSSAQADFNQLAELDQQIK		99.94	765.051	2292.13	3	3.58604	91.3188	1	2	2	2
	I3JZ89;A0A0D9SF54;A0A0P7V2T7;A0A0P7VEP4;A0A0S7GKU3;A0A1A7Z4A6;A0A1A8RDX0;A0A1A8SFC1;A0A060XII9;A0A060XJX9;A0A146NIU7;A0A146NJR6;A0A146Z4F7;A0A146Z4H1;A0A146Z4L3;A0A146Z4P1;A0A146Z6E5;A0A146Z650;A0A147B3I3;A3FG33;F1R446;G3Q398;H2UIB0;H2UIB1;H3CBT9;H3CBU0;M4A8R0;Q13813;W5KTG2;W5MFM2	0.906785	1.62082	QQVAPTDDETGKELVLALYDYQEK		99.72	918.46	2752.36	3	4.98161	87.8466	2	2	2	2
	I3JZ89;A0A0D9SF54;A0A0D9SGF6;A0A0P7V2T7;A0A0R4IJ08;A0A060XJX9;A0A146Z4F7;A0A146Z4L3;A0A146Z4P1;A0A146Z4X2;A0A146Z6E5;A0A146Z650;A0A147B3I3;A3FG33;F1R446;G3Q398;H2MBY2;H3CBT9;H3CBU0;Q13813;W5KTF3;W5KTG2;W5MFM2	0.958799	1.22971	DLAALGDKVNSLGETAER		99.55	620.322	1857.94	3	0.88456	64.7264	2	2	1	2
	I3JZ89;A0A0S7GKU3;A0A1A7Z4A6;A0A1A8RDX0;A0A1A8SFC1;A0A060XII9;A0A087XQU7;A0A146NIU7;A0A146NJR6;A0A146Z4F7;A0A146Z4H1;A0A146Z4L3;A0A146Z4P1;A0A146Z6E5;A0A146Z650;A0A147B3I3;A3FG33;F1R446;H2MBY2;H2UIB0;H2UIB1;M4A8R0;W5KTG2	0.738243	1.16126	GVIDTGNALIQR		99.13	628.852	1255.69	2	0.937728	55.1389	3	2	2	3
	I3JZ89;A0A1A7Z4A6;A0A1A8RDX0;A0A1A8SFC1;A0A060XII9;A0A060XJX9;A0A087XQU7;A0A146Z4F7;A0A146Z4H1;A0A146Z4L3;A0A146Z4P1;A0A146Z6E5;A0A146Z650;A0A147B3I3;G3Q398;H2MBY2;M4A8R0	1.14569	0.88398	ESLLELWEVR		98.17	637.343	1272.67	2	0.907982	99.6954	3	4	3	2
	I3JZ89;A0A0D9SF54;A0A0D9SGF6;A0A0P7VEP4;A0A0R4IJ08;A0A0S7GKU3;A0A1A7Z4A6;A0A1A8RDX0;A0A1A8SFC1;A0A060XII9;A0A060XJX9;A0A146Z4F7;A0A146Z4L3;A0A146Z4P1;A0A146Z4X2;A0A146Z6E5;A0A146Z650;A0A147B3I3;A3FG33;F1R446;G3Q398;H2MBY2;H2UIB0;H2UIB1;H3CBT9;H3CBU0;M4A8R0;Q13813;W5KTF3;W5KTG2;W5MFM2	0.497983	0.982605	KGDILTLLNSTNK		98.13	472.94	1415.8	3	-0.207825	65.6545	1	0	0	1
	I3JZ89;A0A0D9SF54;A0A0D9SGF6;A0A0P7VEP4;A0A0R4IJ08;A0A0S7GKU3;A0A1A7WGD9;A0A1A7Z4A6;A0A1A8RDX0;A0A1A8SFC1;A0A060XII9;A0A060XJX9;A0A087XQU7;A0A146Z4P1;A0A146Z6E5;A0A146Z650;A0A147B3I3;A3FG33;F1R446;G3Q398;H2MBY2;H2UGD2;H3CBT9;H3CBU0;M4A8R0;Q13813;W5KTF3;W5KTG2;W5MFM2	0.673591	1.14958	YTEHSTVGLAQQWDQLDQLGMR		97	859.415	2575.22	3	3.61832	88.7568	2	2	2	2
	I3JZ89;A0A0D9SF54;A0A0D9SGF6;A0A0P7V2T7;A0A0P7VEP4;A0A0R4IJ08;A0A0S7GKU3;A0A1A7WGD9;A0A1A7Z4A6;A0A1A8RDX0;A0A1A8SFC1;A0A060XII9;A0A060XJX9;A0A087XQU7;A0A146Z4P1;A0A146Z6E5;A0A146Z650;A0A147B3I3;A3FG33;F1R446;G3Q398;H2MBY2;H2UGD2;H3CBT9;H3CBU0;M4A8R0;Q13813;W5KTF3;W5KTG2;W5MFM2	1.034	1.05433	SSEEIESAFR		96.51	577.771	1153.53	2	1.70423	43.2324	8	7	7	8
	I3JZ89;A0A0D9SF54;A0A0D9SGF6;A0A0P7VEP4;A0A0R4IJ08;A0A0S7GKU3;A0A1A7WGD9;A0A1A7Z4A6;A0A1A8RDX0;A0A1A8SFC1;A0A060XII9;A0A060XJX9;A0A087XQU7;A0A146NJR6;A0A146Z4P1;A0A146Z6E5;A0A146Z650;A0A147B3I3;A3FG33;F1R446;G3Q398;H2MBY2;H2UIB0;H2UIB1;H3CBT9;H3CBU0;M4A8R0;Q13813;W5KTF3;W5KTG2	2.08493	0.900627	HALLEADVAAHQDR		96.47	773.395	1544.77	2	3.09573	28.8904	1	0	0	0
	I3JZ89;A0A0D9SF54;A0A0D9SGF6;A0A0P7V2T7;A0A0P7VEP4;A0A0R4IJ08;A0A1A7Z4A6;A0A1A8RDX0;A0A1A8SFC1;A0A060XII9;A0A060XJX9;A0A146Z4F7;A0A146Z4L3;A0A146Z4P1;A0A146Z4X2;A0A146Z6E5;A0A146Z650;A0A147B3I3;A3FG33;F1R446;G3Q398;H2MBY2;H2UIB0;H2UIB1;H3CBT9;H3CBU0;M4A8R0;Q13813;W5KTF3;W5KTG2;W5MFM2	1.01341	1.53746	HQAFEAELSANQSR		95.49	529.92	1586.74	3	-4.10328	30.1873	3	2	0	1
	I3JZ89;A0A0P7VEP4;A0A0S7GKU3;A0A1A7Z4A6;A0A1A8RDX0;A0A1A8SFC1;A0A060XII9;A0A060XJX9;A0A087XQU7;A0A146NIU7;A0A146NJR6;A0A146Z4F7;A0A146Z4L3;A0A146Z4P1;A0A146Z6E5;A0A146Z650;A0A147B3I3;G3Q398;H2MBY2;H2UGD2;H2UIB0;H2UIB1;W5KTG2	1.29127	1.49992	SYQVVSNPYTWFTMEALEETWR		95.4	913.099	2736.27	3	8.01098	123.399	1	1	1	1
	I3JZ89;A0A0D9SF54;A0A0D9SGF6;A0A0P7V2T7;A0A0P7VEP4;A0A0R4IJ08;A0A0S7GKU3;A0A1A7Z4A6;A0A1A8RDX0;A0A1A8SFC1;A0A060XII9;A0A060XJX9;A0A146Z4F7;A0A146Z4L3;A0A146Z4P1;A0A146Z4X2;A0A146Z6E5;A0A146Z650;A0A147B3I3;A3FG33;F1R446;G3Q398;H2MBY2;H2UGD2;H2UIB0;H2UIB1;H3CBT9;H3CBU0;M4A8R0;Q13813;W5KTF3;W5KTG2;W5MFM2	1.16716	0.912765	DLSSVQTLLTK		95.23	602.841	1203.67	2	-2.46128	73.7169	2	3	2	3
	I3JZ89;A0A0D9SF54;A0A0D9SGF6;A0A0P7V2T7;A0A0P7VEP4;A0A0R4IJ08;A0A1A7Z4A6;A0A1A8RDX0;A0A1A8SFC1;A0A060XII9;A0A060XJX9;A0A146Z4F7;A0A146Z4L3;A0A146Z4P1;A0A146Z4X2;A0A146Z6E5;A3FG33;F1R446;G3Q398;H2MBY2;H2UIB0;H2UIB1;H3CBT9;H3CBU0;M4A8R0;Q13813;W5KTF3;W5KTG2;W5MFM2	1.76994	1.02986	DLASVQALLR		94.5	543.318	1084.62	2	-3.16181	81.4097	3	1	3	2
	I3JZ89;A0A0R4IJ08;A0A0S7GKU3;A0A1A7WGD9;A0A1A7Z4A6;A0A1A8RDX0;A0A1A8SFC1;A0A060XII9;A0A060XJX9;A0A087XQU7;A0A146NJR6;A0A146Z4P1;A0A146Z6E5;A3FG33;F1R446;G3Q398;H2MBY2;H2UIB0;M4A8R0;W5KTF3;W5KTG2;W5MFM2	1.75875	0.00195994	LQTATDESYKDPTNIQLSK		93.81	718.033	2151.08	3	3.47565	48.1924	0	1	1	0
	I3JZ89;A0A0P7VEP4;A0A0R4IJ08;A0A060XII9;A0A060XJX9;A0A146Z4F7;A0A146Z4L3;A0A146Z4P1;A0A146Z4X2;A0A146Z6E5;A3FG33;F1R446;G3Q398;H2MBY2;H3CBT9;H3CBU0;M4A8R0;W5MFM2	0.649517	0.0965302	ECEDALDWISDK	[2] Methylthio (C)	93.77	735.303	1468.59	2	4.94431	86.4386	1	2	1	1
	I3JZ89;A0A0D9SF54;A0A0D9SGF6;A0A0P7V2T7;A0A0P7VEP4;A0A0R4IJ08;A0A0S7GKU3;A0A1A7WGD9;A0A1A7Z4A6;A0A1A8RDX0;A0A1A8SFC1;A0A060XII9;A0A060XJX9;A0A087XQU7;A0A146NJR6;A0A146Z4P1;A0A146Z6E5;A0A146Z650;A0A147B3I3;A3FG33;F1R446;G3Q398;H2MBY2;H2UIB0;H2UIB1;H3CBT9;H3CBU0;M4A8R0;Q13813;W5KTF3;W5KTG2;W5MFM2	1.12428	0.9642	DVTGAEALLER		92.73	587.311	1172.61	2	2.32833	62.2792	2	3	2	4
	I3JZ89;A0A1A7Z4A6;A0A1A8RDX0;A0A1A8SFC1;G3Q398;H2MBY2;M4A8R0	0.588707	1.27471	KHQALQAEITGHEPR		92.68	572.302	1713.88	3	-3.91841	21.2259	1	1	0	1
	I3JZ89;A0A0D9SF54;A0A0D9SGF6;A0A0P7V2T7;A0A0R4IJ08;A0A0S7GKU3;A0A1A7WGD9;A0A1A7Z4A6;A0A1A8RDX0;A0A1A8SFC1;A0A060XII9;A0A060XJX9;A0A087XQU7;A0A146NJR6;A0A146Z4P1;A0A146Z6E5;A0A146Z650;A0A147B3I3;A3FG33;F1R446;G3Q398;H2MBY2;H2UIB0;H2UIB1;H3CBT9;H3CBU0;M4A8R0;Q13813;W5KTF3;W5KTG2;W5MFM2	1.11351	1.02344	DADETKEWIEEK		92.27	746.843	1491.67	2	-0.492433	39.557	1	1	2	1
	I3JZ89;A0A0D9SF54;A0A0P7VEP4;A0A0S7GKU3;A0A087XQU7;A0A146NIU7;A0A146Z4F7;A0A146Z4L3;A0A146Z4P1;A0A146Z6E5;A0A146Z650;A0A147B3I3;G3Q398;H2MBY2;H2UGD2;M4A8R0;Q13813	1.07428	1.66221	SLGYDLPMVEEGEPDPEFEAILDTVDPNR		91.63	1083.18	3246.51	3	6.17639	121.777	1	1	1	1
	I3JZ89;H2MBY2;H2UIB0;H2UIB1;W5KTF3;W5KTG2	0.00415259	244.917	AVTQKGEAMVEEGHFAGEDVK		91.18	744.692	2231.05	3	0.15488	44.4329	1	0	0	1
	I3JZ89;A0A0R4IJ08;A0A0S7GKU3;A0A1A7Z4A6;A0A1A8RDX0;A0A1A8SFC1;A0A060XII9;A0A060XJX9;A0A146Z4F7;A0A146Z4L3;A0A146Z4P1;A0A146Z4X2;A0A146Z6E5;A0A146Z650;A0A147B3I3;A3FG33;F1R446;G3Q398;H2MBY2;H2UIB0;H2UIB1;H3CBT9;H3CBU0;M4A8R0;W5KTF3;W5KTG2;W5MFM2	0.999487	0.960803	EAFLASDDKGDSLDSVEALIK		91.02	741.707	2222.1	3	1.3297	91.5685	4	5	3	6
	I3JZ89;A0A0P7V2T7;A0A0P7VEP4;A0A0S7GKU3;A0A1A7Z4A6;A0A1A8RDX0;A0A1A8SFC1;A0A060XII9;A0A087XQU7;A0A146NIU7;A0A146NJR6;A0A146Z4F7;A0A146Z4L3;A0A146Z4P1;A0A146Z6E5;A0A146Z650;A0A147B3I3;A3FG33;F1R446;G3Q398;H2MBY2;H2UGD2;H2UIB0;H2UIB1;H3CBT9;H3CBU0;M4A8R0;W5KTG2;W5MFM2	0.818992	0.888474	KHEAFETDFTVHR		90.47	539.6	1615.78	3	2.01867	38.6991	0	1	0	0
	I3JZ89;A0A0D9SF54;A0A0D9SGF6;H2MBY2;H3CBT9;H3CBU0;Q13813;W5MFM2	0.941189	1.41845	EKEPIVGSTDYGKDEDSAEALLK		90.17	624.312	2493.22	4	3.16726	61.5683	2	2	2	2
	I3JZ89	0.770198	1.27115	VASELESEGLMAEEAPMVQAQQQELLGAAPGKDEADSK		90.11	989.976	3955.87	4	1.71621	90.7107	2	2	2	2
	I3JZ89;A0A0D9SF54;A0A0D9SGF6;A0A0P7V2T7;A0A0P7VEP4;A0A0R4IJ08;A0A0S7GKU3;A0A1A7Z4A6;A0A1A8RDX0;A0A1A8SFC1;A0A060XII9;A0A060XJX9;A0A146Z4F7;A0A146Z4L3;A0A146Z4P1;A0A146Z4X2;A0A146Z6E5;A0A146Z650;A0A147B3I3;A3FG33;F1R446;G3Q398;H2MBY2;H2UIB0;H2UIB1;H3CBT9;H3CBU0;M4A8R0;Q13813;W5KTF3;W5KTG2;W5MFM2	1.0243	1.07324	KHQLLEADISAHEDR		89.26	587.967	1760.88	3	-0.934783	29.1956	0	1	0	0
	I3JZ89;A0A0P7VEP4;A0A060XII9;A0A060XJX9;A3FG33;F1R446;G3Q398;H2UIB0;H2UIB1;H3CBT9;H3CBU0;W5KTG2;W5MFM2	1.52878	1.129	LLVSSEDYGR		89.21	569.789	1137.56	2	-2.97242	40.9606	0	1	2	1
	I3JZ89;A0A0D9SF54;A0A0D9SGF6;A0A0P7V2T7;A0A0P7VEP4;A0A0R4IJ08;A0A0S7GKU3;A0A1A7Z4A6;A0A1A8RDX0;A0A1A8SFC1;A0A060XII9;A0A060XJX9;A0A146Z4F7;A0A146Z4L3;A0A146Z4P1;A0A146Z4X2;A0A146Z6E5;A0A146Z650;A0A147B3I3;A3FG33;F1R446;G3Q398;H2MBY2;H2UGD2;H2UIB0;H2UIB1;H3CBT9;H3CBU0;M4A8R0;Q13813;W5KTF3;W5KTG2;W5MFM2	1.23254	0.86931	ADVVESWIGEK		89.18	616.811	1231.61	2	-0.512501	64.3004	1	1	1	0
	I3JZ89;A0A0D9SF54;A0A0D9SGF6;A0A0P7V2T7;A0A0R4IJ08;A0A060XJX9;A0A146Z4P1;A0A146Z6E5;A0A146Z650;A0A147B3I3;A3FG33;F1R446;G3Q398;H2MBY2;H3CBT9;H3CBU0;Q13813;W5KTF3;W5KTG2;W5MFM2	1.75782	0.997353	VNSLGETAER		89.16	538.273	1074.53	2	0.7526	18.6291	2	3	4	1
	I3JZ89;A0A0D9SF54;A0A0D9SGF6;A0A0P7V2T7;A0A0P7VEP4;A0A0R4IJ08;A0A0S7GKU3;A0A1A7Z4A6;A0A1A8RDX0;A0A1A8SFC1;A0A060XII9;A0A060XJX9;A0A146Z4F7;A0A146Z4L3;A0A146Z4P1;A0A146Z4X2;A0A146Z6E5;A0A146Z650;A0A147B3I3;A3FG33;F1R446;G3Q398;H2UIB0;H2UIB1;H3CBT9;H3CBU0;M4A8R0;Q13813;W5KTF3;W5KTG2;W5MFM2	0.94212	0.899812	QQVAPTDDETGKELVLALYDYQEK	[N-term] Gln->pyro-Glu (N-term Q)	88.05	912.781	2735.32	3	0.870153	99.3093	1	1	1	1
	I3JZ89;A0A0P7V2T7;A0A0S7GKU3;A0A1A7Z4A6;A0A1A8RDX0;A0A1A8SFC1;A0A060XJX9;A0A146Z4F7;A0A146Z4L3;A0A146Z4P1;A0A146Z4X2;A0A146Z6E5;A0A146Z650;A0A147B3I3;G3Q398;H2MBY2;H2UIB0;H2UIB1;H3CBT9;H3CBU0;M4A8R0;W5MFM2	0.789404	1.6077	GLVSSEELAKDVTGAEALLER		87.36	547.542	2186.14	4	-1.13279	102.775	1	1	1	1
	I3JZ89;A0A0D9SF54;A0A0D9SGF6;A0A0P7V2T7;A0A0P7VEP4;A0A0R4IJ08;A0A1A7WGD9;A0A1A7Z4A6;A0A1A8RDX0;A0A1A8SFC1;A0A060XII9;A0A060XJX9;A0A087XQU7;A0A146Z4P1;A0A146Z6E5;A0A146Z650;A0A147B3I3;A3FG33;F1R446;G3Q398;H2MBY2;H2UIB0;H2UIB1;H3CBT9;H3CBU0;M4A8R0;Q13813;W5KTF3;W5KTG2;W5MFM2	0.553825	1.01698	HQAFEAELSANQSR		87.09	794.38	1586.75	2	0.748566	29.1049	0	1	1	1
	I3JZ89;A0A0D9SF54;A0A0D9SGF6;H2MBY2;H3CBT9;H3CBU0;Q13813;W5MFM2	1.40108	0.904765	EKEPIVGSTDYGKDEDSAEALLK		87.01	832.078	2493.21	3	-0.377995	62.0125	1	0	0	0
	I3JZ89;A0A0R4IJ08;A0A0S7GKU3;A0A1A7WGD9;A0A1A7Z4A6;A0A1A8RDX0;A0A1A8SFC1;A0A060XII9;A0A060XJX9;A0A087XQU7;A0A146NJR6;A0A146Z4P1;A0A146Z6E5;A0A146Z650;A0A147B3I3;A3FG33;F1R446;G3Q398;H2MBY2;H2UGD2;H2UIB0;H2UIB1;M4A8R0;W5KTF3;W5KTG2;W5MFM2	0.927013	0.610734	LNLVGSEDYGDTLAAVQGLLK		86.3	726.055	2175.14	3	0.628192	116.537	0	1	1	1
	I3JZ89	0.51263	1.61533	DRVNDVCANGEELIKK	[7] Methylthio (C)	85.67	616.969	1847.89	3	-0.188712	60.2422	1	1	1	1
	I3JZ89;A0A0D9SF54;A0A0D9SGF6;A0A0P7V2T7;A0A0P7VEP4;A0A0R4IJ08;A0A0S7GKU3;A0A1A7Z4A6;A0A1A8RDX0;A0A1A8SFC1;A0A146Z4F7;A0A146Z4L3;A0A146Z4P1;A0A146Z4X2;A0A146Z6E5;A0A146Z650;A0A147B3I3;A3FG33;F1R446;G3Q398;H2MBY2;H2UGD2;H3CBT9;H3CBU0;M4A8R0;Q13813;W5KTF3;W5KTG2;W5MFM2	0.835631	0.474539	NTTGVTEEALKEFSMMFK		85.51	688.335	2061.98	3	3.74481	108.596	1	0	1	0
	I3JZ89;A0A0D9SF54;A0A0D9SGF6;A0A0P7VEP4;A0A0R4IJ08;A0A0S7GKU3;A0A1A7WGD9;A0A1A7Z4A6;A0A1A8RDX0;A0A1A8SFC1;A0A060XII9;A0A060XJX9;A0A087XQU7;A0A146NJR6;A0A146Z4P1;A0A146Z6E5;A0A146Z650;A0A147B3I3;A3FG33;F1R446;G3Q398;H2MBY2;H2UGD2;H2UIB0;H2UIB1;H3CBT9;H3CBU0;M4A8R0;Q13813;W5KTF3;W5KTG2;W5MFM2	0.672888	1.5824	VEDLFLTFAK		85.46	591.825	1181.64	2	2.36932	92.4054	2	1	1	1
	I3JZ89;A0A0R4IJ08;A0A060XII9	1.18566	0.863976	QDQIENQYGTLLELGEK		84.05	659.996	1976.97	3	-0.726269	81.5514	1	0	1	0
	I3JZ89;A0A0D9SF54;A0A0P7VEP4;A0A060XII9;A0A060XJX9;A3FG33;F1R446;G3Q398;H2UIB0;H2UIB1;H3CBT9;H3CBU0;Q13813;W5KTG2;W5MFM2	0.762652	1.21228	LFGAAEVQR		83.68	495.772	989.529	2	-0.145394	42.5837	3	4	2	3
	I3JZ89;G3Q398;H2UIB0;H2UIB1	1.08394	0.998245	ENLLDEHGSIALR		82.96	733.883	1465.75	2	-0.736606	60.3835	1	2	0	0
	I3JZ89;A0A0P7V2T7;A0A0P7VEP4;A0A0R4IJ08;A0A0S7GKU3;A0A1A7WGD9;A0A1A7Z4A6;A0A1A8RDX0;A0A1A8SFC1;A0A087XQU7;A0A146NJR6;A0A146Z4P1;A0A146Z6E5;A0A146Z650;A0A147B3I3;A3FG33;F1R446;G3Q398;H2MBY2;H2UIB0;H2UIB1;H3CBT9;H3CBU0;M4A8R0;W5KTF3;W5KTG2;W5MFM2	0.948252	1.29648	KLSDDNTIGQEEIQQR		82.75	625.315	1872.92	3	3.06421	35.2505	1	2	2	2
	I3JZ89;A0A0P7VEP4;A0A0R4IJ08;A0A0S7GKU3;A0A1A7Z4A6;A0A1A8RDX0;A0A1A8SFC1;A0A146Z4F7;A0A146Z4L3;A0A146Z4P1;A0A146Z4X2;A0A146Z6E5;A0A146Z650;A0A147B3I3;A3FG33;F1R446;G3Q398;H2MBY2;H2UGD2;H3CBT9;H3CBU0;M4A8R0;W5KTF3;W5KTG2;W5MFM2	0.646264	2.02561	GRELPSAFDFVEFTR		82.44	590.965	1769.87	3	-1.24674	93.2232	3	3	3	3
	I3JZ89;A0A0P7V2T7;A0A0S7GKU3;A0A1A7Z4A6;A0A1A8RDX0;A0A1A8SFC1;A0A060XJX9;A0A146Z4F7;A0A146Z4L3;A0A146Z4P1;A0A146Z4X2;A0A146Z6E5;A0A146Z650;A0A147B3I3;G3Q398;H2MBY2;H2UGD2;H2UIB0;H2UIB1;H3CBT9;H3CBU0;W5KTF3;W5KTG2;W5MFM2	5.74548	1.25058	LLEAQEHFR		81.83	571.8	1141.59	2	-1.54106	29.6911	0	1	0	0
	I3JZ89;A0A0P7VEP4;A0A060XII9;A0A060XJX9;A3FG33;F1R446;G3Q398;H2UIB0;H2UIB1;H3CBT9;H3CBU0;W5KTG2;W5MFM2	0.676731	0.90243	KLLVSSEDYGR		81.67	633.839	1265.66	2	1.51881	34.6095	1	0	0	1
	I3JZ89;A0A0D9SF54;A0A0D9SGF6;A0A0P7VEP4;A0A0R4IJ08;A0A0S7GKU3;A0A1A7Z4A6;A0A1A8RDX0;A0A1A8SFC1;A0A060XII9;A0A060XJX9;A0A146Z4F7;A0A146Z4L3;A0A146Z4P1;A0A146Z4X2;A0A146Z6E5;A0A146Z650;A0A147B3I3;A3FG33;F1R446;G3Q398;H2MBY2;H2UIB0;H2UIB1;H3CBT9;H3CBU0;M4A8R0;Q13813;W5KTF3;W5KTG2;W5MFM2	1.16561	1.22929	DCEQAENWMAAR	[2] Methylthio (C)	81.54	735.284	1468.55	2	-0.0163361	63.1542	1	1	1	1
	I3JZ89;A0A0D9SF54;A0A0P7V2T7;A0A0P7VEP4;A0A0S7GKU3;A0A1A7Z4A6;A0A1A8RDX0;A0A1A8SFC1;A0A060XII9;A0A060XJX9;A0A087XQU7;A0A146NIU7;A0A146NJR6;A0A146Z4F7;A0A146Z4L3;A0A146Z4P1;A0A146Z6E5;A0A146Z650;A0A147B3I3;A3FG33;F1R446;G3Q398;H2MBY2;H2UGD2;H3CBT9;H3CBU0;M4A8R0;Q13813;W5KTG2;W5MFM2	1.24953	1.06631	QEFAQHANAFHQWLQETR		81.29	561.022	2240.06	4	2.73548	60.362	1	1	1	1
	I3JZ89;A0A0D9SF54;A0A0D9SGF6;A0A0P7V2T7;A0A0P7VEP4;A0A0R4IJ08;A0A0S7GKU3;A0A1A7WGD9;A0A1A7Z4A6;A0A1A8RDX0;A0A1A8SFC1;A0A060XII9;A0A060XJX9;A0A087XQU7;A0A146NJR6;A0A146Z4P1;A0A146Z6E5;A0A146Z650;A0A147B3I3;A3FG33;F1R446;G3Q398;H2MBY2;H2UIB0;H2UIB1;H3CBT9;H3CBU0;M4A8R0;Q13813;W5KTF3;W5KTG2;W5MFM2	0.733742	1.02895	DVDEIEAWISEK		80.7	717.346	1432.68	2	3.98527	88.7568	4	4	4	4
	I3JZ89;A0A0P7VEP4;A0A0R4IJ08;A0A1A7WGD9;A0A1A7Z4A6;A0A1A8RDX0;A0A1A8SFC1;A0A060XII9;A0A060XJX9;A0A087XQU7;A0A146Z4P1;A0A146Z6E5;A3FG33;F1R446;G3Q398;H2MBY2;H3CBT9;H3CBU0;M4A8R0;W5KTF3;W5KTG2;W5MFM2	1.19788	0.998711	FEEFQTDLAAHEER		80.61	574.602	1720.78	3	8.11108	50.3913	0	0	1	1
	I3JZ89;A0A0P7VEP4;A0A0R4IJ08;A0A0S7GKU3;A0A1A7WGD9;A0A1A7Z4A6;A0A1A8RDX0;A0A1A8SFC1;A0A087XQU7;A0A146Z4P1;A0A146Z6E5;A0A146Z650;A0A147B3I3;A3FG33;F1R446;G3Q398;H2MBY2;H2UGD2;H3CBT9;H3CBU0;M4A8R0;W5KTF3;W5KTG2;W5MFM2	0.790532	1.0233	ELPSAFDFVEFTR	[N-term] Glu->pyro-Glu (N-term E)	80.44	770.381	1538.75	2	4.62098	121.92	1	1	1	1
	I3JZ89;A0A0R4IJ08;A0A0S7GKU3;A0A1A7Z4A6;A0A1A8RDX0;A0A1A8SFC1;A0A060XII9;A0A060XJX9;A0A146Z4F7;A0A146Z4L3;A0A146Z4P1;A0A146Z4X2;A0A146Z6E5;A0A146Z650;A0A147B3I3;A3FG33;F1R446;G3Q398;H2MBY2;H2UGD2;M4A8R0;W5KTF3;W5KTG2	0.807979	1	DGNVSLQEYMAFMISR		80.25	930.934	1859.85	2	-0.789026	108.312	1	0	0	0
	I3JZ89;A0A0D9SF54;A0A0D9SGF6;A0A0P7V2T7;A0A0P7VEP4;A0A0R4IJ08;A0A0S7GKU3;A0A1A7WGD9;A0A1A7Z4A6;A0A1A8RDX0;A0A1A8SFC1;A0A087XQU7;A0A146Z4P1;A0A146Z6E5;A0A146Z650;A0A147B3I3;A3FG33;F1R446;G3Q398;H2MBY2;H2UGD2;H3CBT9;H3CBU0;M4A8R0;Q13813;W5KTF3;W5KTG2;W5MFM2	1.2888	0.841205	NTTGVTEEALK		80.25	581.801	1161.59	2	0.344528	27.6866	1	1	1	1
	I3JZ89;A0A0D9SF54;A0A0D9SGF6;A0A0P7V2T7;A0A0P7VEP4;A0A0R4IJ08;A0A0S7GKU3;A0A060XII9;A0A146Z4F7;A0A146Z4L3;A0A146Z4P1;A0A146Z4X2;A0A146Z6E5;A0A146Z650;A0A147B3I3;A3FG33;F1R446;G3Q398;H2MBY2;H2UGD2;H2UIB0;H2UIB1;H3CBT9;H3CBU0;M4A8R0;Q13813;W5KTF3;W5KTG2;W5MFM2	1	1.80205	ADVVESWIGEKENSLKTDDYGR		80.14	837.742	2510.2	3	4.50007	65.5829	0	1	0	0
	I3JZ89;A0A0R4IJ08;A0A0S7GKU3;A0A1A7Z4A6;A0A1A8RDX0;A0A1A8SFC1;A0A146Z4F7;A0A146Z4L3;A0A146Z4P1;A0A146Z4X2;A0A146Z6E5;A0A146Z650;A0A147B3I3;A3FG33;F1R446;H2MBY2;H2UGD2;H2UIB0;H2UIB1;M4A8R0;W5KTF3;W5KTG2;W5MFM2	0.725043	0.904535	WNQLLSNSAAR		80.01	630.329	1258.64	2	1.60316	46.3701	1	1	1	1
	I3JZ89;A0A0P7VEP4;A0A0R4IJ08;A0A0S7GKU3;A0A1A7WGD9;A0A1A7Z4A6;A0A1A8RDX0;A0A1A8SFC1;A0A087XQU7;A0A146Z4P1;A0A146Z6E5;A0A146Z650;A0A147B3I3;A3FG33;F1R446;G3Q398;H2MBY2;H2UGD2;H3CBT9;H3CBU0;M4A8R0;W5KTF3;W5KTG2;W5MFM2	0.686213	1.03707	ELPSAFDFVEFTR		79.46	779.385	1556.76	2	2.88773	106.697	9	8	8	9
	I3JZ89;A0A0D9SF54;A0A0D9SGF6;A0A0P7V2T7;A0A0P7VEP4;A0A0R4IJ08;A0A1A7WGD9;A0A1A7Z4A6;A0A1A8RDX0;A0A1A8SFC1;A0A060XII9;A0A060XJX9;A0A087XQU7;A0A146Z4P1;A0A146Z6E5;A0A146Z650;A0A147B3I3;A3FG33;F1R446;G3Q398;H2MBY2;H2UIB0;H2UIB1;H3CBT9;H3CBU0;M4A8R0;Q13813;W5KTF3;W5KTG2;W5MFM2	1.122	1.07148	DTEQVDNWMSK		78.6	676.794	1351.57	2	1.78604	47.0572	1	0	2	1
	I3JZ89;A0A0D9SF54;A0A0P7V2T7;A0A0P7VEP4;A0A1A7Z4A6;A0A1A8RDX0;A0A1A8SFC1;A0A060XII9;A0A060XJX9;A0A087XQU7;A0A146Z4F7;A0A146Z4H1;A0A146Z4L3;A0A146Z4P1;A0A146Z6E5;A0A146Z650;A0A147B3I3;A3FG33;F1R446;G3Q398;H2MBY2;H2UIB0;H2UIB1;H3CBT9;H3CBU0;M4A8R0;Q13813;W5KTG2;W5MFM2	0.633286	0.752627	QEAFLLNEDLGDSLDSVEALLK	[N-term] Gln->pyro-Glu (N-term Q)	77.68	801.412	2401.21	3	10.1743	127.829	1	1	0	0
	I3JZ89;A0A0D9SF54;A0A0D9SGF6;A0A0P7V2T7;A0A0P7VEP4;A0A0R4IJ08;A0A0S7GKU3;A0A060XII9;A0A087XQU7;A0A146NJR6;A0A146Z4P1;A0A146Z6E5;A0A146Z650;A0A147B3I3;A3FG33;F1R446;G3Q398;H2MBY2;H2UGD2;H2UIB0;H2UIB1;H3CBT9;H3CBU0;M4A8R0;Q13813;W5KTF3;W5KTG2;W5MFM2	1.43723	1.19054	ENSLKTDDYGR		77.1	649.31	1296.6	2	7.60558	17.709	0	1	1	1
	I3JZ89;A0A0D9SF54;A0A0D9SGF6;A0A0P7V2T7;A0A0P7VEP4;A0A0R4IJ08;A0A0S7GKU3;A0A1A7WGD9;A0A1A7Z4A6;A0A1A8RDX0;A0A1A8SFC1;A0A060XII9;A0A060XJX9;A0A087XQU7;A0A146NJR6;A0A146Z4P1;A0A146Z6E5;A0A146Z650;A0A147B3I3;A3FG33;F1R446;G3Q398;H2MBY2;H2UIB0;H2UIB1;M4A8R0;Q13813;W5KTF3;W5KTG2;W5MFM2	0.954796	1.18339	HQAFEAELHANADR		76.73	536.923	1607.75	3	2.47321	27.8991	3	3	3	3
	I3JZ89;A0A060XII9;A0A060XJX9;G3Q398;W5KTF3;W5KTG2	4.55178	1.06708	SGQELLDGK		76.5	473.752	945.488	2	12.1207	22.9514	0	1	1	1
	I3JZ89;A0A1A7WGD9;A0A1A7Z4A6;A0A1A8RDX0;A0A1A8SFC1;G3Q398;H2MBY2;H2UIB0;H2UIB1;H3CBT9;H3CBU0	175.619	1.12351	VNEVNQLAAK		76.44	543.301	1084.59	2	-1.28364	24.3681	0	2	4	1
	I3JZ89;A0A0D9SF54;A0A0D9SGF6;A0A0P7V2T7;A0A0P7VEP4;A0A0R4IJ08;A0A0S7GKU3;A0A1A7Z4A6;A0A1A8RDX0;A0A1A8SFC1;A0A060XII9;A0A060XJX9;A0A146Z4F7;A0A146Z4L3;A0A146Z4P1;A0A146Z4X2;A0A146Z6E5;A0A146Z650;A0A147B3I3;A3FG33;F1R446;G3Q398;H2MBY2;H2UGD2;H2UIB0;H2UIB1;H3CBT9;H3CBU0;M4A8R0;Q13813;W5KTF3;W5KTG2;W5MFM2	0.642909	0.771886	ADVVESWIGEKENSLK		76.42	902.46	1802.91	2	0.740725	65.2971	1	0	1	0
	I3JZ89;A0A1A7Z4A6;A0A1A8RDX0;A0A1A8SFC1;G3Q398;H2MBY2;H2UIB0;H2UIB1;H3CBT9;H3CBU0;W5KTG2	0.550784	1.30422	RLEAELGAHEPAIQSVLDTGKK		76.42	591.324	2361.27	4	0.145944	60.5744	0	1	0	0
	I3JZ89;H2MBY2	1.29706	0.979728	KDELITNWEQIR		76.06	515.609	1543.8	3	3.31123	61.0003	1	1	1	1
	I3JZ89;A0A0P7VEP4;A0A1A7Z4A6;A0A1A8RDX0;A0A1A8SFC1;A0A060XII9;A0A060XJX9;A0A087XQU7;A0A146Z4F7;A0A146Z4H1;A0A146Z4L3;A0A146Z4P1;A0A146Z6E5;A3FG33;F1R446;G3Q398;H2MBY2;H3CBT9;H3CBU0;M4A8R0;W5KTG2;W5MFM2	1.03301	1.25849	KFEEFQTDLAAHEER		76.03	463.223	1848.86	4	-0.789802	47.9743	1	1	1	1
	I3JZ89;A0A0P7VEP4;A0A0R4IJ08;A0A0S7GKU3;A0A1A7WGD9;A0A1A7Z4A6;A0A1A8RDX0;A0A1A8SFC1;A0A060XII9;A0A060XJX9;A0A087XQU7;A0A146NJR6;A0A146Z4P1;A0A146Z6E5;A0A146Z650;A0A147B3I3;A3FG33;F1R446;G3Q398;H2MBY2;H2UIB0;H2UIB1;H3CBT9;H3CBU0;M4A8R0;W5KTF3;W5KTG2;W5MFM2	1	736.483	DLDDEESWIKEK		75.75	753.85	1505.68	2	-2.87171	53.4402	0	0	0	1
	I3JZ89;A0A1A7Z4A6;A0A1A8RDX0;A0A1A8SFC1;G3Q398;H2MBY2;H2UIB0;H2UIB1;H3CBT9;H3CBU0;W5KTF3;W5KTG2	1.06729	0.828849	LEAELGAHEPAIQSVLDTGK		75.17	693.364	2077.07	3	0.510464	69.2688	2	2	1	1
	I3JZ89;A0A0D9SF54;A0A0D9SGF6;A0A0P7V2T7;A0A0P7VEP4;A0A0R4IJ08;A0A0S7GKU3;A0A1A7Z4A6;A0A1A8RDX0;A0A1A8SFC1;A0A060XII9;A0A060XJX9;A0A146Z4F7;A0A146Z4L3;A0A146Z4P1;A0A146Z4X2;A0A146Z6E5;A0A146Z650;A0A147B3I3;A3FG33;F1R446;G3Q398;H2MBY2;H2UGD2;H3CBT9;H3CBU0;M4A8R0;Q13813;W5KTF3;W5KTG2;W5MFM2	0.997047	0.879306	KIEDLGAAMEEALILDNK		75.15	494.012	1972.02	4	-0.405379	96.7896	2	1	2	2
	I3JZ89;A0A0D9SF54;A0A0D9SGF6;A0A0P7V2T7;A0A0P7VEP4;A0A0R4IJ08;A0A0S7GKU3;A0A1A7WGD9;A0A1A7Z4A6;A0A1A8RDX0;A0A1A8SFC1;A0A060XII9;A0A060XJX9;A0A146NJR6;A0A146Z4P1;A0A146Z6E5;A0A146Z650;A0A147B3I3;A3FG33;F1R446;G3Q398;H2UIB0;H2UIB1;H3CBT9;H3CBU0;M4A8R0;Q13813;W5KTF3;W5KTG2;W5MFM2	2.32901	0.727621	QQVAPTDDETGK		74	644.806	1287.6	2	1.9775	15.8692	1	1	2	1
	I3JZ89;A0A0P7VEP4;A0A0R4IJ08;A0A1A7Z4A6;A0A1A8RDX0;A0A1A8SFC1;A0A060XII9;A0A060XJX9;A0A146Z4F7;A0A146Z4L3;A0A146Z4P1;A0A146Z4X2;A0A146Z6E5;A0A146Z650;A0A147B3I3;A3FG33;F1R446;G3Q398;H2MBY2;H2UIB0;H2UIB1;H3CBT9;H3CBU0;M4A8R0;W5KTF3;W5KTG2	0.740996	23.2166	DSDELKSWINEK		73.52	732.354	1462.69	2	-0.991866	54.4457	2	0	2	2
	I3JZ89;A0A0D9SF54;A0A0D9SGF6;A0A1A8RDX0;A0A1A8SFC1;A0A087XQU7;A0A146Z4P1;A0A146Z6E5;G3Q398;H2MBY2;M4A8R0;Q13813	0.993213	1.32497	VLETAEDIQER		73.3	434.893	1301.66	3	9.10438	36.4496	0	0	1	0
	I3JZ89;A0A0D9SF54;A0A0D9SGF6;A0A0P7V2T7;A0A0P7VEP4;A0A0R4IJ08;A0A0S7GKU3;A0A1A7Z4A6;A0A1A8RDX0;A0A1A8SFC1;A0A060XII9;A0A060XJX9;A0A146Z4F7;A0A146Z4L3;A0A146Z4P1;A0A146Z4X2;A0A146Z6E5;A0A146Z650;A0A147B3I3;A3FG33;F1R446;G3Q398;H2MBY2;H2UGD2;H3CBT9;H3CBU0;M4A8R0;Q13813;W5KTF3;W5KTG2;W5MFM2	1.00321	0.825304	IEDLGAAMEEALILDNK		72.59	615.648	1843.92	3	-1.31413	102.775	0	2	0	0
	I3JZ89;A0A0D9SF54;A0A0D9SGF6;A0A0P7V2T7;A0A0P7VEP4;A0A0R4IJ08;A0A060XII9;A0A060XJX9;A3FG33;F1R446;G3Q398;H2UIB0;H2UIB1;H3CBT9;H3CBU0;Q13813;W5KTF3;W5KTG2;W5MFM2	0.848103	0.969759	TATDEAYKDPSNLQGK		72.58	579.949	1736.83	3	2.61815	25.5688	1	1	1	2
	I3JZ89;A0A0D9SF54;A0A0P7VEP4;A0A0S7GKU3;A0A1A7Z4A6;A0A1A8RDX0;A0A1A8SFC1;A0A060XII9;A0A146NIU7;A0A146NJR6;A0A146Z4F7;A0A146Z4H1;A0A146Z4L3;A0A146Z4P1;A0A146Z6E5;A0A146Z650;A0A147B3I3;A3FG33;F1R446;G3Q398;H2MBY2;H2UIB0;H2UIB1;H3CBT9;H3CBU0;M4A8R0;Q13813;W5KTG2;W5MFM2	0.201582	1.74344	KGDILTLLNSTNKDWWK		72.32	508.778	2031.08	4	1.82128	94.111	1	1	1	0
	I3JZ89;A0A1A7Z4A6;A0A1A8RDX0;A0A1A8SFC1;A0A060XII9;A0A060XJX9;G3Q398;H2MBY2;H2UIB0;H2UIB1;H3CBT9;H3CBU0;W5KTF3;W5KTG2	0.874891	1.21821	GHYASPEIQQK		72.13	419.879	1256.61	3	-0.705506	18.8285	1	2	1	0
	I3JZ89;A0A0D9SF54;A0A0D9SGF6;A0A0P7V2T7;A0A0P7VEP4;A0A0R4IJ08;A0A0S7GKU3;A0A1A7Z4A6;A0A1A8RDX0;A0A1A8SFC1;A0A060XII9;A0A060XJX9;A0A146Z4F7;A0A146Z4L3;A0A146Z4P1;A0A146Z4X2;A0A146Z6E5;A0A146Z650;A0A147B3I3;A3FG33;F1R446;G3Q398;H2MBY2;H2UGD2;H3CBT9;H3CBU0;M4A8R0;Q13813;W5KTF3;W5KTG2;W5MFM2	0.905845	1.11953	MQHNLEQQIQAR		71.72	499.252	1494.73	3	-0.747435	28.9137	2	2	2	1
	I3JZ89;A0A1A7WGD9;A0A1A7Z4A6;A0A1A8RDX0;A0A1A8SFC1;A0A087XQU7;A0A146Z4P1;A0A146Z6E5;A0A146Z650;A0A147B3I3;G3Q398;H2MBY2;H2UIB0;H2UIB1;H3CBT9;H3CBU0;M4A8R0	0.0028711	0.00214987	GEIDAHEDSFR		71.67	638.287	1274.56	2	5.24796	26.3452	1	1	0	0
	I3JZ89;A0A0P7VEP4;A0A0R4IJ08;A0A1A7Z4A6;A0A1A8RDX0;A0A1A8SFC1;A0A060XII9;A0A146Z4F7;A0A146Z4L3;A0A146Z4P1;A0A146Z4X2;A0A146Z6E5;A0A146Z650;A0A147B3I3;A3FG33;F1R446;G3Q398;H2UIB0;H2UIB1;H3CBT9;H3CBU0;M4A8R0;W5KTF3;W5KTG2;W5MFM2	0.935863	0.934592	AALEDSFHLQQFFR		71.63	570.286	1707.84	3	0.139928	91.7118	4	4	4	4
	I3JZ89;A0A1A7Z4A6;A0A1A8RDX0;A0A1A8SFC1;G3Q398;H2MBY2;H2UIB0;H2UIB1;H3CBT9;H3CBU0;W5KTG2	0.473622	1.48767	RLEAELGAHEPAIQSVLDTGKK		71.17	788.098	2361.27	3	3.24117	60.5744	1	0	1	0
	I3JZ89;A0A0P7VEP4;A0A060XII9;A0A060XJX9;H2MBY2;W5KTF3;W5KTG2;W5MFM2	1.17865	0.777902	DELITNWEQIR		71.17	708.859	1415.7	2	-1.02761	76.5015	1	1	1	1
	I3JZ89;A0A0D9SF54;A0A0D9SGF6;A0A0P7VEP4;A0A0R4IJ08;A0A1A7Z4A6;A0A1A8RDX0;A0A1A8SFC1;A0A060XII9;A0A060XJX9;A0A146Z4F7;A0A146Z4L3;A0A146Z4P1;A0A146Z4X2;A0A146Z6E5;A0A146Z650;A0A147B3I3;A3FG33;F1R446;G3Q398;M4A8R0;Q13813;W5KTF3;W5KTG2;W5MFM2	1.48975	0.771469	DLTSWVTEMK		70.97	605.296	1208.58	2	1.38969	84.315	1	2	1	2
	I3JZ89;A0A0D9SF54;A0A0D9SGF6;A0A0P7V2T7;A0A0P7VEP4;A0A0R4IJ08;A0A0S7GKU3;A0A1A7Z4A6;A0A1A8RDX0;A0A1A8SFC1;A0A060XII9;A0A060XJX9;A0A146Z4F7;A0A146Z4L3;A0A146Z4P1;A0A146Z4X2;A0A146Z6E5;A0A146Z650;A0A147B3I3;A3FG33;F1R446;G3Q398;H2MBY2;H2UIB0;H2UIB1;H3CBT9;H3CBU0;M4A8R0;Q13813;W5KTF3;W5KTG2;W5MFM2	0.886065	0.00430964	GKDLIGVQNLLK		69.67	433.267	1296.78	3	1.07516	66.0109	1	1	1	0
	I3JZ89;A0A1A7Z4A6;A0A1A8RDX0;A0A1A8SFC1;G3Q398;H2MBY2;H2UIB0;H2UIB1;H3CBT9;H3CBU0;W5KTF3;W5KTG2	0.918291	0.600998	LEAELGAHEPAIQSVLDTGKK		69.31	552.301	2205.18	4	4.9924	65.0823	1	1	0	1
	I3JZ89;A0A0P7V2T7;A0A0P7VEP4;A0A0R4IJ08;A0A0S7GKU3;A0A1A7Z4A6;A0A1A8RDX0;A0A1A8SFC1;A0A060XII9;A0A146Z4F7;A0A146Z4L3;A0A146Z4P1;A0A146Z4X2;A0A146Z6E5;A0A146Z650;A0A147B3I3;A3FG33;F1R446;G3Q398;H2MBY2;H2UGD2;H2UIB0;H2UIB1;H3CBT9;H3CBU0;M4A8R0;W5KTF3;W5KTG2;W5MFM2	0.659183	1.35476	KHEAFETDFTVHR		69.01	404.95	1615.77	4	-1.32886	31.3159	1	2	0	2
	I3JZ89;A0A0P7V2T7;A0A0P7VEP4;A0A0R4IJ08;A0A0S7GKU3;A0A1A7Z4A6;A0A1A8RDX0;A0A1A8SFC1;A0A060XII9;A0A146Z4F7;A0A146Z4L3;A0A146Z4P1;A0A146Z4X2;A0A146Z6E5;A0A146Z650;A0A147B3I3;A3FG33;F1R446;G3Q398;H2MBY2;H2UGD2;H2UIB0;H2UIB1;H3CBT9;H3CBU0;M4A8R0;W5KTF3;W5KTG2;W5MFM2	0.624862	1.31626	HEAFETDFTVHR		68.96	496.901	1487.68	3	1.06536	44.0269	1	0	0	0
	I3JZ89;A0A0D9SF54;A0A0P7V2T7;A0A0P7VEP4;A0A0S7GKU3;A0A1A7Z4A6;A0A1A8RDX0;A0A1A8SFC1;A0A060XII9;A0A060XJX9;A0A087XQU7;A0A146NIU7;A0A146NJR6;A0A146Z4F7;A0A146Z4L3;A0A146Z4P1;A0A146Z6E5;A0A146Z650;A0A147B3I3;A3FG33;F1R446;G3Q398;H2MBY2;H2UGD2;H3CBT9;H3CBU0;M4A8R0;Q13813;W5KTG2;W5MFM2	0.593398	1.13652	LRQEFAQHANAFHQWLQETR		68.94	628.32	2509.25	4	5.17645	60.6451	1	1	1	0
	I3JZ89;H2MBY2;H2UIB0;H2UIB1;W5KTF3;W5KTG2	1.06425	1.05385	GEAMVEEGHFAGEDVK		68.6	568.923	1703.75	3	1.21799	42.7382	1	2	3	2
	I3JZ89;A0A0D9SF54;A0A0D9SGF6;A0A0P7V2T7;A0A0P7VEP4;A0A0R4IJ08;A0A1A7Z4A6;A0A1A8RDX0;A0A1A8SFC1;A0A060XII9;A0A060XJX9;A0A146Z4F7;A0A146Z4L3;A0A146Z4P1;A0A146Z4X2;A0A146Z6E5;A3FG33;F1R446;G3Q398;H2UIB0;H2UIB1;H3CBT9;H3CBU0;M4A8R0;Q13813;W5KTF3;W5KTG2;W5MFM2	1.08616	1.11706	DVDETISWIK		68.55	603.305	1204.6	2	-2.13435	69.3394	3	3	4	3
	I3JZ89;A0A0P7VEP4;A0A0R4IJ08;A0A0S7GKU3;A0A1A7Z4A6;A0A1A8RDX0;A0A1A8SFC1;A0A146Z4F7;A0A146Z4L3;A0A146Z4P1;A0A146Z4X2;A0A146Z6E5;A0A146Z650;A0A147B3I3;A3FG33;F1R446;H3CBT9;H3CBU0;M4A8R0;W5KTF3;W5KTG2;W5MFM2	1.14435	0.978776	EELYQNLTK		68.48	569.297	1136.58	2	7.92176	42.757	1	1	1	1
	I3JZ89;A0A0D9SF54;A0A0D9SGF6;A0A0P7V2T7;A0A0P7VEP4;A0A0R4IJ08;A0A0S7GKU3;A0A1A7Z4A6;A0A1A8RDX0;A0A1A8SFC1;A0A060XII9;A0A060XJX9;A0A146Z4F7;A0A146Z4L3;A0A146Z4P1;A0A146Z4X2;A0A146Z6E5;A0A146Z650;A0A147B3I3;A3FG33;F1R446;G3Q398;H2MBY2;H2UIB0;H2UIB1;H3CBT9;H3CBU0;M4A8R0;Q13813;W5KTF3;W5KTG2;W5MFM2	1.9618	0.345373	QQNFNTGIK		68.44	525.272	1048.53	2	-0.541449	21.2972	1	1	0	1
	I3JZ89;A0A0D9SF54;A0A0D9SGF6;A0A0P7V2T7;A0A0P7VEP4;A0A0R4IJ08;A0A0S7GKU3;A0A1A7WGD9;A0A1A7Z4A6;A0A1A8RDX0;A0A1A8SFC1;A0A060XII9;A0A060XJX9;A0A087XQU7;A0A146NJR6;A0A146Z4P1;A0A146Z6E5;A0A146Z650;A0A147B3I3;A3FG33;F1R446;G3Q398;H2MBY2;H2UIB0;H2UIB1;H3CBT9;H3CBU0;M4A8R0;Q13813;W5KTF3;W5KTG2;W5MFM2	1.38028	1.40589	DVTGAEALLER		67.93	391.878	1172.61	3	6.5211	62.2079	1	0	1	1
	I3JZ89;A0A1A7Z4A6;A0A1A8RDX0;A0A1A8SFC1;G3Q398;H2MBY2;H2UIB0;H2UIB1;H3CBT9;H3CBU0;W5KTG2	0.575877	1.23555	RLEAELGAHEPAIQSVLDTGKK		67.74	473.264	2361.28	5	7.39935	60.5744	0	0	0	1
	I3JZ89;A0A1A7Z4A6;A0A1A8RDX0;A0A1A8SFC1;A0A060XII9;A0A060XJX9;G3Q398;H2MBY2;H2UIB0;H2UIB1;H3CBT9;H3CBU0;W5KTF3;W5KTG2	0.646983	2.65508	GHYASPEIQQK		67.19	629.313	1256.61	2	-2.94797	18.8285	0	0	0	1
	I3JZ89;A0A0D9SF54;A0A0D9SGF6;A0A0P7VEP4;A0A0R4IJ08;A0A0S7GKU3;A0A1A7WGD9;A0A1A7Z4A6;A0A1A8RDX0;A0A1A8SFC1;A0A060XII9;A0A060XJX9;A0A087XQU7;A0A146Z4P1;A0A146Z6E5;A0A146Z650;A0A147B3I3;A3FG33;F1R446;G3Q398;H2MBY2;H2UGD2;H3CBT9;H3CBU0;M4A8R0;Q13813;W5KTF3;W5KTG2;W5MFM2	0.634653	0.993711	YTEHSTVGLAQQWDQLDQLGMR		67.06	644.813	2575.22	4	4.22436	88.6853	0	2	0	0
	I3JZ89;A0A0D9SF54;A0A0D9SGF6;A0A0P7V2T7;A0A0P7VEP4;A0A0R4IJ08;A0A0S7GKU3;A0A060XII9;A0A060XJX9;A3FG33;F1R446;G3Q398;H2MBY2;H2UIB0;H2UIB1;M4A8R0;Q13813;W5KTF3;W5KTG2;W5MFM2	1.01585	0.874225	IDGITIQAR		66.87	493.784	985.554	2	-2.4589	46.3701	1	3	1	1
	I3JZ89;A0A0R4IJ08;A0A0S7GKU3;A0A1A7Z4A6;A0A1A8RDX0;A0A1A8SFC1;A0A060XII9;A0A060XJX9;A0A146Z4F7;A0A146Z4L3;A0A146Z4P1;A0A146Z4X2;A0A146Z6E5;A0A146Z650;A0A147B3I3;A3FG33;F1R446;G3Q398;H2MBY2;H2UIB0;H2UIB1;H3CBT9;H3CBU0;M4A8R0;W5KTF3;W5KTG2;W5MFM2	0.620206	2.05087	EAFLASDDKGDSLDSVEALIKK		66.57	784.402	2350.18	3	-3.09573	83.6038	1	1	1	0
	I3JZ89;A0A1A7WGD9;A0A1A7Z4A6;A0A1A8RDX0;A0A1A8SFC1;A0A087XQU7;A0A146Z4P1;A0A146Z6E5;A0A146Z650;A0A147B3I3;G3Q398;H2MBY2;H2UIB0;H2UIB1;H3CBT9;H3CBU0;M4A8R0	0.593422	5.50931	HQEHKGEIDAHEDSFR		66.53	645.63	1933.87	3	1.21885	18.0642	1	0	1	0
	I3JZ89;A0A0D9SF54;A0A0D9SGF6;A0A0P7V2T7;A0A0P7VEP4;A0A0R4IJ08;A0A0S7GKU3;A0A060XII9;A0A146Z4F7;A0A146Z4L3;A0A146Z4P1;A0A146Z4X2;A0A146Z6E5;A0A146Z650;A0A147B3I3;A3FG33;F1R446;G3Q398;H2MBY2;H2UGD2;H2UIB0;H2UIB1;H3CBT9;H3CBU0;M4A8R0;Q13813;W5KTF3;W5KTG2;W5MFM2	0.496824	2.28464	ADVVESWIGEKENSLKTDDYGR		66.32	628.555	2510.19	4	-0.453469	65.2971	1	0	0	1
	I3JZ89;A0A0D9SF54;A0A0D9SGF6;A0A0P7V2T7;A0A0P7VEP4;A0A0R4IJ08;A0A1A7WGD9;A0A1A7Z4A6;A0A1A8RDX0;A0A1A8SFC1;A0A060XII9;A0A060XJX9;A0A087XQU7;A0A146Z4P1;A0A146Z6E5;A0A146Z650;A0A147B3I3;A3FG33;F1R446;G3Q398;H2MBY2;H2UIB0;H2UIB1;H3CBT9;H3CBU0;M4A8R0;Q13813;W5KTF3;W5KTG2;W5MFM2	0.900387	1.2272	DTEQVDNWMSK	[9] Oxidation (M)	65.74	684.789	1367.56	2	-2.2677	47.0572	1	1	1	1
	I3JZ89;A0A0D9SF54;A0A0D9SGF6;A0A0P7V2T7;A0A0P7VEP4;A0A0R4IJ08;A0A0S7GKU3;A0A1A7Z4A6;A0A1A8RDX0;A0A1A8SFC1;A0A146Z4F7;A0A146Z4L3;A0A146Z4P1;A0A146Z4X2;A0A146Z6E5;A0A146Z650;A0A147B3I3;A3FG33;F1R446;G3Q398;H2MBY2;H2UGD2;H3CBT9;H3CBU0;M4A8R0;Q13813;W5KTF3;W5KTG2;W5MFM2	0.943971	3.71285	NTTGVTEEALKEFSMMFK	[15] Oxidation (M)	64.64	693.667	2077.98	3	5.06353	107.089	0	0	0	1
	I3JZ89;A0A0D9SF54;A0A0D9SGF6;A0A0P7V2T7;A0A0P7VEP4;A0A0R4IJ08;A0A0S7GKU3;A0A1A7WGD9;A0A1A7Z4A6;A0A1A8RDX0;A0A1A8SFC1;A0A087XQU7;A0A146NJR6;A0A146Z4P1;A0A146Z6E5;A0A146Z650;A0A147B3I3;A3FG33;F1R446;G3Q398;H2UIB0;H2UIB1;H3CBT9;H3CBU0;M4A8R0;Q13813;W5KTF3;W5KTG2;W5MFM2	1.75995	1.00749	GACAGSEDAVK	[3] Methylthio (C)	63.97	527.225	1052.44	2	8.97619	20.9603	2	3	3	3
	I3JZ89;A0A0D9SF54;A0A0D9SGF6;A0A0P7V2T7;A0A0R4IJ08;A0A0S7GKU3;A0A1A7WGD9;A0A1A7Z4A6;A0A1A8RDX0;A0A1A8SFC1;A0A060XII9;A0A060XJX9;A0A060YA94;A0A087XQU7;A0A146NJR6;A0A146Z4P1;A0A146Z6E5;A0A146Z650;A0A147B3I3;A3FG33;F1R446;G3Q398;H2MBY2;H2UIB0;H2UIB1;H3CBT9;H3CBU0;M4A8R0;Q13813;W5KTF3;W5KTG2;W5MFM2	1.17186	1.05375	DLAALGDK		63.56	401.725	801.435	2	15.2031	29.2481	0	1	1	1
	I3JZ89;A0A0P7VEP4;A0A0R4IJ08;A0A0S7GKU3;A0A1A7Z4A6;A0A1A8RDX0;A0A1A8SFC1;A0A060XII9;A0A060XJX9;A0A146Z4F7;A0A146Z4L3;A0A146Z4P1;A0A146Z4X2;A0A146Z6E5;A0A146Z650;A0A147B3I3;A3FG33;F1R446;G3Q398;H2MBY2;H2UIB0;H2UIB1;H3CBT9;H3CBU0;M4A8R0;W5KTF3;W5KTG2;W5MFM2	2.15748	1.07174	DLDDEESWIK		62.95	625.289	1248.56	2	10.4694	62.0839	1	1	1	1
	I3JZ89;A0A0D9SF54;A0A0D9SGF6;A0A0P7VEP4;A0A0R4IJ08;A0A0S7GKU3;A0A1A7WGD9;A0A1A7Z4A6;A0A1A8RDX0;A0A1A8SFC1;A0A060XII9;A0A060XJX9;A0A087XQU7;A0A146NJR6;A0A146Z4P1;A0A146Z6E5;A0A146Z650;A0A147B3I3;A3FG33;F1R446;G3Q398;H2MBY2;H2UIB0;H2UIB1;H3CBT9;H3CBU0;M4A8R0;Q13813;W5KTF3;W5KTG2	3.18231	0.912918	HALLEADVAAHQDR		62.13	387.208	1544.8	4	22.2057	28.8904	0	0	1	0
	I3JZ89;A0A0P7VEP4;A0A0R4IJ08;A0A060XII9;A0A060XJX9;A3FG33;F1R446;G3Q398;H2UIB0;H2UIB1;H3CBT9;H3CBU0;W5KTF3;W5KTG2;W5MFM2	21.4803	0.526583	KLLVSSEDYGR		61.68	422.895	1265.66	3	-0.14805	29.6198	0	1	1	1
	I3JZ89;A0A1A7WGD9;A0A1A7Z4A6;A0A1A8RDX0;A0A1A8SFC1;A0A087XQU7;A0A146Z4P1;A0A146Z6E5;A0A146Z650;A0A147B3I3;G3Q398;H2MBY2;H2UIB0;H2UIB1;H3CBT9;H3CBU0;M4A8R0	0.822756	3.31584	HQEHKGEIDAHEDSFR		61.64	484.476	1933.88	4	4.6382	18.0642	1	0	1	2
	I3JZ89;A0A0D9SF54;A0A0D9SGF6;A0A0P7V2T7;A0A0P7VEP4;A0A0R4IJ08;A0A0S7GKU3;A0A1A7Z4A6;A0A1A8RDX0;A0A1A8SFC1;A0A060XII9;A0A060XJX9;A0A146Z4F7;A0A146Z4L3;A0A146Z4P1;A0A146Z4X2;A0A146Z6E5;A0A146Z650;A0A147B3I3;A3FG33;F1R446;G3Q398;H2MBY2;H2UGD2;H2UIB0;H2UIB1;H3CBT9;H3CBU0;M4A8R0;Q13813;W5KTF3;W5KTG2;W5MFM2	0.711423	0.839918	ADVVESWIGEKENSLK		61.52	601.975	1802.9	3	-0.191945	65.2971	0	1	0	1
	I3JZ89;H2MBY2	0.807598	0.757221	KDELITNWEQIR		60.92	772.905	1543.8	2	-2.16906	64.7976	1	0	0	0
	I3JZ89;A0A0D9SF54;A0A0P7V2T7;A0A0P7VEP4;A0A0S7GKU3;A0A1A7Z4A6;A0A1A8RDX0;A0A1A8SFC1;A0A060XII9;A0A060XJX9;A0A087XQU7;A0A146NIU7;A0A146NJR6;A0A146Z4F7;A0A146Z4H1;A0A146Z4L3;A0A146Z4P1;A0A146Z6E5;A0A146Z650;A0A147B3I3;A3FG33;F1R446;G3Q398;H2MBY2;H2UIB0;H2UIB1;H3CBT9;H3CBU0;M4A8R0;Q13813;W5KTG2;W5MFM2	0.886408	0.805364	DLASVNNLLK		59.99	543.812	1085.61	2	1.1013	63.6974	1	1	1	0
	I3JZ89;A0A0D9SF54;A0A0D9SGF6;A0A0P7VEP4;A0A0R4IJ08;A0A0S7GKU3;A0A1A7Z4A6;A0A1A8RDX0;A0A1A8SFC1;A0A060XII9;A0A060XJX9;A0A146Z4F7;A0A146Z4L3;A0A146Z4P1;A0A146Z4X2;A0A146Z6E5;A0A146Z650;A0A147B3I3;A3FG33;F1R446;G3Q398;H2MBY2;H2UGD2;H2UIB0;H2UIB1;H3CBT9;H3CBU0;M4A8R0;Q13813;W5KTF3;W5KTG2;W5MFM2	0.756773	1.44405	KVEDLFLTFAK		59.69	437.583	1309.73	3	-0.685462	82.1881	1	1	0	1
	I3JZ89;A0A0P7V2T7;A0A0S7GKU3;A0A1A7WGD9;A0A1A7Z4A6;A0A1A8RDX0;A0A1A8SFC1;A0A060XJX9;A0A087XQU7;A0A146NJR6;A0A146Z4P1;A0A146Z6E5;A0A146Z650;A0A147B3I3;G3Q398;H2MBY2;H2UIB0;H2UIB1;H3CBT9;H3CBU0;M4A8R0;W5MFM2	1.31367	0.955533	GLVSSEELAK		59.62	516.776	1031.54	2	-12.8807	37.5797	0	1	1	1
	I3JZ89;A0A1A8RDX0;A0A1A8SFC1;H2MBY2;H2UIB0;H2UIB1	0.609476	2.54106	FKELSIMR		59.48	512.283	1022.55	2	-6.81472	46.7963	1	1	1	1
	I3JZ89;A0A0R4IJ08;A0A0S7GKU3;A0A1A7WGD9;A0A1A7Z4A6;A0A1A8RDX0;A0A1A8SFC1;A0A060XII9;A0A060XJX9;A0A087XQU7;A0A146NJR6;A0A146Z4P1;A0A146Z6E5;A0A146Z650;A0A147B3I3;A3FG33;F1R446;G3Q398;M4A8R0;W5KTF3;W5KTG2	106.802	0.578998	SNMLGSAHEVQR		59.38	443.555	1327.64	3	11.0136	22.6658	0	1	1	1
	I3JZ89;A0A0D9SF54;A0A0P7VEP4;A0A0S7GKU3;A0A1A7Z4A6;A0A1A8RDX0;A0A1A8SFC1;A0A060XII9;A0A060XJX9;A0A087XQU7;A0A146NIU7;A0A146NJR6;A0A146Z4F7;A0A146Z4H1;A0A146Z4L3;A0A146Z4P1;A0A146Z6E5;A0A146Z650;A0A147B3I3;A3FG33;F1R446;G3Q398;H2MBY2;H2UIB0;H2UIB1;H3CBT9;H3CBU0;M4A8R0;Q13813;W5KTG2;W5MFM2	1.02701	0.846285	DLMSWINGIR		59.35	602.813	1203.61	2	3.97384	101.918	1	1	0	0
	I3JZ89;A0A0R4IJ08;A0A0S7GKU3;A0A1A7Z4A6;A0A1A8RDX0;A0A1A8SFC1;A0A060XII9;A0A060XJX9;A0A146Z4F7;A0A146Z4L3;A0A146Z4P1;A0A146Z4X2;A0A146Z6E5;A0A146Z650;A0A147B3I3;A3FG33;F1R446;G3Q398;H2MBY2;H2UIB0;H2UIB1;H3CBT9;H3CBU0;M4A8R0;W5KTF3;W5KTG2;W5MFM2	1.0815	0.751886	DLTSVQNLQK		59.35	573.308	1144.6	2	-7.07028	41.4154	2	2	2	2
	I3JZ89;A0A0R4IJ08;A0A0S7GKU3;A0A1A7Z4A6;A0A1A8RDX0;A0A1A8SFC1;A0A060XII9;A0A060XJX9;A0A146Z4F7;A0A146Z4L3;A0A146Z4P1;A0A146Z4X2;A0A146Z6E5;A0A146Z650;A0A147B3I3;A3FG33;F1R446;G3Q398;H2MBY2;H2UIB0;H2UIB1;H3CBT9;H3CBU0;M4A8R0;W5KTF3;W5KTG2;W5MFM2	0.856311	1.03366	EAFLASDDKGDSLDSVEALIK	[N-term] Glu->pyro-Glu (N-term E)	58.8	1103.05	2204.09	2	1.44875	103.712	1	1	0	0
	I3JZ89;A0A0D9SF54;A0A0D9SGF6;A0A0P7V2T7;A0A0R4IJ08;A0A060XJX9;A0A146Z4F7;A0A146Z4L3;A0A146Z4P1;A0A146Z4X2;A0A146Z6E5;A0A146Z650;A0A147B3I3;A3FG33;F1R446;G3Q398;H2MBY2;H3CBT9;H3CBU0;Q13813;W5KTF3;W5KTG2;W5MFM2	0.91831	1.32275	DLAALGDKVNSLGETAER		58.41	929.98	1857.95	2	1.1729	64.7264	0	0	1	0
	I3JZ89;A0A0P7V2T7;A0A0P7VEP4;A0A0R4IJ08;A0A0S7GKU3;A0A1A7WGD9;A0A1A7Z4A6;A0A1A8RDX0;A0A1A8SFC1;A0A087XQU7;A0A146NJR6;A0A146Z4P1;A0A146Z6E5;A0A146Z650;A0A147B3I3;A3FG33;F1R446;G3Q398;H2MBY2;H2UIB0;H2UIB1;H3CBT9;H3CBU0;M4A8R0;W5KTF3;W5KTG2;W5MFM2	1.38887	0.725763	LSDDNTIGQEEIQQR		58.37	582.616	1744.83	3	2.63283	39.9811	0	1	1	0
	I3JZ89;A0A1A7Z4A6;A0A1A8RDX0;A0A1A8SFC1;G3Q398;H2MBY2;M4A8R0	0.985601	1.3955	HQALQAEITGHEPR		58.33	397.455	1585.79	4	-2.31063	29.4778	0	1	1	0
	I3JZ89;A0A0D9SF54;A0A0D9SGF6;A0A0P7V2T7;A0A0P7VEP4;A0A0R4IJ08;A0A0S7GKU3;A0A1A7WGD9;A0A1A7Z4A6;A0A1A8RDX0;A0A1A8SFC1;A0A060XII9;A0A060XJX9;A0A087XQU7;A0A146NJR6;A0A146Z4P1;A0A146Z6E5;A0A146Z650;A0A147B3I3;A3FG33;F1R446;G3Q398;H2MBY2;H2UIB0;H2UIB1;H3CBT9;H3CBU0;M4A8R0;Q13813;W5KTF3;W5KTG2;W5MFM2	0.923881	0.974457	DLIGVQNLLK		58.25	556.839	1111.66	2	3.19099	89.3307	3	2	2	1
	I3JZ89;A0A0D9SF54;A0A0P7VEP4;A0A0S7GKU3;A0A1A7Z4A6;A0A1A8RDX0;A0A1A8SFC1;A0A060XII9;A0A060XJX9;A0A087XQU7;A0A146NIU7;A0A146NJR6;A0A146Z4F7;A0A146Z4H1;A0A146Z4L3;A0A146Z4P1;A0A146Z6E5;A0A146Z650;A0A147B3I3;A3FG33;F1R446;G3Q398;H2MBY2;H2UIB0;H2UIB1;H3CBT9;H3CBU0;M4A8R0;Q13813;W5KTG2;W5MFM2	0.936716	1.51414	QGFVPAAYVK		57.92	540.3	1078.58	2	3.32624	53.8659	1	1	1	0
	I3JZ89;A0A0D9SF54;A0A0D9SGF6;A0A0P7V2T7;A0A0P7VEP4;A0A0R4IJ08;A0A0S7GKU3;A0A1A7Z4A6;A0A1A8RDX0;A0A1A8SFC1;A0A060XII9;A0A060XJX9;A0A146Z4F7;A0A146Z4L3;A0A146Z4P1;A0A146Z4X2;A0A146Z6E5;A0A146Z650;A0A147B3I3;A3FG33;F1R446;G3Q398;H2MBY2;H2UIB0;H2UIB1;H3CBT9;H3CBU0;M4A8R0;Q13813;W5KTF3;W5KTG2;W5MFM2	1.36198	0.762753	LGESQTLQQFSR		56.82	465.245	1392.71	3	8.65016	46.7963	0	1	0	0
	I3JZ89;A0A0D9SF54;A0A0D9SGF6;A0A0P7V2T7;A0A0P7VEP4;A0A0R4IJ08;A0A1A7Z4A6;A0A1A8RDX0;A0A1A8SFC1;A0A060XII9;A0A060XJX9;A0A146Z4F7;A0A146Z4L3;A0A146Z4P1;A0A146Z4X2;A0A146Z6E5;A0A146Z650;A0A147B3I3;A3FG33;F1R446;G3Q398;H2MBY2;H2UIB0;H2UIB1;H3CBT9;H3CBU0;M4A8R0;Q13813;W5KTF3;W5KTG2;W5MFM2	1.17919	0.995651	ITALDEFATK		56.75	554.806	1107.6	2	15.1301	48.4264	4	2	2	6
	I3JZ89;A0A0D9SF54;A0A0D9SGF6;A0A0P7V2T7;A0A0P7VEP4;A0A0R4IJ08;A0A0S7GKU3;A0A1A7Z4A6;A0A1A8RDX0;A0A1A8SFC1;A0A060XII9;A0A060XJX9;A0A146Z4F7;A0A146Z4L3;A0A146Z4P1;A0A146Z4X2;A0A146Z6E5;A0A146Z650;A0A147B3I3;A3FG33;F1R446;G3Q398;H2MBY2;H2UIB0;H2UIB1;H3CBT9;H3CBU0;M4A8R0;Q13813;W5KTF3;W5KTG2;W5MFM2	0.91748	1.25839	HQLLEADISAHEDRLK		56.67	469.498	1873.96	4	-0.308919	45.0175	0	1	1	1
	I3JZ89;A0A0D9SF54;A0A0D9SGF6;A0A0P7V2T7;A0A0P7VEP4;A0A0R4IJ08;A0A0S7GKU3;A0A1A7Z4A6;A0A1A8RDX0;A0A1A8SFC1;A0A060XII9;A0A060XJX9;A0A146Z4F7;A0A146Z4L3;A0A146Z4P1;A0A146Z4X2;A0A146Z6E5;A0A146Z650;A0A147B3I3;A3FG33;F1R446;G3Q398;H2MBY2;H2UIB0;H2UIB1;H3CBT9;H3CBU0;M4A8R0;Q13813;W5KTF3;W5KTG2;W5MFM2	0.991904	1.02231	DLTGVQNLR		56.2	508.279	1014.54	2	-2.88221	43.7443	4	3	3	3
	I3JZ89;A0A0D9SF54;A0A0D9SGF6;A0A0P7VEP4;A0A0R4IJ08;A0A0S7GKU3;A0A1A7WGD9;A0A1A7Z4A6;A0A1A8RDX0;A0A1A8SFC1;A0A060XII9;A0A060XJX9;A0A087XQU7;A0A146NJR6;A0A146Z4P1;A0A146Z6E5;A0A146Z650;A0A147B3I3;A3FG33;F1R446;G3Q398;H2UIB0;H2UIB1;H3CBT9;H3CBU0;M4A8R0;Q13813;W5KTF3;W5KTG2;W5MFM2	1.02046	1.0882	LLEATELK		56.1	458.772	915.53	2	2.56824	44.2916	7	6	7	6
	I3JZ89;A0A0D9SF54;A0A0D9SGF6;A0A0P7VEP4;A0A060XII9;A0A060XJX9;G3Q398;H2MBY2;H2UIB0;H2UIB1;H3CBT9;H3CBU0;Q13813;W5KTF3;W5KTG2	1.39352	1.05524	EKEPIAASTNR		56.01	405.886	1214.64	3	9.86993	15.8692	1	1	1	1
	I3JZ89;A0A0D9SF54;A0A0P7VEP4;A0A0S7GKU3;A0A1A7Z4A6;A0A1A8RDX0;A0A1A8SFC1;A0A060XII9;A0A060XJX9;A0A087XQU7;A0A146NIU7;A0A146NJR6;A0A146Z4F7;A0A146Z4H1;A0A146Z4L3;A0A146Z4P1;A0A146Z6E5;A0A146Z650;A0A147B3I3;A3FG33;F1R446;G3Q398;H2MBY2;H2UIB0;H2UIB1;H3CBT9;H3CBU0;M4A8R0;Q13813;W5KTG2;W5MFM2	1.00591	0.789292	DLMSWINGIR		55.83	402.21	1203.61	3	0.894974	101.918	0	0	1	1
	I3JZ89;A0A0P7V2T7;A0A0P7VEP4;A0A146Z4F7;A0A146Z4H1;A0A146Z4L3;A0A146Z4P1;A0A146Z6E5;H2UIB0;H2UIB1;H3CBT9;H3CBU0	1.27062	1.06306	KQDEVNAAWQR		55.63	448.895	1343.66	3	3.06964	27.4094	1	1	0	0
	I3JZ89;A0A0R4IJ08;A0A0S7GKU3;A0A1A7Z4A6;A0A1A8RDX0;A0A1A8SFC1;A0A060XII9;A0A060XJX9;A0A146Z4F7;A0A146Z4L3;A0A146Z4P1;A0A146Z4X2;A0A146Z6E5;A0A146Z650;A0A147B3I3;A3FG33;F1R446;G3Q398;M4A8R0;W5KTF3;W5KTG2	0.764816	1.07564	SNMLGSAHEVQR	[3] Oxidation (M)	55.58	448.887	1343.64	3	10.8495	17.3477	1	4	2	2
	I3JZ89	0.196184	3.5861	DRVNDVCANGEELIKK	[7] Methylthio (C)	55.19	462.979	1847.89	4	-0.461482	60.2422	0	0	0	1
	I3JZ89;A0A0R4IJ08;A0A0S7GKU3;A0A1A7Z4A6;A0A1A8RDX0;A0A1A8SFC1;A0A060XII9;A0A060XJX9;A0A146Z4F7;A0A146Z4L3;A0A146Z4P1;A0A146Z4X2;A0A146Z6E5;A0A146Z650;A0A147B3I3;A3FG33;F1R446;G3Q398;H2MBY2;H2UIB0;H2UIB1;H3CBT9;H3CBU0;M4A8R0;W5KTF3;W5KTG2;W5MFM2	0.978457	0.984906	EAFLASDDKGDSLDSVEALIK	[N-term] Glu->pyro-Glu (N-term E)	55.07	735.704	2204.09	3	2.00765	103.712	0	0	1	1
	I3JZ89;H2MBY2;H2UIB0;H2UIB1;W5KTF3;W5KTG2	0.923242	1.34321	GEAMVEEGHFAGEDVK	[4] Oxidation (M)	54.95	574.263	1719.77	3	15.2507	42.7382	1	1	1	0
	I3JZ89;A0A0D9SF54;A0A0D9SGF6;A0A0P7VEP4;A0A0R4IJ08;A0A0S7GKU3;A0A1A7Z4A6;A0A1A8RDX0;A0A1A8SFC1;A0A060XII9;A0A060XJX9;A0A146Z4F7;A0A146Z4L3;A0A146Z4P1;A0A146Z4X2;A0A146Z6E5;A0A146Z650;A0A147B3I3;A3FG33;F1R446;G3Q398;H2MBY2;H2UIB0;H2UIB1;H3CBT9;H3CBU0;M4A8R0;Q13813;W5KTF3;W5KTG2;W5MFM2	51.821	0.520315	KFDDFQK		54.29	464.231	926.448	2	-2.48532	19.3921	0	0	1	1
	I3JZ89;A0A0P7V2T7;A0A0S7GKU3;A0A1A7Z4A6;A0A1A8RDX0;A0A1A8SFC1;A0A060XJX9;A0A146Z4F7;A0A146Z4L3;A0A146Z4P1;A0A146Z4X2;A0A146Z6E5;A0A146Z650;A0A147B3I3;G3Q398;H2MBY2;H2UGD2;H2UIB0;H2UIB1;H3CBT9;H3CBU0;W5KTF3;W5KTG2;W5MFM2	1.1419	1.13962	LLEAQEHFR		54.23	381.536	1141.59	3	-1.95599	29.6911	0	1	1	2
	I3JZ89;A0A0D9SF54;A0A0D9SGF6;A0A0P7V2T7;A0A0P7VEP4;A0A0R4IJ08;A0A1A7WGD9;A0A1A7Z4A6;A0A1A8RDX0;A0A1A8SFC1;A0A060XII9;A0A060XJX9;A0A087XQU7;A0A146Z4P1;A0A146Z6E5;A0A146Z650;A0A147B3I3;A3FG33;F1R446;G3Q398;H2MBY2;H2UIB0;H2UIB1;H3CBT9;H3CBU0;M4A8R0;Q13813;W5KTF3;W5KTG2;W5MFM2	0.963144	1.03455	DTEQVDNWMSK		53.83	451.535	1351.58	3	9.18039	47.0572	0	1	0	0
	I3JZ89;A0A0D9SF54;A0A0D9SGF6;A0A0P7V2T7;A0A0P7VEP4;A0A0R4IJ08;A0A0S7GKU3;A0A060XII9;A0A087XQU7;A0A146NJR6;A0A146Z4P1;A0A146Z6E5;A0A146Z650;A0A147B3I3;A3FG33;F1R446;G3Q398;H2MBY2;H2UGD2;H2UIB0;H2UIB1;H3CBT9;H3CBU0;M4A8R0;Q13813;W5KTF3;W5KTG2;W5MFM2	1.37909	1.30878	ENSLKTDDYGR		53.63	433.211	1296.61	3	12.3856	17.709	1	1	0	1
	I3JZ89;A0A0R4IJ08;A0A0S7GKU3;A0A1A7Z4A6;A0A1A8RDX0;A0A1A8SFC1;A0A060XII9;A0A060XJX9;A0A146Z4P1;A0A146Z6E5;A3FG33;F1R446;G3Q398;H2MBY2;H2UIB0;M4A8R0;W5KTF3;W5KTG2;W5MFM2	0.550999	2.10719	LQTATDESYKDPTNIQLSK		52.63	538.774	2151.07	4	-1.10643	47.7898	1	0	0	1
	I3JZ89;A0A0D9SF54;A0A0D9SGF6;A0A0P7V2T7;A0A0P7VEP4;A0A0R4IJ08;A0A0S7GKU3;A0A1A7Z4A6;A0A1A8RDX0;A0A1A8SFC1;A0A060XII9;A0A060XJX9;A0A146Z4F7;A0A146Z4L3;A0A146Z4P1;A0A146Z4X2;A0A146Z6E5;A0A146Z650;A0A147B3I3;A3FG33;F1R446;G3Q398;H2MBY2;H2UIB0;H2UIB1;H3CBT9;H3CBU0;M4A8R0;Q13813;W5KTF3;W5KTG2;W5MFM2	0.842057	1.28237	HQLLEADISAHEDRLK		52.22	625.662	1873.96	3	-1.04228	45.0175	1	0	0	0
	I3JZ89;A0A0D9SF54;A0A0D9SGF6;A0A0P7V2T7;A0A0R4IJ08;A0A0S7GKU3;A0A1A7WGD9;A0A1A7Z4A6;A0A1A8RDX0;A0A1A8SFC1;A0A060XII9;A0A060XJX9;A0A087XQU7;A0A146NJR6;A0A146Z4P1;A0A146Z6E5;A0A146Z650;A0A147B3I3;A3FG33;F1R446;G3Q398;H2MBY2;H2UIB0;H2UIB1;H3CBT9;H3CBU0;M4A8R0;Q13813;W5KTF3;W5KTG2;W5MFM2	1.19012	1.00363	DADETKEWIEEK		52	498.234	1491.68	3	5.46115	39.557	1	2	0	1
	I3JZ89;A0A1A7Z4A6;A0A1A8RDX0;A0A1A8SFC1;G3Q398;H2MBY2;M4A8R0	0.734084	1.21022	KHQALQAEITGHEPR		51.43	429.479	1713.89	4	-2.57294	21.2972	0	0	1	0
	I3JZ89;A0A0D9SF54;A0A0D9SGF6;A0A0P7V2T7;A0A0R4IJ08;A0A0S7GKU3;A0A1A7WGD9;A0A1A7Z4A6;A0A1A8RDX0;A0A1A8SFC1;A0A060XII9;A0A060XJX9;A0A087XQU7;A0A146NJR6;A0A146Z4P1;A0A146Z6E5;A0A146Z650;A0A147B3I3;A3FG33;F1R446;G3Q398;H2UGD2;H2UIB0;H2UIB1;Q13813;W5KTF3;W5KTG2	0.946671	0.690528	DQLLAAK		51.01	379.727	757.439	2	7.74874	23.1641	1	1	1	1
	I3JZ89;A0A0R4IJ08;A0A1A8RDX0;A0A1A8SFC1;A0A060XII9;A0A060XJX9;A0A087XQU7;A0A146Z4P1;A0A146Z6E5;A3FG33;F1R446;G3Q398;H2MBY2;M4A8R0;W5KTF3;W5KTG2;W5MFM2	2.15402	5.01846	DADELEKWIQEK		50.87	752.369	1502.72	2	-1.44372	67.3208	0	1	0	1
	I3JZ89;A0A0D9SF54;A0A0D9SGF6;A0A0P7VEP4;A0A0R4IJ08;A0A0S7GKU3;A0A1A7WGD9;A0A1A7Z4A6;A0A1A8RDX0;A0A1A8SFC1;A0A060XII9;A0A060XJX9;A0A087XQU7;A0A146NJR6;A0A146Z4P1;A0A146Z6E5;A0A146Z650;A0A147B3I3;A3FG33;F1R446;G3Q398;H2MBY2;H2UGD2;H3CBT9;H3CBU0;M4A8R0;Q13813;W5KTF3;W5KTG2	1.07824	1.02954	ERELELQK		50.85	522.786	1043.56	2	-3.12244	20.1831	1	1	1	1
	I3JZ89;A0A0D9SF54;A0A0P7VEP4;A0A0S7GKU3;A0A060XII9;A0A060XJX9;A0A087XQU7;A0A146NJR6;A3FG33;F1R446;G3Q398;H2MBY2;H2UIB0;H2UIB1;M4A8R0;Q13813;W5KTG2	0.923237	1.18418	HALLEADVAAHQDRIDGITIQAR		50.48	629.087	2512.32	4	2.11913	60.9288	1	1	0	1
	I3JZ89;A0A0R4IJ08;A0A060XII9	1.19282	0.874369	QDQIENQYGTLLELGEK	[N-term] Gln->pyro-Glu (N-term Q)	49.93	654.328	1959.96	3	9.76492	95.4416	1	0	1	0
	I3JZ89	1.37196	0.941094	VNDVCANGEELIK	[5] Methylthio (C)	49.01	725.351	1448.69	2	16.815	65.0823	0	0	0	1
	I3JZ89;A0A0P7VEP4;A0A1A7Z4A6;A0A1A8RDX0;A0A1A8SFC1;A0A060XII9;A0A087XQU7;A0A146Z4F7;A0A146Z4H1;A0A146Z4L3;A0A146Z4P1;A0A146Z6E5;A0A146Z650;A0A147B3I3;A3FG33;F1R446;G3Q398;H2UIB0;H2UIB1;H3CBT9;H3CBU0;M4A8R0;W5KTG2;W5MFM2	0.913753	1.22218	RAALEDSFHLQQFFR		48.43	466.992	1863.94	4	1.23418	75.0818	1	0	0	0
	I3JZ89;A0A0D9SF54;A0A0D9SGF6;A0A0P7V2T7;A0A0P7VEP4;A0A0R4IJ08;A0A0S7GKU3;A0A1A7Z4A6;A0A1A8RDX0;A0A1A8SFC1;A0A060XII9;A0A060XJX9;A0A146Z4F7;A0A146Z4L3;A0A146Z4P1;A0A146Z4X2;A0A146Z6E5;A0A146Z650;A0A147B3I3;A3FG33;F1R446;G3Q398;H2MBY2;H2UGD2;H3CBT9;H3CBU0;M4A8R0;Q13813;W5KTF3;W5KTG2;W5MFM2	1.31885	15.9582	EFSMMFK		47.3	460.206	918.397	2	-0.615935	64.3714	1	1	1	0
	I3JZ89;A0A0D9SF54;A0A0D9SGF6;A0A0P7V2T7;A0A0P7VEP4;A0A0R4IJ08;A0A0S7GKU3;A0A0S7IZU5;A0A1A7WGD9;A0A1A7Z4A6;A0A1A8RDX0;A0A1A8SFC1;A0A060XJX9;A0A087XQU7;A0A146NJR6;A0A146SW78;A0A146Z4P1;A0A146Z6E5;A0A146Z650;A0A147B3I3;A3FG33;F1R446;G3Q398;H2MBY2;H2UIB0;H2UIB1;H3CBT9;H3CBU0;M4A8R0;Q13813;W5KTF3;W5KTG2;W5MFM2	0.936132	1.13984	FLSDFR		46.94	392.707	783.399	2	9.45119	47.4838	1	1	2	1
	I3JZ89;A0A0D9SF54;A0A0P7V2T7;A0A0P7VEP4;A0A0S7GKU3;A0A060XII9;A0A087XQU7;A0A146NIU7;A0A146NJR6;A0A146Z4F7;A0A146Z4L3;A0A146Z4P1;A0A146Z6E5;A0A146Z650;A0A147B3I3;A3FG33;F1R446;G3Q398;H2MBY2;H2UGD2;H2UIB0;H2UIB1;H3CBT9;H3CBU0;M4A8R0;Q13813;W5KTG2;W5MFM2	0.773938	3.15664	TDDYGRDLSSVQTLLTK		46.88	637.993	1910.96	3	-0.731191	73.796	1	1	1	1
	I3JZ89;A0A0D9SF54;A0A0D9SGF6;A0A0P7V2T7;A0A0P7VEP4;A0A0R4IJ08;A0A0S7GKU3;A0A1A7WGD9;A0A1A7Z4A6;A0A1A8RDX0;A0A1A8SFC1;A0A060XII9;A0A060XJX9;A0A087XQU7;A0A146NJR6;A0A146Z4P1;A0A146Z6E5;A0A146Z650;A0A147B3I3;A3FG33;F1R446;G3Q398;H2MBY2;H2UIB0;H2UIB1;H3CBT9;H3CBU0;M4A8R0;Q13813;W5KTF3;W5KTG2;W5MFM2	0.714034	0.882316	DVDEIEAWISEK		46.84	478.569	1432.68	3	8.63186	88.8284	0	1	0	0
	I3JZ89;A0A0D9SF54;A0A0D9SGF6;A0A0P7V2T7;A0A0P7VEP4;A0A0R4IJ08;A0A0S7GKU3;A0A1A7WGD9;A0A1A7Z4A6;A0A060XII9;A0A060XJX9;A0A087XQU7;A0A146NJR6;A0A146Z4P1;A0A146Z6E5;A0A146Z650;A0A147B3I3;A3FG33;F1R446;G3Q398;H2MBY2;H2UIB0;H2UIB1;H3CBT9;H3CBU0;H3DBH6_REVERSED;M4A8R0;Q13813;W5KTF3;W5KTG2;W5MFM2	357.946	0.00204647	LQQLFR		46.23	402.748	803.482	2	20.9998	40.0518	0	0	1	0
	I3JZ89;A0A0P7V2T7;A0A0P7VEP4;A0A0R4IJ08;A0A0S7GKU3;A0A1A7Z4A6;A0A1A8RDX0;A0A1A8SFC1;A0A060XII9;A0A146Z4F7;A0A146Z4L3;A0A146Z4P1;A0A146Z4X2;A0A146Z6E5;A0A146Z650;A0A147B3I3;A3FG33;F1R446;G3Q398;H2MBY2;H2UGD2;H2UIB0;H2UIB1;H3CBT9;H3CBU0;M4A8R0;W5KTF3;W5KTG2;W5MFM2	0.795637	1.13783	HEAFETDFTVHR		45.5	372.928	1487.68	4	1.78585	44.0977	1	1	0	0
	I3JZ89;G3Q398;H2UIB0;H2UIB1	1.27187	0.886452	ENLLDEHGSIALR		44.64	489.591	1465.75	3	0.281721	60.4541	2	0	1	1
	I3JZ89;A0A0D9SF54;A0A0D9SGF6;A0A0P7VEP4;A0A0R4IJ08;A0A0S7GDY3;A0A0S7GKU3;A0A1A7WGD9;A0A1A7WVE5_REVERSED;A0A1A7Y145_REVERSED;A0A1A7Z4A6;A0A1A8G7R7_REVERSED;A0A1A8GER5_REVERSED;A0A1A8MQW2_REVERSED;A0A1A8PHK7_REVERSED;A0A1A8RDX0;A0A1A8SFC1;A0A060WQU9;A0A060XII9;A0A060XJX9;A0A087XQU7;A0A087YK48_REVERSED;A0A146NJR6;A0A146XVG1;A0A146XVG4;A0A146XVG6;A0A146Z4P1;A0A146Z6E5;A0A146Z650;A0A146ZNF7_REVERSED;A…	28.7982	11.9772	ELELQK		44.1	380.214	758.413	2	-4.74887	22.4517	0	0	1	1
	I3JZ89;A0A0D9SF54;A0A0D9SGF6;A0A0P7V2T7;A0A0P7VEP4;A0A0R4IJ08;A0A0S7GKU3;A0A1A7Z4A6;A0A1A8RDX0;A0A1A8SFC1;A0A060XII9;A0A060XJX9;A0A146Z4F7;A0A146Z4L3;A0A146Z4P1;A0A146Z4X2;A0A146Z6E5;A0A146Z650;A0A147B3I3;A3FG33;F1R446;G3Q398;H2MBY2;H2UIB0;H2UIB1;H3CBT9;H3CBU0;M4A8R0;Q13813;W5KTF3;W5KTG2;W5MFM2	0.581084	0.823831	QQNFNTGIK	[N-term] Gln->pyro-Glu (N-term Q)	43.22	516.758	1031.5	2	-2.82991	40.286	1	1	0	0
	I3JZ89;A0A0P7VEP4;A0A0R4IJ08;A0A1A7WGD9;A0A1A7Z4A6;A0A1A8RDX0;A0A1A8SFC1;A0A146NJR6;A0A146Z4P1;A0A146Z6E5;A0A146Z650;A0A147B3I3;A3FG33;F1R446;G3P3I1;G3Q398;H2TCJ3;H2TCJ4;H3CNL8_REVERSED;Q4SS87_REVERSED;W5KTF3;W5KTG2	14.1418	0.12484	LEALDR		43.05	358.706	715.397	2	15.5267	21.1021	0	1	2	0
	I3JZ89;A0A1A7Z4A6;A0A1A8RDX0;A0A1A8SFC1;G3Q398;H2MBY2;H3CBT9;H3CBU0	0.562395	3.00211	KFEEFQTDLAAHEERVNEVNQLAAK		43.05	729.866	2915.44	4	-1.88465	62.8678	1	0	1	1
	I3JZ89	0.809877	0.964481	VNDVCANGEELIKK	[5] Methylthio (C)	42.64	789.383	1576.75	2	-4.1687	54.3044	0	0	1	0
	I3JZ89;A0A1A7Z4A6;A0A1A8RDX0;A0A1A8SFC1;G3Q398;H2MBY2;H2UIB0;H2UIB1;H3CBT9;H3CBU0;W5KTG2	0.504955	1.02111	RLEAELGAHEPAIQSVLDTGK		42.33	559.304	2233.19	4	7.57116	61.3586	0	0	1	0
	I3JZ89;A0A0P7V2T7;A0A0P7VEP4;A0A1A7Z4A6;A0A1A8RDX0;A0A1A8SFC1;A0A087XQU7;A0A146Z4F7;A0A146Z4H1;A0A146Z4L3;A0A146Z4P1;A0A146Z6E5;A0A146Z650;A0A147B3I3;A3FG33;F1R446;G3Q398;H2UIB0;H2UIB1;H3CBT9;H3CBU0;M4A8R0;W5KTG2;W5MFM2	0.746021	0.98355	FTADFR		42.18	378.688	755.361	2	0.835787	37.2181	1	0	1	0
	I3JZ89;A0A1A7WGD9;A0A1A7Z4A6;A0A1A8RDX0;A0A1A8SFC1;A0A060XII9;A0A060XJX9;A0A087XQU7;A0A146Z4P1;A0A146Z6E5;A0A146Z650;A0A147B3I3;G3Q398;H2MBY2;M4A8R0	0.546442	2.72932	ESLLELWEVRR		41.58	477.268	1428.78	3	6.17591	89.5456	1	0	1	0
	I3JZ89;A0A1A8RDX0;A0A1A8SFC1;G3Q398;H2MBY2	1.13984	1.06958	SSLSSAQADFNQLAELDQQIK		40.42	574.038	2292.12	4	0.296073	92.719	0	0	1	0
	I3JZ89;A0A0D9SF54;A0A0D9SGF6;A0A0P7V2T7;A0A0P7VEP4;A0A0R4IJ08;A0A0S7GKU3;A0A1A7WGD9;A0A1A7Z4A6;A0A1A8RDX0;A0A1A8SFC1;A0A060XII9;A0A060XJX9;A0A087XQU7;A0A146NJR6;A0A146Z4P1;A0A146Z6E5;A0A146Z650;A0A147B3I3;A3FG33;F1R446;G3Q398;H2MBY2;H2UIB0;H2UIB1;M4A8R0;Q13813;W5KTF3;W5KTG2;W5MFM2	0.955799	1.23289	HQAFEAELHANADR		40.21	402.945	1607.75	4	5.48288	27.8991	0	0	1	0
	I3JZ89;A0A0P7VEP4;A0A0R4IJ08;A0A0S7GKU3;A0A1A7WGD9;A0A1A7Z4A6;A0A1A8RDX0;A0A1A8SFC1;A0A060XII9;A0A060XJX9;A0A087XQU7;A0A146NJR6;A0A146Z4P1;A0A146Z6E5;A0A146Z650;A0A147B3I3;A3FG33;F1R446;G3Q398;H2MBY2;H2UIB0;H2UIB1;H3CBT9;H3CBU0;M4A8R0;W5KTF3;W5KTG2;W5MFM2	1	17.3057	DLDDEESWIKEK		39.99	502.904	1505.69	3	1.59207	53.3695	0	0	0	1
	I3JZ89;A0A0D9SF54;A0A0D9SGF6;A0A0P7VEP4;A0A0R4IJ08;A0A0S7GKU3;A0A1A7Z4A6;A0A1A8RDX0;A0A1A8SFC1;A0A060XII9;A0A060XJX9;A0A146Z4F7;A0A146Z4L3;A0A146Z4P1;A0A146Z4X2;A0A146Z6E5;A0A146Z650;A0A147B3I3;A3FG33;F1R446;G3Q398;H2MBY2;H2UGD2;H2UIB0;H2UIB1;H3CBT9;H3CBU0;M4A8R0;Q13813;W5KTF3;W5KTG2;W5MFM2	0.57616	1.28588	KASAFNSWFENAEEDLTDPVR		39.97	1213.57	2425.13	2	4.28002	101.474	1	0	0	0
	I3JZ89;A0A0E9PTY1_REVERSED;A0A0E9WTT1;A0A1A8RDX0;A0A1A8SFC1;H2MBY2;H2RVL8;H2UIB0;H2UIB1	1.03577	0.92401	ELSIMR		39.63	374.703	747.392	2	-3.65515	32.8727	1	1	1	1
	I3JZ89;A0A0S7GKU3;A0A1A8RDX0;A0A1A8SFC1;M4A8R0	0.842707	1.36422	YEALREPMAAR		39.56	436.223	1305.65	3	-1.78016	30.6106	0	0	0	1
	I3JZ89;A0A0S7GKU3;A0A1A7WGD9;A0A1A7Z4A6;A0A1A8RDX0;A0A1A8SFC1;A0A087XQU7;A0A146NJR6;A0A146Z4P1;A0A146Z6E5;A0A146Z650;A0A147B3I3;G3Q398;H2MBY2;H2UGD2;H2UIB0;H2UIB1;H3CBT9;H3CBU0;M4A8R0	1.58259	0.337741	LAQFVDHWK		39.46	572.304	1142.59	2	6.37503	48.4764	0	0	1	0
	I3JZ89;A0A0D9SF54;A0A0P7VEP4;A0A0S7GKU3;A0A1A7Z4A6;A0A1A8RDX0;A0A1A8SFC1;A0A060XII9;A0A060XJX9;A0A087XQU7;A0A146NIU7;A0A146NJR6;A0A146Z4F7;A0A146Z4H1;A0A146Z4L3;A0A146Z4P1;A0A146Z6E5;A0A146Z650;A0A147B3I3;A3FG33;F1R446;G3Q398;H2MBY2;H2UIB0;H2UIB1;H3CBT9;H3CBU0;M4A8R0;Q13813;W5KTG2;W5MFM2	0.484108	1.51704	QGFVPAAYVK	[N-term] Gln->pyro-Glu (N-term Q)	38.5	531.784	1061.55	2	-0.916235	71.1105	1	0	0	0
	I3JZ89;A0A0D9SF54;A0A0D9SGF6;A0A0P7V2T7;A0A0P7VEP4;A0A0R4IJ08;A0A0S7GKU3;A0A1A7Z4A6;A0A1A8RDX0;A0A1A8SFC1;A0A060XII9;A0A060XJX9;A0A146Z4F7;A0A146Z4L3;A0A146Z4P1;A0A146Z4X2;A0A146Z6E5;A0A146Z650;A0A147B3I3;A3FG33;F1R446;G3Q398;H2MBY2;H2UIB0;H2UIB1;H3CBT9;H3CBU0;M4A8R0;Q13813;W5KTF3;W5KTG2;W5MFM2	1.25893	1.0085	ELVLALYDYQEK		38.02	742.373	1482.73	2	-19.3019	80.6995	0	0	0	1
	I3JZ89;A0A0S7GKU3;A0A1A8RDX0;A0A1A8SFC1;M4A8R0	0.901434	1	YEALREPMAAR		37.7	653.829	1305.64	2	-4.47064	29.8341	0	0	1	0
	I3JZ89;A0A0D9SF54;A0A0P7VEP4;A0A0S7GKU3;A0A060XII9;A0A060XJX9;A0A087XQU7;A0A146NJR6;A3FG33;F1R446;G3Q398;H2MBY2;H2UIB0;H2UIB1;M4A8R0;Q13813;W5KTG2	0.934798	1.238	HALLEADVAAHQDRIDGITIQAR		37.1	838.449	2512.32	3	3.78737	60.9288	0	0	1	0
	I3JZ89;A0A0P7VEP4;A0A0R4IJ08;A0A1A7WGD9;A0A1A7Z4A6;A0A1A8RDX0;A0A1A8SFC1;A0A146NJR6;A0A146Z4P1;A0A146Z6E5;A0A146Z650;A0A147B3I3;A3FG33;F1R446;G3Q398;W5KTF3;W5KTG2	1.17535	1.5172	LEALDRER		36.44	501.274	1000.53	2	3.35415	19.3342	0	0	1	0
	I3JZ89;A0A0D9SF54;A0A0P7V2T7;A0A0P7VEP4;A0A1A7W7Z5;A0A1A7YQ10;A0A1A8FLS9;A0A060XII9;A0A060XJX9;A0A087XQU7;A0A146Z4F7;A0A146Z4H1;A0A146Z4L3;A0A146Z4P1;A0A146Z6E5;A3FG33;F1R446;G3Q398;H2MBY2;H2UIB0;H2UIB1;H3CBT9;H3CBU0;Q13813;W5KTG2;W5MFM2	0.830882	0.682099	LVQYLR		36.4	396.24	790.466	2	-5.23117	38.4146	1	0	0	0
A0A1A8RDX0	201	0.927013	1.07324	201								238	243	258	240
	A0A1A8RDX0;A0A0P7V2T7;A0A0P7VEP4;A0A0R4IJ08;A0A1A7Z4A6;A0A1A8SFC1;A0A060XII9;A0A060XJX9;A0A146Z4F7;A0A146Z4L3;A0A146Z4P1;A0A146Z4X2;A0A146Z6E5;A0A146Z650;A0A147B3I3;A3FG33;F1R446;G3Q398;H2MBY2;I3JZ89;M4A8R0;W5KTF3;W5KTG2;W5MFM2	1.32134	1.27108	ALINADELANDVAGAEALLDR		156.21	1077.56	2153.1	2	3.64995	119.388	1	0	0	0
	A0A1A8RDX0;A0A0D9SF54;A0A0D9SGF6;A0A0P7V2T7;A0A0P7VEP4;A0A0R4IJ08;A0A0S7GKU3;A0A1A7Z4A6;A0A1A8SFC1;A0A060XII9;A0A060XJX9;A0A146Z4F7;A0A146Z4L3;A0A146Z4P1;A0A146Z4X2;A0A146Z6E5;A0A146Z650;A0A147B3I3;A3FG33;F1R446;G3Q398;H2MBY2;H2UGD2;H3CBT9;H3CBU0;I3JZ89;M4A8R0;Q13813;W5KTF3;W5KTG2;W5MFM2	0.921194	0.90694	IEDLGAAMEEALILDNK		155.57	922.969	1843.92	2	0.186411	102.775	2	1	2	2
	A0A1A8RDX0;A0A0P7V2T7;A0A0P7VEP4;A0A0R4IJ08;A0A0S7GKU3;A0A1A7WGD9;A0A1A7Z4A6;A0A1A8SFC1;A0A087XQU7;A0A146NJR6;A0A146Z4P1;A0A146Z6E5;A0A146Z650;A0A147B3I3;A3FG33;F1R446;G3Q398;H2MBY2;H2UIB0;H2UIB1;H3CBT9;H3CBU0;I3JZ89;M4A8R0;W5KTF3;W5KTG2;W5MFM2	0.97304	1.19071	KLSDDNTIGQEEIQQR		148.36	937.464	1872.91	2	-2.4594	35.2505	1	0	1	0
	A0A1A8RDX0;A0A0R4IJ08;A0A0S7GKU3;A0A1A7Z4A6;A0A1A8SFC1;A0A060XII9;A0A060XJX9;A0A146Z4F7;A0A146Z4L3;A0A146Z4P1;A0A146Z4X2;A0A146Z6E5;A0A146Z650;A0A147B3I3;A3FG33;F1R446;G3Q398;H2MBY2;H2UGD2;H2UIB0;H2UIB1;I3JZ89;M4A8R0;W5KTF3;W5KTG2;W5MFM2	0.926196	1.21372	LNLVGSEDYGDTLAAVQGLLK		146.89	1088.58	2175.14	2	1.06958	114.096	4	4	5	6
	A0A1A8RDX0;A0A0D9SF54;A0A0D9SGF6;A0A0R4IJ08;A0A0S7GKU3;A0A1A7Z4A6;A0A1A8SFC1;A0A060XII9;A0A060XJX9;A0A146Z4F7;A0A146Z4L3;A0A146Z4P1;A0A146Z4X2;A0A146Z6E5;A0A146Z650;A0A147B3I3;A3FG33;F1R446;G3Q398;H2MBY2;H2UIB0;H2UIB1;H3CBT9;H3CBU0;I3JZ89;M4A8R0;Q13813;W5KTF3;W5KTG2;W5MFM2	0.863029	0.762779	NQALNTDNYGHDLASVQALQR		146.45	776.716	2327.12	3	-0.077837	62.6536	1	1	1	1
	A0A1A8RDX0;A0A0P7V2T7;A0A0P7VEP4;A0A0R4IJ08;A0A0S7GKU3;A0A1A7WGD9;A0A1A7Z4A6;A0A1A8SFC1;A0A087XQU7;A0A146NJR6;A0A146Z4P1;A0A146Z6E5;A0A146Z650;A0A147B3I3;A3FG33;F1R446;G3Q398;H2MBY2;H2UIB0;H2UIB1;H3CBT9;H3CBU0;I3JZ89;M4A8R0;W5KTF3;W5KTG2;W5MFM2	1.01931	0.990864	LSDDNTIGQEEIQQR		145.21	873.417	1744.82	2	-2.50436	39.9811	3	3	3	3
	A0A1A8RDX0;A0A0D9SF54;A0A0P7V2T7;A0A0P7VEP4;A0A1A7Z4A6;A0A1A8SFC1;A0A060XII9;A0A060XJX9;A0A087XQU7;A0A146Z4F7;A0A146Z4H1;A0A146Z4L3;A0A146Z4P1;A0A146Z6E5;A0A146Z650;A0A147B3I3;A3FG33;F1R446;G3Q398;H2MBY2;H2UIB0;H2UIB1;H3CBT9;H3CBU0;I3JZ89;M4A8R0;Q13813;W5KTG2;W5MFM2	0.632352	1.75841	QEAFLLNEDLGDSLDSVEALLK		141.19	807.085	2418.23	3	6.94504	123.399	1	1	1	1
	A0A1A8RDX0;A0A0P7VEP4;A0A1A7Z4A6;A0A1A8SFC1;A0A060XII9;A0A060XJX9;G3Q398;W5MFM2	1.0408	0.730923	HQAFEAEVQANAGAIIK		139.42	898.972	1795.93	2	4.00807	60.5744	1	1	1	1
	A0A1A8RDX0;A0A0D9SF54;A0A0D9SGF6;A0A0P7VEP4;A0A0R4IJ08;A0A0S7GKU3;A0A1A7Z4A6;A0A1A8SFC1;A0A060XII9;A0A060XJX9;A0A146Z4F7;A0A146Z4L3;A0A146Z4P1;A0A146Z4X2;A0A146Z6E5;A0A146Z650;A0A147B3I3;A3FG33;F1R446;G3Q398;H2MBY2;H2UGD2;H2UIB0;H2UIB1;H3CBT9;H3CBU0;I3JZ89;M4A8R0;Q13813;W5KTF3;W5KTG2;W5MFM2	0.812345	2.04359	LEESLEYQQFVANVEEEEAWINEK		139.07	976.126	2925.36	3	-0.10232	110.29	2	3	3	3
	A0A1A8RDX0;A0A0P7V2T7;A0A0S7GKU3;A0A1A7Z4A6;A0A1A8SFC1;A0A060XJX9;A0A146Z4F7;A0A146Z4L3;A0A146Z4P1;A0A146Z4X2;A0A146Z6E5;A0A146Z650;A0A147B3I3;G3Q398;H2MBY2;H2UIB0;H2UIB1;H3CBT9;H3CBU0;I3JZ89;M4A8R0;W5MFM2	0.771551	1.68371	GLVSSEELAKDVTGAEALLER		129.86	1094.08	2186.14	2	0.568699	102.775	0	0	0	3
	A0A1A8RDX0;A0A0P7VEP4;A0A0R4IJ08;A0A1A7Z4A6;A0A1A8SFC1;A0A060XII9;A0A060XJX9;A0A146Z4F7;A0A146Z4L3;A0A146Z4P1;A0A146Z4X2;A0A146Z6E5;A3FG33;F1R446;G3Q398;H2MBY2;H3CBT9;H3CBU0;I3JZ89;M4A8R0;W5KTF3;W5KTG2;W5MFM2	1.11849	1.00332	KFEEFQTDLAAHEER		126.36	617.296	1848.87	3	0.921354	46.0159	2	2	2	2
	A0A1A8RDX0;A0A0D9SF54;A0A0D9SGF6;A0A0P7V2T7;A0A0P7VEP4;A0A0R4IJ08;A0A0S7GKU3;A0A1A7WGD9;A0A1A7Z4A6;A0A1A8SFC1;A0A060XII9;A0A060XJX9;A0A087XQU7;A0A146NJR6;A0A146Z4P1;A0A146Z6E5;A0A146Z650;A0A147B3I3;A3FG33;F1R446;G3Q398;H2MBY2;H2UIB0;H2UIB1;H3CBT9;H3CBU0;I3JZ89;M4A8R0;Q13813;W5KTF3;W5KTG2;W5MFM2	1.95043	0.739528	LGESQTLQQFSR		125.35	697.355	1392.7	2	-3.18062	47.5547	1	1	1	1
	A0A1A8RDX0;A0A0D9SF54;A0A0D9SGF6;A0A0P7V2T7;A0A0P7VEP4;A0A0R4IJ08;A0A0S7GKU3;A0A1A7WGD9;A0A1A7Z4A6;A0A1A8SFC1;A0A060XII9;A0A060XJX9;A0A087XQU7;A0A146NJR6;A0A146Z4P1;A0A146Z6E5;A0A146Z650;A0A147B3I3;A3FG33;F1R446;G3Q398;H2MBY2;H2UGD2;H2UIB0;H2UIB1;H3CBT9;H3CBU0;I3JZ89;M4A8R0;Q13813;W5KTF3;W5KTG2;W5MFM2	0.787242	0.796701	LDENSAFLQFNWK		125.07	806.396	1610.78	2	3.24273	92.9005	1	1	1	1
	A0A1A8RDX0;A0A0P7VEP4;A0A1A7Z4A6;A0A1A8SFC1;A0A060XII9;A0A060XJX9;G3Q398;W5MFM2	0.805556	1.14724	HQAFEAEVQANAGAIIK		122.34	599.647	1795.92	3	-1.49939	63.3699	1	1	1	1
	A0A1A8RDX0;A0A0D9SF54;A0A0D9SGF6;A0A0P7VEP4;A0A0R4IJ08;A0A0S7GKU3;A0A1A7Z4A6;A0A1A8SFC1;A0A060XII9;A0A060XJX9;A0A146Z4F7;A0A146Z4L3;A0A146Z4P1;A0A146Z4X2;A0A146Z6E5;A0A146Z650;A0A147B3I3;A3FG33;F1R446;G3Q398;H2MBY2;H2UIB0;H2UIB1;H3CBT9;H3CBU0;I3JZ89;M4A8R0;Q13813;W5KTF3;W5KTG2;W5MFM2	0.671801	1.31225	KGDILTLLNSTNK		122.3	708.906	1415.8	2	-0.74567	65.6545	0	0	1	0
	A0A1A8RDX0;A0A0P7V2T7;A0A0P7VEP4;A0A0R4IJ08;A0A1A7Z4A6;A0A1A8SFC1;A0A060XII9;A0A060XJX9;A0A146Z4F7;A0A146Z4L3;A0A146Z4P1;A0A146Z4X2;A0A146Z6E5;A0A146Z650;A0A147B3I3;A3FG33;F1R446;G3Q398;H2MBY2;I3JZ89;M4A8R0;W5KTF3;W5KTG2;W5MFM2	1.03797	1.10259	ALINADELANDVAGAEALLDR		120.04	718.708	2153.1	3	3.08987	119.388	3	3	4	4
	A0A1A8RDX0;A0A0R4IJ08;A0A0S7GKU3;A0A1A7Z4A6;A0A1A8SFC1;A0A060XII9;A0A060XJX9;A0A146Z4F7;A0A146Z4L3;A0A146Z4P1;A0A146Z4X2;A0A146Z6E5;A0A146Z650;A0A147B3I3;A3FG33;F1R446;G3Q398;H2MBY2;H2UIB0;H2UIB1;H3CBT9;H3CBU0;I3JZ89;M4A8R0;W5KTF3;W5KTG2;W5MFM2	0.941762	1.01794	EAFLASDDKGDSLDSVEALIK		118.2	1112.06	2222.1	2	1.87289	91.5685	1	0	2	0
	A0A1A8RDX0;A0A0D9SF54;A0A0D9SGF6;A0A0P7V2T7;A0A0P7VEP4;A0A0R4IJ08;A0A0S7GKU3;A0A1A7WGD9;A0A1A7Z4A6;A0A1A8SFC1;A0A060XII9;A0A060XJX9;A0A087XQU7;A0A146NJR6;A0A146Z4P1;A0A146Z6E5;A0A146Z650;A0A147B3I3;A3FG33;F1R446;G3Q398;H2MBY2;H2UIB0;H2UIB1;H3CBT9;H3CBU0;I3JZ89;M4A8R0;Q13813;W5KTF3;W5KTG2;W5MFM2	0.818938	0.879475	HQLLEADISAHEDR		116.11	545.278	1632.81	3	15.453	37.3673	1	1	1	1
	A0A1A8RDX0;A0A0D9SF54;A0A0P7V2T7;A0A0P7VEP4;A0A0S7GKU3;A0A1A7Z4A6;A0A1A8SFC1;A0A060XII9;A0A060XJX9;A0A087XQU7;A0A146NIU7;A0A146NJR6;A0A146Z4F7;A0A146Z4L3;A0A146Z4P1;A0A146Z6E5;A0A146Z650;A0A147B3I3;A3FG33;F1R446;G3Q398;H2MBY2;H2UGD2;H2UIB0;H2UIB1;H3CBT9;H3CBU0;I3JZ89;M4A8R0;Q13813;W5KTG2;W5MFM2	1.23151	1.06114	ASAFNSWFENAEEDLTDPVR		113.42	766.686	2297.04	3	4.87643	103.499	0	1	1	1
	A0A1A8RDX0;A0A0P7V2T7;A0A0S7GKU3;A0A1A7Z4A6;A0A1A8SFC1;A0A060XJX9;A0A146Z4F7;A0A146Z4L3;A0A146Z4P1;A0A146Z4X2;A0A146Z6E5;A0A146Z650;A0A147B3I3;G3Q398;H2MBY2;H2UIB0;H2UIB1;H3CBT9;H3CBU0;I3JZ89;M4A8R0;W5MFM2	0.832379	1.44351	GLVSSEELAKDVTGAEALLER		112.94	729.722	2186.14	3	0.316672	102.775	4	3	4	1
	A0A1A8RDX0;A0A0D9SF54;A0A0P7V2T7;A0A0P7VEP4;A0A0S7GKU3;A0A1A7Z4A6;A0A1A8SFC1;A0A060XII9;A0A060XJX9;A0A087XQU7;A0A146NIU7;A0A146Z4F7;A0A146Z4L3;A0A146Z4P1;A0A146Z6E5;A0A146Z650;A0A147B3I3;A3FG33;F1R446;G3Q398;H2MBY2;H2UGD2;H3CBT9;H3CBU0;I3JZ89;M4A8R0;Q13813;W5KTG2;W5MFM2	0.962634	1.1464	KIEDLGAAMEEALILDNK		112.86	987.021	1972.03	2	3.86165	94.7541	1	0	1	0
	A0A1A8RDX0;A0A0D9SF54;A0A0D9SGF6;A0A0P7VEP4;A0A0R4IJ08;A0A0S7GKU3;A0A1A7Z4A6;A0A1A8SFC1;A0A060XII9;A0A060XJX9;A0A146Z4F7;A0A146Z4L3;A0A146Z4P1;A0A146Z4X2;A0A146Z6E5;A0A146Z650;A0A147B3I3;A3FG33;F1R446;G3Q398;H2MBY2;H2UGD2;H2UIB0;H2UIB1;H3CBT9;H3CBU0;I3JZ89;M4A8R0;Q13813;W5KTF3;W5KTG2;W5MFM2	0.791194	1.46298	KVEDLFLTFAK		112.3	655.87	1309.73	2	-1.38287	82.1175	3	2	3	2
	A0A1A8RDX0;A0A0P7VEP4;A0A0R4IJ08;A0A0S7GKU3;A0A1A7WGD9;A0A1A7Z4A6;A0A1A8SFC1;A0A060XII9;A0A060XJX9;A0A087XQU7;A0A146NJR6;A0A146Z4P1;A0A146Z6E5;A0A146Z650;A0A147B3I3;A3FG33;F1R446;G3Q398;H2MBY2;H2UGD2;H2UIB0;H2UIB1;M4A8R0;W5KTF3;W5KTG2;W5MFM2	0.691195	0.766803	QETFDAGLQAFQQEGITNITALK		111.49	841.765	2522.27	3	3.46824	104.676	1	2	2	2
	A0A1A8RDX0;A0A0S7GKU3;A0A1A8SFC1;A0A060XJX9;A0A087XQU7;A3FG33;F1R446;G3Q398;H2MBY2;H2UIB0;H2UIB1;I3JZ89;M4A8R0;W5KTG2	0.913508	1.19873	CTELNTAWSSLVGR	[1] Methylthio (C)	111.17	791.874	1581.73	2	3.30249	85.3803	3	2	3	2
	A0A1A8RDX0;A0A0D9SF54;A0A0D9SGF6;A0A0P7V2T7;A0A0P7VEP4;A0A0R4IJ08;A0A0S7GKU3;A0A1A7Z4A6;A0A1A8SFC1;A0A060XII9;A0A060XJX9;A0A146Z4F7;A0A146Z4L3;A0A146Z4P1;A0A146Z4X2;A0A146Z6E5;A0A146Z650;A0A147B3I3;A3FG33;F1R446;G3Q398;H2MBY2;H2UGD2;H3CBT9;H3CBU0;I3JZ89;M4A8R0;Q13813;W5KTF3;W5KTG2;W5MFM2	0.977932	0.910911	KIEDLGAAMEEALILDNK		110.7	658.347	1972.02	3	-0.599926	96.7896	8	10	8	9
	A0A1A8RDX0;A0A0D9SF54;A0A0D9SGF6;A0A0P7V2T7;A0A0P7VEP4;A0A0R4IJ08;A0A0S7GKU3;A0A1A7Z4A6;A0A1A8SFC1;A0A060XII9;A0A060XJX9;A0A146Z4F7;A0A146Z4L3;A0A146Z4P1;A0A146Z4X2;A0A146Z6E5;A0A146Z650;A0A147B3I3;A3FG33;F1R446;G3Q398;H2MBY2;H2UGD2;H3CBT9;H3CBU0;I3JZ89;M4A8R0;Q13813;W5KTF3;W5KTG2;W5MFM2	0.993978	0.962297	QEFAQHANAFHQWLQETR		110.69	1121.03	2240.05	2	1.49505	63.2978	0	1	0	0
	A0A1A8RDX0;A0A1A7Z4A6;A0A1A8SFC1;G3Q398;H2MBY2;I3JZ89;M4A8R0	1.1455	1.23185	HQALQAEITGHEPR		110.33	529.605	1585.79	3	-1.95656	29.4778	2	1	1	1
	A0A1A8RDX0;A0A0D9SF54;A0A0D9SGF6;A0A0P7V2T7;A0A0P7VEP4;A0A0R4IJ08;A0A0S7GKU3;A0A1A7Z4A6;A0A1A8SFC1;A0A060XII9;A0A060XJX9;A0A146Z4F7;A0A146Z4L3;A0A146Z4P1;A0A146Z4X2;A0A146Z6E5;A0A146Z650;A0A147B3I3;A3FG33;F1R446;G3Q398;H2MBY2;H2UGD2;H2UIB0;H2UIB1;H3CBT9;H3CBU0;I3JZ89;M4A8R0;Q13813;W5KTF3;W5KTG2;W5MFM2	0.480403	0.964497	AKLDENSAFLQFNWK		109.76	905.966	1809.92	2	7.30011	82.6821	1	1	1	0
	A0A1A8RDX0;A0A0D9SF54;A0A0S7GKU3;A0A1A7Z4A6;A0A1A8SFC1;A0A060XII9;A0A060XJX9;A0A146NIU7;A0A146Z4F7;A0A146Z4L3;A0A146Z4P1;A0A146Z6E5;A0A146Z650;A0A147B3I3;A3FG33;F1R446;G3Q398;H2MBY2;H3CBT9;H3CBU0;I3JZ89;Q13813;W5KTG2;W5MFM2	1.01828	1.33547	TYLLDGSCMVEESGTLESQLEATKR	[8] Methylthio (C)	109.19	936.109	2805.3	3	6.39912	96.2606	1	1	1	1
	A0A1A8RDX0;A0A0D9SF54;A0A0P7V2T7;A0A0P7VEP4;A0A0S7GKU3;A0A1A7Z4A6;A0A1A8SFC1;A0A060XII9;A0A060XJX9;A0A087XQU7;A0A146NIU7;A0A146NJR6;A0A146Z4F7;A0A146Z4L3;A0A146Z4P1;A0A146Z6E5;A0A146Z650;A0A147B3I3;A3FG33;F1R446;G3Q398;H2MBY2;H2UGD2;H2UIB0;H2UIB1;H3CBT9;H3CBU0;I3JZ89;M4A8R0;Q13813;W5KTG2;W5MFM2	1.31135	1.04566	ASAFNSWFENAEEDLTDPVR		108.8	1149.53	2297.04	2	7.96236	103.499	1	0	0	0
	A0A1A8RDX0;A0A1A8SFC1;G3Q398;H2UIB0;H2UIB1	0.717254	1.68125	DLAALEDKVNTLGGDAER		106.85	629.652	1885.93	3	-2.22768	68.1369	1	1	2	1
	A0A1A8RDX0;A0A0P7VEP4;A0A1A7Z4A6;A0A1A8SFC1;A0A060XII9;A0A087XQU7;A0A146Z4F7;A0A146Z4H1;A0A146Z4L3;A0A146Z4P1;A0A146Z6E5;A0A146Z650;A0A147B3I3;A3FG33;F1R446;G3Q398;H2UIB0;H2UIB1;H3CBT9;H3CBU0;I3JZ89;M4A8R0;W5KTG2;W5MFM2	1.00629	1.12704	RAALEDSFHLQQFFR		106.18	622.321	1863.94	3	2.30766	75.0818	0	1	1	1
	A0A1A8RDX0;A0A0D9SF54;A0A0D9SGF6;A0A0P7V2T7;A0A0R4IJ08;A0A0S7GKU3;A0A1A7Z4A6;A0A1A8SFC1;A0A060XII9;A0A060XJX9;A3FG33;F1R446;G3Q398;H2MBY2;I3JZ89;M4A8R0;Q13813;W5KTF3;W5KTG2;W5MFM2	0.753736	1.23405	RQDLEDSLQAQQYFADANEAESWMR		105.7	1001.12	3000.33	3	0.803379	92.647	2	2	3	2
	A0A1A8RDX0;A0A0D9SF54;A0A0P7V2T7;A0A0S7GKU3;A0A1A7Z4A6;A0A1A8SFC1;A0A060XII9;A0A060XJX9;A0A087XQU7;A3FG33;F1R446;G3Q398;H2MBY2;I3JZ89;M4A8R0;Q13813;W5KTG2;W5MFM2	1.38991	1.53302	RQDLEDSLQAQQYFADANEAESWMR		105.02	751.093	3000.34	4	4.16731	90.962	1	0	0	1
	A0A1A8RDX0;A0A1A8SFC1;G3Q398;H2MBY2;I3JZ89	0.966185	0.945218	SSLSSAQADFNQLAELDQQIK		104.06	1147.07	2292.13	2	2.76158	92.719	0	0	1	0
	A0A1A8RDX0;A0A0D9SF54;A0A0S7GKU3;A0A1A7Z4A6;A0A1A8SFC1;A0A060XII9;A0A060XJX9;A0A146NIU7;A0A146Z4F7;A0A146Z4L3;A0A146Z4P1;A0A146Z6E5;A0A146Z650;A0A147B3I3;A3FG33;F1R446;G3Q398;H2MBY2;H2UGD2;H3CBT9;H3CBU0;I3JZ89;Q13813;W5KTG2;W5MFM2	0.70513	3.19008	TYLLDGSCMVEESGTLESQLEATK	[8] Methylthio (C)	103.02	884.075	2649.2	3	6.3972	100.843	1	1	1	1
	A0A1A8RDX0;A0A0D9SF54;A0A0D9SGF6;A0A0P7VEP4;A0A0R4IJ08;A0A0S7GKU3;A0A1A7Z4A6;A0A1A8SFC1;A0A060XII9;A0A060XJX9;A0A146Z4F7;A0A146Z4L3;A0A146Z4P1;A0A146Z4X2;A0A146Z6E5;A0A146Z650;A0A147B3I3;A3FG33;F1R446;G3Q398;H2MBY2;H2UGD2;H2UIB0;H2UIB1;H3CBT9;H3CBU0;I3JZ89;M4A8R0;Q13813;W5KTF3;W5KTG2;W5MFM2	0.659784	1.35532	KASAFNSWFENAEEDLTDPVR		102.71	809.381	2425.12	3	0.762552	101.474	1	2	2	2
	A0A1A8RDX0;A0A0P7VEP4;A0A0R4IJ08;A0A1A7Z4A6;A0A1A8SFC1;A0A060XII9;A0A146Z4F7;A0A146Z4L3;A0A146Z4P1;A0A146Z4X2;A0A146Z6E5;A0A146Z650;A0A147B3I3;A3FG33;F1R446;G3Q398;H2UIB0;H2UIB1;H3CBT9;H3CBU0;I3JZ89;M4A8R0;W5KTF3;W5KTG2;W5MFM2	0.965514	0.950093	AALEDSFHLQQFFR		101.56	854.926	1707.84	2	0.574484	91.7118	0	1	0	0
	A0A1A8RDX0;A0A0D9SF54;A0A0D9SGF6;A0A1A8SFC1;A0A087XQU7;A0A146Z4P1;A0A146Z6E5;G3Q398;H2MBY2;I3JZ89;M4A8R0;Q13813	1.07707	1.23283	VLETAEDIQER		101.14	651.831	1301.65	2	1.60998	36.4496	5	4	7	5
	A0A1A8RDX0;A0A0R4IJ08;A0A1A8SFC1;A0A146Z4F7;A0A146Z4L3;A0A146Z4P1;A0A146Z4X2;A0A146Z6E5;A3FG33;F1R446;G3Q398;H2MBY2;H2UIB0;H2UIB1;H3CBT9;H3CBU0;I3JZ89;M4A8R0	0.807926	1.16498	LQIASDENYKDPSNLQGK		100.74	674.004	2018.99	3	-0.760429	44.5228	2	2	2	3
	A0A1A8RDX0;A0A1A8SFC1;G3Q398;H2MBY2;I3JZ89	0.958352	0.987653	SSLSSAQADFNQLAELDQQIK		99.94	765.051	2292.13	3	3.58604	91.3188	1	2	2	2
	A0A1A8RDX0;A0A0D9SF54;A0A0P7V2T7;A0A0P7VEP4;A0A0S7GKU3;A0A1A7Z4A6;A0A1A8SFC1;A0A060XII9;A0A060XJX9;A0A146NIU7;A0A146NJR6;A0A146Z4F7;A0A146Z4H1;A0A146Z4L3;A0A146Z4P1;A0A146Z6E5;A0A146Z650;A0A147B3I3;A3FG33;F1R446;G3Q398;H2UIB0;H2UIB1;H3CBT9;H3CBU0;I3JZ89;M4A8R0;Q13813;W5KTG2;W5MFM2	0.906785	1.62082	QQVAPTDDETGKELVLALYDYQEK		99.72	918.46	2752.36	3	4.98161	87.8466	2	2	2	2
	A0A1A8RDX0;A0A0S7GKU3;A0A1A7Z4A6;A0A1A8SFC1;A0A060XII9;A0A060XJX9;A0A087XQU7;A0A146NIU7;A0A146NJR6;A0A146Z4F7;A0A146Z4L3;A0A146Z4P1;A0A146Z6E5;A0A146Z650;A0A147B3I3;A3FG33;F1R446;G3Q398;H2UGD2;H2UIB0;H2UIB1;W5KTG2	0.857837	1.88844	QETFDAGLQAFQQEGITNITALKDQLLAAK	[N-term] Gln->pyro-Glu (N-term Q)	99.59	1082.57	3244.68	3	5.87348	123.399	1	0	1	1
	A0A1A8RDX0;A0A0S7GKU3;A0A1A7Z4A6;A0A1A8SFC1;A0A060XII9;A0A087XQU7;A0A146NIU7;A0A146NJR6;A0A146Z4F7;A0A146Z4H1;A0A146Z4L3;A0A146Z4P1;A0A146Z6E5;A0A146Z650;A0A147B3I3;A3FG33;F1R446;H2MBY2;H2UIB0;H2UIB1;I3JZ89;M4A8R0;W5KTG2	0.738243	1.16126	GVIDTGNALIQR		99.13	628.852	1255.69	2	0.937728	55.1389	3	2	2	3
	A0A1A8RDX0;A0A1A7Z4A6;A0A1A8SFC1;A0A060XII9;A0A060XJX9;A0A087XQU7;A0A146Z4F7;A0A146Z4H1;A0A146Z4L3;A0A146Z4P1;A0A146Z6E5;A0A146Z650;A0A147B3I3;G3Q398;H2MBY2;I3JZ89;M4A8R0	1.14569	0.88398	ESLLELWEVR		98.17	637.343	1272.67	2	0.907982	99.6954	3	4	3	2
	A0A1A8RDX0;A0A0D9SF54;A0A0D9SGF6;A0A0P7VEP4;A0A0R4IJ08;A0A0S7GKU3;A0A1A7Z4A6;A0A1A8SFC1;A0A060XII9;A0A060XJX9;A0A146Z4F7;A0A146Z4L3;A0A146Z4P1;A0A146Z4X2;A0A146Z6E5;A0A146Z650;A0A147B3I3;A3FG33;F1R446;G3Q398;H2MBY2;H2UIB0;H2UIB1;H3CBT9;H3CBU0;I3JZ89;M4A8R0;Q13813;W5KTF3;W5KTG2;W5MFM2	0.497983	0.982605	KGDILTLLNSTNK		98.13	472.94	1415.8	3	-0.207825	65.6545	1	0	0	1
	A0A1A8RDX0;A0A0D9SF54;A0A0D9SGF6;A0A0P7VEP4;A0A0R4IJ08;A0A0S7GKU3;A0A1A7WGD9;A0A1A7Z4A6;A0A1A8SFC1;A0A060XII9;A0A060XJX9;A0A087XQU7;A0A146Z4P1;A0A146Z6E5;A0A146Z650;A0A147B3I3;A3FG33;F1R446;G3Q398;H2MBY2;H2UGD2;H3CBT9;H3CBU0;I3JZ89;M4A8R0;Q13813;W5KTF3;W5KTG2;W5MFM2	0.673591	1.14958	YTEHSTVGLAQQWDQLDQLGMR		97	859.415	2575.22	3	3.61832	88.7568	2	2	2	2
	A0A1A8RDX0;A0A0D9SF54;A0A0D9SGF6;A0A0P7V2T7;A0A0P7VEP4;A0A0R4IJ08;A0A0S7GKU3;A0A1A7WGD9;A0A1A7Z4A6;A0A1A8SFC1;A0A060XII9;A0A060XJX9;A0A087XQU7;A0A146Z4P1;A0A146Z6E5;A0A146Z650;A0A147B3I3;A3FG33;F1R446;G3Q398;H2MBY2;H2UGD2;H3CBT9;H3CBU0;I3JZ89;M4A8R0;Q13813;W5KTF3;W5KTG2;W5MFM2	1.034	1.05433	SSEEIESAFR		96.51	577.771	1153.53	2	1.70423	43.2324	8	7	7	8
	A0A1A8RDX0;A0A0D9SF54;A0A0D9SGF6;A0A0P7VEP4;A0A0R4IJ08;A0A0S7GKU3;A0A1A7WGD9;A0A1A7Z4A6;A0A1A8SFC1;A0A060XII9;A0A060XJX9;A0A087XQU7;A0A146NJR6;A0A146Z4P1;A0A146Z6E5;A0A146Z650;A0A147B3I3;A3FG33;F1R446;G3Q398;H2MBY2;H2UIB0;H2UIB1;H3CBT9;H3CBU0;I3JZ89;M4A8R0;Q13813;W5KTF3;W5KTG2	2.08493	0.900627	HALLEADVAAHQDR		96.47	773.395	1544.77	2	3.09573	28.8904	1	0	0	0
	A0A1A8RDX0;A0A0D9SF54;A0A0D9SGF6;A0A0P7V2T7;A0A0P7VEP4;A0A0R4IJ08;A0A1A7Z4A6;A0A1A8SFC1;A0A060XII9;A0A060XJX9;A0A146Z4F7;A0A146Z4L3;A0A146Z4P1;A0A146Z4X2;A0A146Z6E5;A0A146Z650;A0A147B3I3;A3FG33;F1R446;G3Q398;H2MBY2;H2UIB0;H2UIB1;H3CBT9;H3CBU0;I3JZ89;M4A8R0;Q13813;W5KTF3;W5KTG2;W5MFM2	1.01341	1.53746	HQAFEAELSANQSR		95.49	529.92	1586.74	3	-4.10328	30.1873	3	2	0	1
	A0A1A8RDX0;A0A0P7VEP4;A0A0S7GKU3;A0A1A7Z4A6;A0A1A8SFC1;A0A060XII9;A0A060XJX9;A0A087XQU7;A0A146NIU7;A0A146NJR6;A0A146Z4F7;A0A146Z4L3;A0A146Z4P1;A0A146Z6E5;A0A146Z650;A0A147B3I3;G3Q398;H2MBY2;H2UGD2;H2UIB0;H2UIB1;I3JZ89;W5KTG2	1.29127	1.49992	SYQVVSNPYTWFTMEALEETWR		95.4	913.099	2736.27	3	8.01098	123.399	1	1	1	1
	A0A1A8RDX0;A0A0D9SF54;A0A0D9SGF6;A0A0P7V2T7;A0A0P7VEP4;A0A0R4IJ08;A0A0S7GKU3;A0A1A7Z4A6;A0A1A8SFC1;A0A060XII9;A0A060XJX9;A0A146Z4F7;A0A146Z4L3;A0A146Z4P1;A0A146Z4X2;A0A146Z6E5;A0A146Z650;A0A147B3I3;A3FG33;F1R446;G3Q398;H2MBY2;H2UGD2;H2UIB0;H2UIB1;H3CBT9;H3CBU0;I3JZ89;M4A8R0;Q13813;W5KTF3;W5KTG2;W5MFM2	1.16716	0.912765	DLSSVQTLLTK		95.23	602.841	1203.67	2	-2.46128	73.7169	2	3	2	3
	A0A1A8RDX0;A0A0D9SF54;A0A0D9SGF6;A0A0P7V2T7;A0A0P7VEP4;A0A0R4IJ08;A0A1A7Z4A6;A0A1A8SFC1;A0A060XII9;A0A060XJX9;A0A146Z4F7;A0A146Z4L3;A0A146Z4P1;A0A146Z4X2;A0A146Z6E5;A3FG33;F1R446;G3Q398;H2MBY2;H2UIB0;H2UIB1;H3CBT9;H3CBU0;I3JZ89;M4A8R0;Q13813;W5KTF3;W5KTG2;W5MFM2	1.76994	1.02986	DLASVQALLR		94.5	543.318	1084.62	2	-3.16181	81.4097	3	1	3	2
	A0A1A8RDX0;A0A0R4IJ08;A0A0S7GKU3;A0A1A7WGD9;A0A1A7Z4A6;A0A1A8SFC1;A0A060XII9;A0A060XJX9;A0A087XQU7;A0A146NJR6;A0A146Z4P1;A0A146Z6E5;A3FG33;F1R446;G3Q398;H2MBY2;H2UIB0;I3JZ89;M4A8R0;W5KTF3;W5KTG2;W5MFM2	1.75875	0.00195994	LQTATDESYKDPTNIQLSK		93.81	718.033	2151.08	3	3.47565	48.1924	0	1	1	0
	A0A1A8RDX0;A0A0D9SF54;A0A0D9SGF6;A0A0P7V2T7;A0A0P7VEP4;A0A0R4IJ08;A0A0S7GKU3;A0A1A7WGD9;A0A1A7Z4A6;A0A1A8SFC1;A0A060XII9;A0A060XJX9;A0A087XQU7;A0A146NJR6;A0A146Z4P1;A0A146Z6E5;A0A146Z650;A0A147B3I3;A3FG33;F1R446;G3Q398;H2MBY2;H2UIB0;H2UIB1;H3CBT9;H3CBU0;I3JZ89;M4A8R0;Q13813;W5KTF3;W5KTG2;W5MFM2	1.12428	0.9642	DVTGAEALLER		92.73	587.311	1172.61	2	2.32833	62.2792	2	3	2	4
	A0A1A8RDX0;A0A1A7Z4A6;A0A1A8SFC1;G3Q398;H2MBY2;I3JZ89;M4A8R0	0.588707	1.27471	KHQALQAEITGHEPR		92.68	572.302	1713.88	3	-3.91841	21.2259	1	1	0	1
	A0A1A8RDX0;A0A0D9SF54;A0A0D9SGF6;A0A0P7V2T7;A0A0R4IJ08;A0A0S7GKU3;A0A1A7WGD9;A0A1A7Z4A6;A0A1A8SFC1;A0A060XII9;A0A060XJX9;A0A087XQU7;A0A146NJR6;A0A146Z4P1;A0A146Z6E5;A0A146Z650;A0A147B3I3;A3FG33;F1R446;G3Q398;H2MBY2;H2UIB0;H2UIB1;H3CBT9;H3CBU0;I3JZ89;M4A8R0;Q13813;W5KTF3;W5KTG2;W5MFM2	1.11351	1.02344	DADETKEWIEEK		92.27	746.843	1491.67	2	-0.492433	39.557	1	1	2	1
	A0A1A8RDX0;A0A0R4IJ08;A0A0S7GKU3;A0A1A7Z4A6;A0A1A8SFC1;A0A060XII9;A0A060XJX9;A0A146Z4F7;A0A146Z4L3;A0A146Z4P1;A0A146Z4X2;A0A146Z6E5;A0A146Z650;A0A147B3I3;A3FG33;F1R446;G3Q398;H2MBY2;H2UIB0;H2UIB1;H3CBT9;H3CBU0;I3JZ89;M4A8R0;W5KTF3;W5KTG2;W5MFM2	0.999487	0.960803	EAFLASDDKGDSLDSVEALIK		91.02	741.707	2222.1	3	1.3297	91.5685	4	5	3	6
	A0A1A8RDX0;A0A0P7VEP4;A0A0R4IJ08;A0A0S7GKU3;A0A1A7WGD9;A0A1A7Z4A6;A0A1A8SFC1;A0A060XII9;A0A060XJX9;A0A087XQU7;A0A146NJR6;A0A146Z4P1;A0A146Z6E5;A0A146Z650;A0A147B3I3;A3FG33;F1R446;G3Q398;H2MBY2;H2UGD2;H2UIB0;H2UIB1;M4A8R0;W5KTF3;W5KTG2;W5MFM2	0.693673	0.794099	QETFDAGLQAFQQEGITNITALK	[N-term] Gln->pyro-Glu (N-term Q)	90.61	836.088	2505.24	3	1.69539	115.601	2	2	2	2
	A0A1A8RDX0;A0A0P7V2T7;A0A0P7VEP4;A0A0S7GKU3;A0A1A7Z4A6;A0A1A8SFC1;A0A060XII9;A0A087XQU7;A0A146NIU7;A0A146NJR6;A0A146Z4F7;A0A146Z4L3;A0A146Z4P1;A0A146Z6E5;A0A146Z650;A0A147B3I3;A3FG33;F1R446;G3Q398;H2MBY2;H2UGD2;H2UIB0;H2UIB1;H3CBT9;H3CBU0;I3JZ89;M4A8R0;W5KTG2;W5MFM2	0.818992	0.888474	KHEAFETDFTVHR		90.47	539.6	1615.78	3	2.01867	38.6991	0	1	0	0
	A0A1A8RDX0;A0A0D9SF54;A0A0D9SGF6;A0A0P7V2T7;A0A0P7VEP4;A0A0R4IJ08;A0A0S7GKU3;A0A1A7Z4A6;A0A1A8SFC1;A0A060XII9;A0A060XJX9;A0A146Z4F7;A0A146Z4L3;A0A146Z4P1;A0A146Z4X2;A0A146Z6E5;A0A146Z650;A0A147B3I3;A3FG33;F1R446;G3Q398;H2MBY2;H2UIB0;H2UIB1;H3CBT9;H3CBU0;I3JZ89;M4A8R0;Q13813;W5KTF3;W5KTG2;W5MFM2	1.0243	1.07324	KHQLLEADISAHEDR		89.26	587.967	1760.88	3	-0.934783	29.1956	0	1	0	0
	A0A1A8RDX0;A0A0D9SF54;A0A0D9SGF6;A0A0P7V2T7;A0A0P7VEP4;A0A0R4IJ08;A0A0S7GKU3;A0A1A7Z4A6;A0A1A8SFC1;A0A060XII9;A0A060XJX9;A0A146Z4F7;A0A146Z4L3;A0A146Z4P1;A0A146Z4X2;A0A146Z6E5;A0A146Z650;A0A147B3I3;A3FG33;F1R446;G3Q398;H2MBY2;H2UGD2;H2UIB0;H2UIB1;H3CBT9;H3CBU0;I3JZ89;M4A8R0;Q13813;W5KTF3;W5KTG2;W5MFM2	1.23254	0.86931	ADVVESWIGEK		89.18	616.811	1231.61	2	-0.512501	64.3004	1	1	1	0
	A0A1A8RDX0;A0A0D9SF54;A0A0D9SGF6;A0A0P7VEP4;A0A0R4IJ08;A0A1A7WGD9;A0A1A7Z4A6;A0A1A8SFC1;A0A060XII9;A0A060XJX9;A0A087XQU7;A0A146Z4P1;A0A146Z6E5;A3FG33;F1R446;G3Q398;H2MBY2;H2UIB0;H2UIB1;H3CBT9;H3CBU0;M4A8R0;Q13813;W5KTF3;W5KTG2	0.85042	0.996469	EKEQLMASDDFGR		88.75	763.349	1524.68	2	-2.92028	40.0518	0	1	0	0
	A0A1A8RDX0;A0A0D9SF54;A0A0D9SGF6;A0A0P7VEP4;A0A0R4IJ08;A0A1A7WGD9;A0A1A7Z4A6;A0A1A8SFC1;A0A060XII9;A0A060XJX9;A0A087XQU7;A0A146Z4P1;A0A146Z6E5;A3FG33;F1R446;G3Q398;H2MBY2;H2UIB0;H2UIB1;H3CBT9;H3CBU0;M4A8R0;Q13813;W5KTF3;W5KTG2	1.1246	0.906969	EKEQLMASDDFGR		88.63	509.24	1524.7	3	6.67494	40.0518	1	0	1	1
	A0A1A8RDX0;A0A0P7VEP4;A0A0S7GKU3;A0A1A8SFC1;A0A087XQU7;A0A146NIU7;A0A146NJR6;A0A146Z4F7;A0A146Z4H1;A0A146Z4L3;A3FG33;F1R446;M4A8R0;W5KTG2;W5MFM2	0.0169833	44.9059	LKDLNGQADSLMASNAFDTSQVK		88.07	818.405	2452.19	3	0.860274	66.5198	1	0	0	1
	A0A1A8RDX0;A0A0D9SF54;A0A0D9SGF6;A0A0P7V2T7;A0A0P7VEP4;A0A0R4IJ08;A0A0S7GKU3;A0A1A7Z4A6;A0A1A8SFC1;A0A060XII9;A0A060XJX9;A0A146Z4F7;A0A146Z4L3;A0A146Z4P1;A0A146Z4X2;A0A146Z6E5;A0A146Z650;A0A147B3I3;A3FG33;F1R446;G3Q398;H2UIB0;H2UIB1;H3CBT9;H3CBU0;I3JZ89;M4A8R0;Q13813;W5KTF3;W5KTG2;W5MFM2	0.94212	0.899812	QQVAPTDDETGKELVLALYDYQEK	[N-term] Gln->pyro-Glu (N-term Q)	88.05	912.781	2735.32	3	0.870153	99.3093	1	1	1	1
	A0A1A8RDX0;A0A0P7V2T7;A0A0S7GKU3;A0A1A7Z4A6;A0A1A8SFC1;A0A060XJX9;A0A146Z4F7;A0A146Z4L3;A0A146Z4P1;A0A146Z4X2;A0A146Z6E5;A0A146Z650;A0A147B3I3;G3Q398;H2MBY2;H2UIB0;H2UIB1;H3CBT9;H3CBU0;I3JZ89;M4A8R0;W5MFM2	0.789404	1.6077	GLVSSEELAKDVTGAEALLER		87.36	547.542	2186.14	4	-1.13279	102.775	1	1	1	1
	A0A1A8RDX0;A0A0D9SF54;A0A0D9SGF6;A0A0P7V2T7;A0A0P7VEP4;A0A0R4IJ08;A0A1A7WGD9;A0A1A7Z4A6;A0A1A8SFC1;A0A060XII9;A0A060XJX9;A0A087XQU7;A0A146Z4P1;A0A146Z6E5;A0A146Z650;A0A147B3I3;A3FG33;F1R446;G3Q398;H2MBY2;H2UIB0;H2UIB1;H3CBT9;H3CBU0;I3JZ89;M4A8R0;Q13813;W5KTF3;W5KTG2;W5MFM2	0.553825	1.01698	HQAFEAELSANQSR		87.09	794.38	1586.75	2	0.748566	29.1049	0	1	1	1
	A0A1A8RDX0;A0A0P7VEP4;A0A0R4IJ08;A0A0S7GKU3;A0A1A7WGD9;A0A1A7Z4A6;A0A1A8SFC1;A0A060XII9;A0A060XJX9;A0A087XQU7;A0A146NJR6;A0A146Z4P1;A0A146Z6E5;A0A146Z650;A0A147B3I3;A3FG33;F1R446;G3Q398;M4A8R0;W5KTF3;W5KTG2;W5MFM2	0.911798	1.16745	LIQSHPEAVDDIQEK		86.36	861.437	1720.86	2	-2.03066	37.7211	0	1	1	0
	A0A1A8RDX0;A0A0R4IJ08;A0A0S7GKU3;A0A1A7WGD9;A0A1A7Z4A6;A0A1A8SFC1;A0A060XII9;A0A060XJX9;A0A087XQU7;A0A146NJR6;A0A146Z4P1;A0A146Z6E5;A0A146Z650;A0A147B3I3;A3FG33;F1R446;G3Q398;H2MBY2;H2UGD2;H2UIB0;H2UIB1;I3JZ89;M4A8R0;W5KTF3;W5KTG2;W5MFM2	0.927013	0.610734	LNLVGSEDYGDTLAAVQGLLK		86.3	726.055	2175.14	3	0.628192	116.537	0	1	1	1
	A0A1A8RDX0;A0A0D9SF54;A0A0D9SGF6;A0A0P7V2T7;A0A0P7VEP4;A0A0R4IJ08;A0A0S7GKU3;A0A1A7Z4A6;A0A1A8SFC1;A0A146Z4F7;A0A146Z4L3;A0A146Z4P1;A0A146Z4X2;A0A146Z6E5;A0A146Z650;A0A147B3I3;A3FG33;F1R446;G3Q398;H2MBY2;H2UGD2;H3CBT9;H3CBU0;I3JZ89;M4A8R0;Q13813;W5KTF3;W5KTG2;W5MFM2	0.835631	0.474539	NTTGVTEEALKEFSMMFK		85.51	688.335	2061.98	3	3.74481	108.596	1	0	1	0
	A0A1A8RDX0;A0A0D9SF54;A0A0D9SGF6;A0A0P7VEP4;A0A0R4IJ08;A0A0S7GKU3;A0A1A7WGD9;A0A1A7Z4A6;A0A1A8SFC1;A0A060XII9;A0A060XJX9;A0A087XQU7;A0A146NJR6;A0A146Z4P1;A0A146Z6E5;A0A146Z650;A0A147B3I3;A3FG33;F1R446;G3Q398;H2MBY2;H2UGD2;H2UIB0;H2UIB1;H3CBT9;H3CBU0;I3JZ89;M4A8R0;Q13813;W5KTF3;W5KTG2;W5MFM2	0.672888	1.5824	VEDLFLTFAK		85.46	591.825	1181.64	2	2.36932	92.4054	2	1	1	1
	A0A1A8RDX0;A0A0D9SF54;A0A0D9SGF6;A0A0P7V2T7;A0A0R4IJ08;A0A1A7WGD9;A0A1A7Z4A6;A0A1A8SFC1;A0A060XII9;A0A060XJX9;A3FG33;F1R446;G3Q398;Q13813;W5KTF3;W5KTG2	155.594	0.746712	EANELQQWINEK		84.45	751.368	1500.72	2	0.946988	63.7113	0	1	0	1
	A0A1A8RDX0;A0A0P7V2T7;A0A0P7VEP4;A0A0R4IJ08;A0A0S7GKU3;A0A1A7WGD9;A0A1A7Z4A6;A0A1A8SFC1;A0A087XQU7;A0A146NJR6;A0A146Z4P1;A0A146Z6E5;A0A146Z650;A0A147B3I3;A3FG33;F1R446;G3Q398;H2MBY2;H2UIB0;H2UIB1;H3CBT9;H3CBU0;I3JZ89;M4A8R0;W5KTF3;W5KTG2;W5MFM2	0.948252	1.29648	KLSDDNTIGQEEIQQR		82.75	625.315	1872.92	3	3.06421	35.2505	1	2	2	2
	A0A1A8RDX0;A0A0P7VEP4;A0A0R4IJ08;A0A0S7GKU3;A0A1A7Z4A6;A0A1A8SFC1;A0A146Z4F7;A0A146Z4L3;A0A146Z4P1;A0A146Z4X2;A0A146Z6E5;A0A146Z650;A0A147B3I3;A3FG33;F1R446;G3Q398;H2MBY2;H2UGD2;H3CBT9;H3CBU0;I3JZ89;M4A8R0;W5KTF3;W5KTG2;W5MFM2	0.646264	2.02561	GREIPSAFDFVEFTR		82.44	590.965	1769.87	3	-1.24674	93.2232	3	3	3	3
	A0A1A8RDX0;A0A0S7GKU3;A0A1A7Z4A6;A0A1A8SFC1;A0A060XII9;A0A060XJX9;A0A087XQU7;A0A146NIU7;A0A146NJR6;A0A146Z4F7;A0A146Z4L3;A0A146Z4P1;A0A146Z6E5;A0A146Z650;A0A147B3I3;A3FG33;F1R446;G3Q398;H2UGD2;H2UIB0;H2UIB1;W5KTG2	0.783914	1.48847	QETFDAGLQAFQQEGITNITALKDQLLAAK		82.03	1088.24	3261.71	3	6.78394	118.32	0	1	0	2
	A0A1A8RDX0;A0A0P7V2T7;A0A0S7GKU3;A0A1A7Z4A6;A0A1A8SFC1;A0A060XJX9;A0A146Z4F7;A0A146Z4L3;A0A146Z4P1;A0A146Z4X2;A0A146Z6E5;A0A146Z650;A0A147B3I3;G3Q398;H2MBY2;H2UGD2;H2UIB0;H2UIB1;H3CBT9;H3CBU0;I3JZ89;W5KTF3;W5KTG2;W5MFM2	5.74548	1.25058	LLEAQEHFR		81.83	571.8	1141.59	2	-1.54106	29.6911	0	1	0	0
	A0A1A8RDX0;A0A0D9SF54;A0A0D9SGF6;A0A0P7VEP4;A0A0R4IJ08;A0A0S7GKU3;A0A1A7Z4A6;A0A1A8SFC1;A0A060XII9;A0A060XJX9;A0A146Z4F7;A0A146Z4L3;A0A146Z4P1;A0A146Z4X2;A0A146Z6E5;A0A146Z650;A0A147B3I3;A3FG33;F1R446;G3Q398;H2MBY2;H2UIB0;H2UIB1;H3CBT9;H3CBU0;I3JZ89;M4A8R0;Q13813;W5KTF3;W5KTG2;W5MFM2	1.16561	1.22929	DCEQAENWMAAR	[2] Methylthio (C)	81.54	735.284	1468.55	2	-0.0163361	63.1542	1	1	1	1
	A0A1A8RDX0;A0A0D9SF54;A0A0P7V2T7;A0A0P7VEP4;A0A0S7GKU3;A0A1A7Z4A6;A0A1A8SFC1;A0A060XII9;A0A060XJX9;A0A087XQU7;A0A146NIU7;A0A146NJR6;A0A146Z4F7;A0A146Z4L3;A0A146Z4P1;A0A146Z6E5;A0A146Z650;A0A147B3I3;A3FG33;F1R446;G3Q398;H2MBY2;H2UGD2;H3CBT9;H3CBU0;I3JZ89;M4A8R0;Q13813;W5KTG2;W5MFM2	1.24953	1.06631	QEFAQHANAFHQWLQETR		81.29	561.022	2240.06	4	2.73548	60.362	1	1	1	1
	A0A1A8RDX0;A0A0D9SF54;A0A0D9SGF6;A0A0P7V2T7;A0A0P7VEP4;A0A0R4IJ08;A0A0S7GKU3;A0A1A7WGD9;A0A1A7Z4A6;A0A1A8SFC1;A0A060XII9;A0A060XJX9;A0A087XQU7;A0A146NJR6;A0A146Z4P1;A0A146Z6E5;A0A146Z650;A0A147B3I3;A3FG33;F1R446;G3Q398;H2MBY2;H2UIB0;H2UIB1;H3CBT9;H3CBU0;I3JZ89;M4A8R0;Q13813;W5KTF3;W5KTG2;W5MFM2	0.733742	1.02895	DVDEIEAWISEK		80.7	717.346	1432.68	2	3.98527	88.7568	4	4	4	4
	A0A1A8RDX0;A0A0P7VEP4;A0A0R4IJ08;A0A1A7WGD9;A0A1A7Z4A6;A0A1A8SFC1;A0A060XII9;A0A060XJX9;A0A087XQU7;A0A146Z4P1;A0A146Z6E5;A3FG33;F1R446;G3Q398;H2MBY2;H3CBT9;H3CBU0;I3JZ89;M4A8R0;W5KTF3;W5KTG2;W5MFM2	1.19788	0.998711	FEEFQTDLAAHEER		80.61	574.602	1720.78	3	8.11108	50.3913	0	0	1	1
	A0A1A8RDX0;A0A0P7VEP4;A0A0R4IJ08;A0A0S7GKU3;A0A1A7WGD9;A0A1A7Z4A6;A0A1A8SFC1;A0A087XQU7;A0A146Z4P1;A0A146Z6E5;A0A146Z650;A0A147B3I3;A3FG33;F1R446;G3Q398;H2MBY2;H2UGD2;H3CBT9;H3CBU0;I3JZ89;M4A8R0;W5KTF3;W5KTG2;W5MFM2	0.790532	1.0233	EIPSAFDFVEFTR	[N-term] Glu->pyro-Glu (N-term E)	80.44	770.381	1538.75	2	4.62098	121.92	1	1	1	1
	A0A1A8RDX0;A0A0R4IJ08;A0A0S7GKU3;A0A1A7Z4A6;A0A1A8SFC1;A0A060XII9;A0A060XJX9;A0A146Z4F7;A0A146Z4L3;A0A146Z4P1;A0A146Z4X2;A0A146Z6E5;A0A146Z650;A0A147B3I3;A3FG33;F1R446;G3Q398;H2MBY2;H2UGD2;I3JZ89;M4A8R0;W5KTF3;W5KTG2	0.807979	1	DGNVSLQEYMAFMISR		80.25	930.934	1859.85	2	-0.789026	108.312	1	0	0	0
	A0A1A8RDX0;A0A0D9SF54;A0A0D9SGF6;A0A0P7V2T7;A0A0P7VEP4;A0A0R4IJ08;A0A0S7GKU3;A0A1A7WGD9;A0A1A7Z4A6;A0A1A8SFC1;A0A087XQU7;A0A146Z4P1;A0A146Z6E5;A0A146Z650;A0A147B3I3;A3FG33;F1R446;G3Q398;H2MBY2;H2UGD2;H3CBT9;H3CBU0;I3JZ89;M4A8R0;Q13813;W5KTF3;W5KTG2;W5MFM2	1.2888	0.841205	NTTGVTEEALK		80.25	581.801	1161.59	2	0.344528	27.6866	1	1	1	1
	A0A1A8RDX0;A0A0R4IJ08;A0A0S7GKU3;A0A1A7Z4A6;A0A1A8SFC1;A0A146Z4F7;A0A146Z4L3;A0A146Z4P1;A0A146Z4X2;A0A146Z6E5;A0A146Z650;A0A147B3I3;A3FG33;F1R446;H2MBY2;H2UGD2;H2UIB0;H2UIB1;I3JZ89;M4A8R0;W5KTF3;W5KTG2;W5MFM2	0.725043	0.904535	WNQLLSNSAAR		80.01	630.329	1258.64	2	1.60316	46.3701	1	1	1	1
	A0A1A8RDX0;A0A0P7VEP4;A0A0R4IJ08;A0A0S7GKU3;A0A1A7WGD9;A0A1A7Z4A6;A0A1A8SFC1;A0A087XQU7;A0A146Z4P1;A0A146Z6E5;A0A146Z650;A0A147B3I3;A3FG33;F1R446;G3Q398;H2MBY2;H2UGD2;H3CBT9;H3CBU0;I3JZ89;M4A8R0;W5KTF3;W5KTG2;W5MFM2	0.686213	1.03707	EIPSAFDFVEFTR		79.46	779.385	1556.76	2	2.88773	106.697	9	8	8	9
	A0A1A8RDX0;A0A0P7VEP4;A0A1A7Z4A6;A0A1A8SFC1;A0A060XII9;A0A060XJX9;G3Q398;W5MFM2	0.32782	1.66642	HQAFEAEVQANAGAIIK		79.07	449.988	1795.92	4	1.02371	63.3699	1	1	1	1
	A0A1A8RDX0;A0A0D9SF54;A0A0D9SGF6;A0A0P7V2T7;A0A0P7VEP4;A0A0R4IJ08;A0A1A7WGD9;A0A1A7Z4A6;A0A1A8SFC1;A0A060XII9;A0A060XJX9;A0A087XQU7;A0A146Z4P1;A0A146Z6E5;A0A146Z650;A0A147B3I3;A3FG33;F1R446;G3Q398;H2MBY2;H2UIB0;H2UIB1;H3CBT9;H3CBU0;I3JZ89;M4A8R0;Q13813;W5KTF3;W5KTG2;W5MFM2	1.122	1.07148	DTEQVDNWMSK		78.6	676.794	1351.57	2	1.78604	47.0572	1	0	2	1
	A0A1A8RDX0;A0A0P7VEP4;A0A0R4IJ08;A0A0S7GKU3;A0A1A7WGD9;A0A1A7Z4A6;A0A1A8SFC1;A0A060XII9;A0A060XJX9;A0A087XQU7;A0A146NJR6;A0A146Z4P1;A0A146Z6E5;A0A146Z650;A0A147B3I3;A3FG33;F1R446;G3Q398;M4A8R0;W5KTF3;W5KTG2;W5MFM2	1.11107	1.22304	LIQSHPEAVDDIQEK		77.85	574.63	1720.87	3	2.80102	37.6504	2	2	1	2
	A0A1A8RDX0;A0A0S7GKU3;A0A1A7Z4A6;A0A1A8SFC1;A0A060XII9;A0A060XJX9;A0A087XQU7;A0A146NIU7;A0A146NJR6;A0A146Z4F7;A0A146Z4L3;A0A146Z4P1;A0A146Z6E5;A0A146Z650;A0A147B3I3;A3FG33;F1R446;G3Q398;H2UGD2;H2UIB0;H2UIB1;W5KTG2	0.806877	1.57746	QETFDAGLQAFQQEGITNITALKDQLLAAK		77.69	816.434	3261.71	4	6.19322	118.32	2	1	1	0
	A0A1A8RDX0;A0A0D9SF54;A0A0P7V2T7;A0A0P7VEP4;A0A1A7Z4A6;A0A1A8SFC1;A0A060XII9;A0A060XJX9;A0A087XQU7;A0A146Z4F7;A0A146Z4H1;A0A146Z4L3;A0A146Z4P1;A0A146Z6E5;A0A146Z650;A0A147B3I3;A3FG33;F1R446;G3Q398;H2MBY2;H2UIB0;H2UIB1;H3CBT9;H3CBU0;I3JZ89;M4A8R0;Q13813;W5KTG2;W5MFM2	0.633286	0.752627	QEAFLLNEDLGDSLDSVEALLK	[N-term] Gln->pyro-Glu (N-term Q)	77.68	801.412	2401.21	3	10.1743	127.829	1	1	0	0
	A0A1A8RDX0;A0A0D9SF54;A0A0D9SGF6;A0A0P7V2T7;A0A0P7VEP4;A0A0R4IJ08;A0A0S7GKU3;A0A1A7WGD9;A0A1A7Z4A6;A0A1A8SFC1;A0A060XII9;A0A060XJX9;A0A087XQU7;A0A146NJR6;A0A146Z4P1;A0A146Z6E5;A0A146Z650;A0A147B3I3;A3FG33;F1R446;G3Q398;H2MBY2;H2UIB0;H2UIB1;I3JZ89;M4A8R0;Q13813;W5KTF3;W5KTG2;W5MFM2	0.954796	1.18339	HQAFEAELHANADR		76.73	536.923	1607.75	3	2.47321	27.8991	3	3	3	3
	A0A1A8RDX0;A0A1A7WGD9;A0A1A7Z4A6;A0A1A8SFC1;G3Q398;H2MBY2;H2UIB0;H2UIB1;H3CBT9;H3CBU0;I3JZ89	175.619	1.12351	VNEVNQLAAK		76.44	543.301	1084.59	2	-1.28364	24.3681	0	2	4	1
	A0A1A8RDX0;A0A0D9SF54;A0A0D9SGF6;A0A0P7V2T7;A0A0P7VEP4;A0A0R4IJ08;A0A0S7GKU3;A0A1A7Z4A6;A0A1A8SFC1;A0A060XII9;A0A060XJX9;A0A146Z4F7;A0A146Z4L3;A0A146Z4P1;A0A146Z4X2;A0A146Z6E5;A0A146Z650;A0A147B3I3;A3FG33;F1R446;G3Q398;H2MBY2;H2UGD2;H2UIB0;H2UIB1;H3CBT9;H3CBU0;I3JZ89;M4A8R0;Q13813;W5KTF3;W5KTG2;W5MFM2	0.642909	0.771886	ADVVESWIGEKENSLK		76.42	902.46	1802.91	2	0.740725	65.2971	1	0	1	0
	A0A1A8RDX0;A0A1A7Z4A6;A0A1A8SFC1;G3Q398;H2MBY2;H2UIB0;H2UIB1;H3CBT9;H3CBU0;I3JZ89;W5KTG2	0.550784	1.30422	RLEAELGAHEPAIQSVLDTGKK		76.42	591.324	2361.27	4	0.145944	60.5744	0	1	0	0
	A0A1A8RDX0;A0A0P7VEP4;A0A1A7Z4A6;A0A1A8SFC1;A0A060XII9;A0A060XJX9;A0A087XQU7;A0A146Z4F7;A0A146Z4H1;A0A146Z4L3;A0A146Z4P1;A0A146Z6E5;A3FG33;F1R446;G3Q398;H2MBY2;H3CBT9;H3CBU0;I3JZ89;M4A8R0;W5KTG2;W5MFM2	1.03301	1.25849	KFEEFQTDLAAHEER		76.03	463.223	1848.86	4	-0.789802	47.9743	1	1	1	1
	A0A1A8RDX0;A0A0P7VEP4;A0A0R4IJ08;A0A0S7GKU3;A0A1A7WGD9;A0A1A7Z4A6;A0A1A8SFC1;A0A060XII9;A0A060XJX9;A0A087XQU7;A0A146NJR6;A0A146Z4P1;A0A146Z6E5;A0A146Z650;A0A147B3I3;A3FG33;F1R446;G3Q398;H2MBY2;H2UIB0;H2UIB1;H3CBT9;H3CBU0;I3JZ89;M4A8R0;W5KTF3;W5KTG2;W5MFM2	1	736.483	DLDDEESWIKEK		75.75	753.85	1505.68	2	-2.87171	53.4402	0	0	0	1
	A0A1A8RDX0;A0A1A7Z4A6;A0A1A8SFC1;G3Q398;H2MBY2;H2UIB0;H2UIB1;H3CBT9;H3CBU0;I3JZ89;W5KTF3;W5KTG2	1.06729	0.828849	LEAELGAHEPAIQSVLDTGK		75.17	693.364	2077.07	3	0.510464	69.2688	2	2	1	1
	A0A1A8RDX0;A0A0D9SF54;A0A0D9SGF6;A0A0P7V2T7;A0A0P7VEP4;A0A0R4IJ08;A0A0S7GKU3;A0A1A7Z4A6;A0A1A8SFC1;A0A060XII9;A0A060XJX9;A0A146Z4F7;A0A146Z4L3;A0A146Z4P1;A0A146Z4X2;A0A146Z6E5;A0A146Z650;A0A147B3I3;A3FG33;F1R446;G3Q398;H2MBY2;H2UGD2;H3CBT9;H3CBU0;I3JZ89;M4A8R0;Q13813;W5KTF3;W5KTG2;W5MFM2	0.997047	0.879306	KIEDLGAAMEEALILDNK		75.15	494.012	1972.02	4	-0.405379	96.7896	2	1	2	2
	A0A1A8RDX0;A0A0D9SF54;A0A0D9SGF6;A0A0P7V2T7;A0A0P7VEP4;A0A0R4IJ08;A0A0S7GKU3;A0A1A7WGD9;A0A1A7Z4A6;A0A1A8SFC1;A0A060XII9;A0A060XJX9;A0A146NJR6;A0A146Z4P1;A0A146Z6E5;A0A146Z650;A0A147B3I3;A3FG33;F1R446;G3Q398;H2UIB0;H2UIB1;H3CBT9;H3CBU0;I3JZ89;M4A8R0;Q13813;W5KTF3;W5KTG2;W5MFM2	2.32901	0.727621	QQVAPTDDETGK		74	644.806	1287.6	2	1.9775	15.8692	1	1	2	1
	A0A1A8RDX0;A0A0P7VEP4;A0A0R4IJ08;A0A1A7Z4A6;A0A1A8SFC1;A0A060XII9;A0A060XJX9;A0A146Z4F7;A0A146Z4L3;A0A146Z4P1;A0A146Z4X2;A0A146Z6E5;A0A146Z650;A0A147B3I3;A3FG33;F1R446;G3Q398;H2MBY2;H2UIB0;H2UIB1;H3CBT9;H3CBU0;I3JZ89;M4A8R0;W5KTF3;W5KTG2	0.740996	23.2166	DSDELKSWINEK		73.52	732.354	1462.69	2	-0.991866	54.4457	2	0	2	2
	A0A1A8RDX0;A0A0D9SF54;A0A0D9SGF6;A0A1A8SFC1;A0A087XQU7;A0A146Z4P1;A0A146Z6E5;G3Q398;H2MBY2;I3JZ89;M4A8R0;Q13813	0.993213	1.32497	VLETAEDIQER		73.3	434.893	1301.66	3	9.10438	36.4496	0	0	1	0
	A0A1A8RDX0;A0A0D9SF54;A0A0D9SGF6;A0A0P7V2T7;A0A0P7VEP4;A0A0R4IJ08;A0A0S7GKU3;A0A1A7Z4A6;A0A1A8SFC1;A0A060XII9;A0A060XJX9;A0A146Z4F7;A0A146Z4L3;A0A146Z4P1;A0A146Z4X2;A0A146Z6E5;A0A146Z650;A0A147B3I3;A3FG33;F1R446;G3Q398;H2MBY2;H2UGD2;H3CBT9;H3CBU0;I3JZ89;M4A8R0;Q13813;W5KTF3;W5KTG2;W5MFM2	1.00321	0.825304	IEDLGAAMEEALILDNK		72.59	615.648	1843.92	3	-1.31413	102.775	0	2	0	0
	A0A1A8RDX0;A0A0D9SF54;A0A0P7VEP4;A0A0S7GKU3;A0A1A7Z4A6;A0A1A8SFC1;A0A060XII9;A0A146NIU7;A0A146NJR6;A0A146Z4F7;A0A146Z4H1;A0A146Z4L3;A0A146Z4P1;A0A146Z6E5;A0A146Z650;A0A147B3I3;A3FG33;F1R446;G3Q398;H2MBY2;H2UIB0;H2UIB1;H3CBT9;H3CBU0;I3JZ89;M4A8R0;Q13813;W5KTG2;W5MFM2	0.201582	1.74344	KGDILTLLNSTNKDWWK		72.32	508.778	2031.08	4	1.82128	94.111	1	1	1	0
	A0A1A8RDX0;A0A1A7Z4A6;A0A1A8SFC1;A0A060XII9;A0A060XJX9;G3Q398;H2MBY2;H2UIB0;H2UIB1;H3CBT9;H3CBU0;I3JZ89;W5KTF3;W5KTG2	0.874891	1.21821	GHYASPEIQQK		72.13	419.879	1256.61	3	-0.705506	18.8285	1	2	1	0
	A0A1A8RDX0;A0A0D9SF54;A0A0D9SGF6;A0A0P7VEP4;A0A0R4IJ08;A0A1A7WGD9;A0A1A7Z4A6;A0A1A8SFC1;A0A060XII9;A0A060XJX9;A0A087XQU7;A0A146Z4P1;A0A146Z6E5;A3FG33;F1R446;G3Q398;H2MBY2;H2UIB0;H2UIB1;H3CBT9;H3CBU0;M4A8R0;Q13813;W5KTF3;W5KTG2	1.12172	0.989959	EQLMASDDFGR		71.89	634.784	1267.55	2	3.01819	47.1993	2	1	1	1
	A0A1A8RDX0;A0A0D9SF54;A0A0D9SGF6;A0A0P7V2T7;A0A0P7VEP4;A0A0R4IJ08;A0A0S7GKU3;A0A1A7Z4A6;A0A1A8SFC1;A0A060XII9;A0A060XJX9;A0A146Z4F7;A0A146Z4L3;A0A146Z4P1;A0A146Z4X2;A0A146Z6E5;A0A146Z650;A0A147B3I3;A3FG33;F1R446;G3Q398;H2MBY2;H2UGD2;H3CBT9;H3CBU0;I3JZ89;M4A8R0;Q13813;W5KTF3;W5KTG2;W5MFM2	0.905845	1.11953	MQHNLEQQIQAR		71.72	499.252	1494.73	3	-0.747435	28.9137	2	2	2	1
	A0A1A8RDX0;A0A1A7WGD9;A0A1A7Z4A6;A0A1A8SFC1;A0A087XQU7;A0A146Z4P1;A0A146Z6E5;A0A146Z650;A0A147B3I3;G3Q398;H2MBY2;H2UIB0;H2UIB1;H3CBT9;H3CBU0;I3JZ89;M4A8R0	0.0028711	0.00214987	GEIDAHEDSFR		71.67	638.287	1274.56	2	5.24796	26.3452	1	1	0	0
	A0A1A8RDX0;A0A0P7VEP4;A0A0R4IJ08;A0A1A7Z4A6;A0A1A8SFC1;A0A060XII9;A0A146Z4F7;A0A146Z4L3;A0A146Z4P1;A0A146Z4X2;A0A146Z6E5;A0A146Z650;A0A147B3I3;A3FG33;F1R446;G3Q398;H2UIB0;H2UIB1;H3CBT9;H3CBU0;I3JZ89;M4A8R0;W5KTF3;W5KTG2;W5MFM2	0.935863	0.934592	AALEDSFHLQQFFR		71.63	570.286	1707.84	3	0.139928	91.7118	4	4	4	4
	A0A1A8RDX0;A0A1A7Z4A6;A0A1A8SFC1;G3Q398;H2MBY2;H2UIB0;H2UIB1;H3CBT9;H3CBU0;I3JZ89;W5KTG2	0.473622	1.48767	RLEAELGAHEPAIQSVLDTGKK		71.17	788.098	2361.27	3	3.24117	60.5744	1	0	1	0
	A0A1A8RDX0;A0A0P7VEP4;A0A0R4IJ08;A0A0S7GKU3;A0A1A7WGD9;A0A1A7Z4A6;A0A1A8SFC1;A0A060XII9;A0A060XJX9;A0A087XQU7;A0A146NJR6;A0A146Z4P1;A0A146Z6E5;A0A146Z650;A0A147B3I3;A3FG33;F1R446;G3Q398;H2MBY2;H2UGD2;H2UIB0;H2UIB1;H3CBT9;H3CBU0;M4A8R0;W5KTF3;W5KTG2;W5MFM2	1.53601	21.088	CNSLEEIR	[1] Methylthio (C)	70.97	505.227	1008.44	2	2.70209	38.9219	1	0	5	2
	A0A1A8RDX0;A0A0D9SF54;A0A0D9SGF6;A0A0P7VEP4;A0A0R4IJ08;A0A1A7Z4A6;A0A1A8SFC1;A0A060XII9;A0A060XJX9;A0A146Z4F7;A0A146Z4L3;A0A146Z4P1;A0A146Z4X2;A0A146Z6E5;A0A146Z650;A0A147B3I3;A3FG33;F1R446;G3Q398;I3JZ89;M4A8R0;Q13813;W5KTF3;W5KTG2;W5MFM2	1.48975	0.771469	DLTSWVTEMK		70.97	605.296	1208.58	2	1.38969	84.315	1	2	1	2
	A0A1A8RDX0;A0A1A7WGD9;A0A1A7Z4A6;A0A1A8SFC1;A0A087XQU7;G3Q398;H2UIB0;H2UIB1;M4A8R0	2.17421	1.19803	VNTLGGDAER		70.55	516.258	1030.5	2	-1.91243	17.923	1	1	1	1
	A0A1A8RDX0;A0A0D9SF54;A0A0D9SGF6;A0A0P7V2T7;A0A0P7VEP4;A0A0R4IJ08;A0A0S7GKU3;A0A1A7Z4A6;A0A1A8SFC1;A0A060XII9;A0A060XJX9;A0A146Z4F7;A0A146Z4L3;A0A146Z4P1;A0A146Z4X2;A0A146Z6E5;A0A146Z650;A0A147B3I3;A3FG33;F1R446;G3Q398;H2MBY2;H2UIB0;H2UIB1;H3CBT9;H3CBU0;I3JZ89;M4A8R0;Q13813;W5KTF3;W5KTG2;W5MFM2	0.886065	0.00430964	GKDLIGVQNLLK		69.67	433.267	1296.78	3	1.07516	66.0109	1	1	1	0
	A0A1A8RDX0;A0A1A7Z4A6;A0A1A8SFC1;G3Q398;H2MBY2;H2UIB0;H2UIB1;H3CBT9;H3CBU0;I3JZ89;W5KTF3;W5KTG2	0.918291	0.600998	LEAELGAHEPAIQSVLDTGKK		69.31	552.301	2205.18	4	4.9924	65.0823	1	1	0	1
	A0A1A8RDX0;A0A1A7Z4A6;A0A1A8SFC1	0.631773	1.46125	ALSTENKPYVTKEELYQNLTK		69.26	823.77	2468.29	3	2.73837	56.9009	0	0	1	0
	A0A1A8RDX0;A0A0P7V2T7;A0A0P7VEP4;A0A0R4IJ08;A0A0S7GKU3;A0A1A7Z4A6;A0A1A8SFC1;A0A060XII9;A0A146Z4F7;A0A146Z4L3;A0A146Z4P1;A0A146Z4X2;A0A146Z6E5;A0A146Z650;A0A147B3I3;A3FG33;F1R446;G3Q398;H2MBY2;H2UGD2;H2UIB0;H2UIB1;H3CBT9;H3CBU0;I3JZ89;M4A8R0;W5KTF3;W5KTG2;W5MFM2	0.659183	1.35476	KHEAFETDFTVHR		69.01	404.95	1615.77	4	-1.32886	31.3159	1	2	0	2
	A0A1A8RDX0;A0A0P7V2T7;A0A0P7VEP4;A0A0R4IJ08;A0A0S7GKU3;A0A1A7Z4A6;A0A1A8SFC1;A0A060XII9;A0A146Z4F7;A0A146Z4L3;A0A146Z4P1;A0A146Z4X2;A0A146Z6E5;A0A146Z650;A0A147B3I3;A3FG33;F1R446;G3Q398;H2MBY2;H2UGD2;H2UIB0;H2UIB1;H3CBT9;H3CBU0;I3JZ89;M4A8R0;W5KTF3;W5KTG2;W5MFM2	0.624862	1.31626	HEAFETDFTVHR		68.96	496.901	1487.68	3	1.06536	44.0269	1	0	0	0
	A0A1A8RDX0;A0A0D9SF54;A0A0P7V2T7;A0A0P7VEP4;A0A0S7GKU3;A0A1A7Z4A6;A0A1A8SFC1;A0A060XII9;A0A060XJX9;A0A087XQU7;A0A146NIU7;A0A146NJR6;A0A146Z4F7;A0A146Z4L3;A0A146Z4P1;A0A146Z6E5;A0A146Z650;A0A147B3I3;A3FG33;F1R446;G3Q398;H2MBY2;H2UGD2;H3CBT9;H3CBU0;I3JZ89;M4A8R0;Q13813;W5KTG2;W5MFM2	0.593398	1.13652	LRQEFAQHANAFHQWLQETR		68.94	628.32	2509.25	4	5.17645	60.6451	1	1	1	0
	A0A1A8RDX0;A0A0D9SF54;A0A0D9SGF6;A0A0P7V2T7;A0A0P7VEP4;A0A0R4IJ08;A0A1A7Z4A6;A0A1A8SFC1;A0A060XII9;A0A060XJX9;A0A146Z4F7;A0A146Z4L3;A0A146Z4P1;A0A146Z4X2;A0A146Z6E5;A3FG33;F1R446;G3Q398;H2UIB0;H2UIB1;H3CBT9;H3CBU0;I3JZ89;M4A8R0;Q13813;W5KTF3;W5KTG2;W5MFM2	1.08616	1.11706	DVDETISWIK		68.55	603.305	1204.6	2	-2.13435	69.3394	3	3	4	3
	A0A1A8RDX0;A0A0P7VEP4;A0A0R4IJ08;A0A0S7GKU3;A0A1A7Z4A6;A0A1A8SFC1;A0A146Z4F7;A0A146Z4L3;A0A146Z4P1;A0A146Z4X2;A0A146Z6E5;A0A146Z650;A0A147B3I3;A3FG33;F1R446;H3CBT9;H3CBU0;I3JZ89;M4A8R0;W5KTF3;W5KTG2;W5MFM2	1.14435	0.978776	EELYQNLTK		68.48	569.297	1136.58	2	7.92176	42.757	1	1	1	1
	A0A1A8RDX0;A0A0D9SF54;A0A0D9SGF6;A0A0P7V2T7;A0A0P7VEP4;A0A0R4IJ08;A0A0S7GKU3;A0A1A7Z4A6;A0A1A8SFC1;A0A060XII9;A0A060XJX9;A0A146Z4F7;A0A146Z4L3;A0A146Z4P1;A0A146Z4X2;A0A146Z6E5;A0A146Z650;A0A147B3I3;A3FG33;F1R446;G3Q398;H2MBY2;H2UIB0;H2UIB1;H3CBT9;H3CBU0;I3JZ89;M4A8R0;Q13813;W5KTF3;W5KTG2;W5MFM2	1.9618	0.345373	QQNFNTGIK		68.44	525.272	1048.53	2	-0.541449	21.2972	1	1	0	1
	A0A1A8RDX0;A0A0D9SF54;A0A0D9SGF6;A0A0P7V2T7;A0A0P7VEP4;A0A0R4IJ08;A0A0S7GKU3;A0A1A7WGD9;A0A1A7Z4A6;A0A1A8SFC1;A0A060XII9;A0A060XJX9;A0A087XQU7;A0A146NJR6;A0A146Z4P1;A0A146Z6E5;A0A146Z650;A0A147B3I3;A3FG33;F1R446;G3Q398;H2MBY2;H2UIB0;H2UIB1;H3CBT9;H3CBU0;I3JZ89;M4A8R0;Q13813;W5KTF3;W5KTG2;W5MFM2	1.38028	1.40589	DVTGAEALLER		67.93	391.878	1172.61	3	6.5211	62.2079	1	0	1	1
	A0A1A8RDX0;A0A1A7Z4A6;A0A1A8SFC1;G3Q398;H2MBY2;H2UIB0;H2UIB1;H3CBT9;H3CBU0;I3JZ89;W5KTG2	0.575877	1.23555	RLEAELGAHEPAIQSVLDTGKK		67.74	473.264	2361.28	5	7.39935	60.5744	0	0	0	1
	A0A1A8RDX0;A0A1A7Z4A6;A0A1A8SFC1;A0A060XII9;A0A060XJX9;G3Q398;H2MBY2;H2UIB0;H2UIB1;H3CBT9;H3CBU0;I3JZ89;W5KTF3;W5KTG2	0.646983	2.65508	GHYASPEIQQK		67.19	629.313	1256.61	2	-2.94797	18.8285	0	0	0	1
	A0A1A8RDX0;A0A0S7GKU3;A0A1A7Z4A6;A0A1A8SFC1;A0A060XII9;A0A060XJX9;A0A087XQU7;A0A146NIU7;A0A146NJR6;A0A146Z4F7;A0A146Z4L3;A0A146Z4P1;A0A146Z6E5;A0A146Z650;A0A147B3I3;A3FG33;F1R446;G3Q398;H2UGD2;H2UIB0;H2UIB1;W5KTG2	0.800689	1.92287	QETFDAGLQAFQQEGITNITALKDQLLAAK	[N-term] Gln->pyro-Glu (N-term Q)	67.13	812.176	3244.68	4	4.04458	123.399	0	1	0	0
	A0A1A8RDX0;A0A0D9SF54;A0A0D9SGF6;A0A0P7VEP4;A0A0R4IJ08;A0A0S7GKU3;A0A1A7WGD9;A0A1A7Z4A6;A0A1A8SFC1;A0A060XII9;A0A060XJX9;A0A087XQU7;A0A146Z4P1;A0A146Z6E5;A0A146Z650;A0A147B3I3;A3FG33;F1R446;G3Q398;H2MBY2;H2UGD2;H3CBT9;H3CBU0;I3JZ89;M4A8R0;Q13813;W5KTF3;W5KTG2;W5MFM2	0.634653	0.993711	YTEHSTVGLAQQWDQLDQLGMR		67.06	644.813	2575.22	4	4.22436	88.6853	0	2	0	0
	A0A1A8RDX0;A0A0D9SF54;A0A0D9SGF6;A0A0P7V2T7;A0A0P7VEP4;A0A0R4IJ08;A0A0S7GKU3;A0A1A7WGD9;A0A1A7Z4A6;A0A1A8SFC1;A0A060XJX9;A0A087XQU7;A0A146NJR6;A0A146Z4P1;A0A146Z6E5;A0A146Z650;A0A147B3I3;A3FG33;F1R446;G3Q398;H2MBY2;H2UIB0;H2UIB1;H3CBT9;H3CBU0;M4A8R0;Q13813;W5KTF3;W5KTG2;W5MFM2	0.902951	1.14073	DVEDEETWIR		66.88	646.295	1290.58	2	2.53318	55.9819	3	4	3	5
	A0A1A8RDX0;A0A0R4IJ08;A0A0S7GKU3;A0A1A7WGD9;A0A1A7Z4A6;A0A1A8SFC1;A0A087XQU7;A0A146NJR6;A0A146Z4P1;A0A146Z6E5;A0A146Z650;A0A147B3I3;A3FG33;F1R446;G3Q398;H2MBY2;H3CBT9;H3CBU0;M4A8R0	0.887946	1.07411	SLQQLAEDR		66.87	530.276	1058.54	2	1.61895	29.3902	0	1	1	1
	A0A1A8RDX0;A0A0R4IJ08;A0A0S7GKU3;A0A1A7Z4A6;A0A1A8SFC1;A0A060XII9;A0A060XJX9;A0A146Z4F7;A0A146Z4L3;A0A146Z4P1;A0A146Z4X2;A0A146Z6E5;A0A146Z650;A0A147B3I3;A3FG33;F1R446;G3Q398;H2MBY2;H2UIB0;H2UIB1;H3CBT9;H3CBU0;I3JZ89;M4A8R0;W5KTF3;W5KTG2;W5MFM2	0.620206	2.05087	EAFLASDDKGDSLDSVEALIKK		66.57	784.402	2350.18	3	-3.09573	83.6038	1	1	1	0
	A0A1A8RDX0;A0A1A7WGD9;A0A1A7Z4A6;A0A1A8SFC1;A0A087XQU7;A0A146Z4P1;A0A146Z6E5;A0A146Z650;A0A147B3I3;G3Q398;H2MBY2;H2UIB0;H2UIB1;H3CBT9;H3CBU0;I3JZ89;M4A8R0	0.593422	5.50931	HQEHKGEIDAHEDSFR		66.53	645.63	1933.87	3	1.21885	18.0642	1	0	1	0
	A0A1A8RDX0;A0A0D9SF54;A0A0D9SGF6;A0A0P7V2T7;A0A0P7VEP4;A0A0R4IJ08;A0A1A7WGD9;A0A1A7Z4A6;A0A1A8SFC1;A0A060XII9;A0A060XJX9;A0A087XQU7;A0A146Z4P1;A0A146Z6E5;A0A146Z650;A0A147B3I3;A3FG33;F1R446;G3Q398;H2MBY2;H2UIB0;H2UIB1;H3CBT9;H3CBU0;I3JZ89;M4A8R0;Q13813;W5KTF3;W5KTG2;W5MFM2	0.900387	1.2272	DTEQVDNWMSK	[9] Oxidation (M)	65.74	684.789	1367.56	2	-2.2677	47.0572	1	1	1	1
	A0A1A8RDX0;A0A1A7Z4A6;A0A1A8SFC1	0.518999	1.82707	ALSTENKPYVTKEELYQNLTK		65.31	618.079	2468.29	4	3.15643	56.9009	1	1	1	1
	A0A1A8RDX0;A0A0D9SF54;A0A0D9SGF6;A0A0P7V2T7;A0A0P7VEP4;A0A0R4IJ08;A0A0S7GKU3;A0A1A7Z4A6;A0A1A8SFC1;A0A146Z4F7;A0A146Z4L3;A0A146Z4P1;A0A146Z4X2;A0A146Z6E5;A0A146Z650;A0A147B3I3;A3FG33;F1R446;G3Q398;H2MBY2;H2UGD2;H3CBT9;H3CBU0;I3JZ89;M4A8R0;Q13813;W5KTF3;W5KTG2;W5MFM2	0.943971	3.71285	NTTGVTEEALKEFSMMFK	[15] Oxidation (M)	64.64	693.667	2077.98	3	5.06353	107.089	0	0	0	1
	A0A1A8RDX0;A0A0D9SF54;A0A0D9SGF6;A0A0P7V2T7;A0A0P7VEP4;A0A0R4IJ08;A0A0S7GKU3;A0A1A7WGD9;A0A1A7Z4A6;A0A1A8SFC1;A0A087XQU7;A0A146NJR6;A0A146Z4P1;A0A146Z6E5;A0A146Z650;A0A147B3I3;A3FG33;F1R446;G3Q398;H2UIB0;H2UIB1;H3CBT9;H3CBU0;I3JZ89;M4A8R0;Q13813;W5KTF3;W5KTG2;W5MFM2	1.75995	1.00749	GACAGSEDAVK	[3] Methylthio (C)	63.97	527.225	1052.44	2	8.97619	20.9603	2	3	3	3
	A0A1A8RDX0;A0A0D9SF54;A0A0D9SGF6;A0A0P7V2T7;A0A0R4IJ08;A0A0S7GKU3;A0A1A7WGD9;A0A1A7Z4A6;A0A1A8SFC1;A0A060XII9;A0A060XJX9;A0A060YA94;A0A087XQU7;A0A146NJR6;A0A146Z4P1;A0A146Z6E5;A0A146Z650;A0A147B3I3;A3FG33;F1R446;G3Q398;H2MBY2;H2UIB0;H2UIB1;H3CBT9;H3CBU0;I3JZ89;M4A8R0;Q13813;W5KTF3;W5KTG2;W5MFM2	1.17186	1.05375	DLAALGDK		63.56	401.725	801.435	2	15.2031	29.2481	0	1	1	1
	A0A1A8RDX0;A0A0P7VEP4;A0A0R4IJ08;A0A0S7GKU3;A0A1A7Z4A6;A0A1A8SFC1;A0A060XII9;A0A060XJX9;A0A146Z4F7;A0A146Z4L3;A0A146Z4P1;A0A146Z4X2;A0A146Z6E5;A0A146Z650;A0A147B3I3;A3FG33;F1R446;G3Q398;H2MBY2;H2UIB0;H2UIB1;H3CBT9;H3CBU0;I3JZ89;M4A8R0;W5KTF3;W5KTG2;W5MFM2	2.15748	1.07174	DLDDEESWIK		62.95	625.289	1248.56	2	10.4694	62.0839	1	1	1	1
	A0A1A8RDX0;A0A0D9SF54;A0A0D9SGF6;A0A0P7VEP4;A0A0R4IJ08;A0A0S7GKU3;A0A1A7WGD9;A0A1A7Z4A6;A0A1A8SFC1;A0A060XII9;A0A060XJX9;A0A087XQU7;A0A146NJR6;A0A146Z4P1;A0A146Z6E5;A0A146Z650;A0A147B3I3;A3FG33;F1R446;G3Q398;H2MBY2;H2UIB0;H2UIB1;H3CBT9;H3CBU0;I3JZ89;M4A8R0;Q13813;W5KTF3;W5KTG2	3.18231	0.912918	HALLEADVAAHQDR		62.13	387.208	1544.8	4	22.2057	28.8904	0	0	1	0
	A0A1A8RDX0;A0A1A7WGD9;A0A1A7Z4A6;A0A1A8SFC1;A0A087XQU7;A0A146Z4P1;A0A146Z6E5;A0A146Z650;A0A147B3I3;G3Q398;H2MBY2;H2UIB0;H2UIB1;H3CBT9;H3CBU0;I3JZ89;M4A8R0	0.822756	3.31584	HQEHKGEIDAHEDSFR		61.64	484.476	1933.88	4	4.6382	18.0642	1	0	1	2
	A0A1A8RDX0;A0A0D9SF54;A0A0D9SGF6;A0A0P7V2T7;A0A0P7VEP4;A0A0R4IJ08;A0A0S7GKU3;A0A1A7Z4A6;A0A1A8SFC1;A0A060XII9;A0A060XJX9;A0A146Z4F7;A0A146Z4L3;A0A146Z4P1;A0A146Z4X2;A0A146Z6E5;A0A146Z650;A0A147B3I3;A3FG33;F1R446;G3Q398;H2MBY2;H2UGD2;H2UIB0;H2UIB1;H3CBT9;H3CBU0;I3JZ89;M4A8R0;Q13813;W5KTF3;W5KTG2;W5MFM2	0.711423	0.839918	ADVVESWIGEKENSLK		61.52	601.975	1802.9	3	-0.191945	65.2971	0	1	0	1
	A0A1A8RDX0;A0A1A7Z4A6;A0A1A8SFC1;G3Q398;H2UGD2	0.838654	0.72317	ALSTENKPYVTK		61.07	450.914	1349.72	3	-0.239955	24.7988	1	1	1	1
	A0A1A8RDX0;A0A0D9SF54;A0A0P7V2T7;A0A0P7VEP4;A0A0S7GKU3;A0A1A7Z4A6;A0A1A8SFC1;A0A060XII9;A0A060XJX9;A0A087XQU7;A0A146NIU7;A0A146NJR6;A0A146Z4F7;A0A146Z4H1;A0A146Z4L3;A0A146Z4P1;A0A146Z6E5;A0A146Z650;A0A147B3I3;A3FG33;F1R446;G3Q398;H2MBY2;H2UIB0;H2UIB1;H3CBT9;H3CBU0;I3JZ89;M4A8R0;Q13813;W5KTG2;W5MFM2	0.886408	0.805364	DLASVNNLLK		59.99	543.812	1085.61	2	1.1013	63.6974	1	1	1	0
	A0A1A8RDX0;A0A0D9SF54;A0A0D9SGF6;A0A0P7VEP4;A0A0R4IJ08;A0A0S7GKU3;A0A1A7Z4A6;A0A1A8SFC1;A0A060XII9;A0A060XJX9;A0A146Z4F7;A0A146Z4L3;A0A146Z4P1;A0A146Z4X2;A0A146Z6E5;A0A146Z650;A0A147B3I3;A3FG33;F1R446;G3Q398;H2MBY2;H2UGD2;H2UIB0;H2UIB1;H3CBT9;H3CBU0;I3JZ89;M4A8R0;Q13813;W5KTF3;W5KTG2;W5MFM2	0.756773	1.44405	KVEDLFLTFAK		59.69	437.583	1309.73	3	-0.685462	82.1881	1	1	0	1
	A0A1A8RDX0;A0A0P7V2T7;A0A0S7GKU3;A0A1A7WGD9;A0A1A7Z4A6;A0A1A8SFC1;A0A060XJX9;A0A087XQU7;A0A146NJR6;A0A146Z4P1;A0A146Z6E5;A0A146Z650;A0A147B3I3;G3Q398;H2MBY2;H2UIB0;H2UIB1;H3CBT9;H3CBU0;I3JZ89;M4A8R0;W5MFM2	1.31367	0.955533	GLVSSEELAK		59.62	516.776	1031.54	2	-12.8807	37.5797	0	1	1	1
	A0A1A8RDX0;A0A1A8SFC1;H2MBY2;H2UIB0;H2UIB1;I3JZ89	0.609476	2.54106	FKELSIMR		59.48	512.283	1022.55	2	-6.81472	46.7963	1	1	1	1
	A0A1A8RDX0;A0A0R4IJ08;A0A0S7GKU3;A0A1A7WGD9;A0A1A7Z4A6;A0A1A8SFC1;A0A060XII9;A0A060XJX9;A0A087XQU7;A0A146NJR6;A0A146Z4P1;A0A146Z6E5;A0A146Z650;A0A147B3I3;A3FG33;F1R446;G3Q398;I3JZ89;M4A8R0;W5KTF3;W5KTG2	106.802	0.578998	SNMLGSAHEVQR		59.38	443.555	1327.64	3	11.0136	22.6658	0	1	1	1
	A0A1A8RDX0;A0A0D9SF54;A0A0P7VEP4;A0A0S7GKU3;A0A1A7Z4A6;A0A1A8SFC1;A0A060XII9;A0A060XJX9;A0A087XQU7;A0A146NIU7;A0A146NJR6;A0A146Z4F7;A0A146Z4H1;A0A146Z4L3;A0A146Z4P1;A0A146Z6E5;A0A146Z650;A0A147B3I3;A3FG33;F1R446;G3Q398;H2MBY2;H2UIB0;H2UIB1;H3CBT9;H3CBU0;I3JZ89;M4A8R0;Q13813;W5KTG2;W5MFM2	1.02701	0.846285	DLMSWINGIR		59.35	602.813	1203.61	2	3.97384	101.918	1	1	0	0
	A0A1A8RDX0;A0A0R4IJ08;A0A0S7GKU3;A0A1A7Z4A6;A0A1A8SFC1;A0A060XII9;A0A060XJX9;A0A146Z4F7;A0A146Z4L3;A0A146Z4P1;A0A146Z4X2;A0A146Z6E5;A0A146Z650;A0A147B3I3;A3FG33;F1R446;G3Q398;H2MBY2;H2UIB0;H2UIB1;H3CBT9;H3CBU0;I3JZ89;M4A8R0;W5KTF3;W5KTG2;W5MFM2	1.0815	0.751886	DLTSVQNLQK		59.35	573.308	1144.6	2	-7.07028	41.4154	2	2	2	2
	A0A1A8RDX0;A0A1A7Z4A6;A0A1A8SFC1;G3Q398;H2MBY2;H2UIB0;H2UIB1;H3CBT9;H3CBU0	0.672315	10.3926	MEEVSSQWK		59.22	562.26	1122.51	2	2.72431	29.9753	1	0	0	0
	A0A1A8RDX0;A0A0R4IJ08;A0A0S7GKU3;A0A1A7Z4A6;A0A1A8SFC1;A0A060XII9;A0A060XJX9;A0A146Z4F7;A0A146Z4L3;A0A146Z4P1;A0A146Z4X2;A0A146Z6E5;A0A146Z650;A0A147B3I3;A3FG33;F1R446;G3Q398;H2MBY2;H2UIB0;H2UIB1;H3CBT9;H3CBU0;I3JZ89;M4A8R0;W5KTF3;W5KTG2;W5MFM2	0.856311	1.03366	EAFLASDDKGDSLDSVEALIK	[N-term] Glu->pyro-Glu (N-term E)	58.8	1103.05	2204.09	2	1.44875	103.712	1	1	0	0
	A0A1A8RDX0;A0A0P7V2T7;A0A0P7VEP4;A0A0R4IJ08;A0A0S7GKU3;A0A1A7WGD9;A0A1A7Z4A6;A0A1A8SFC1;A0A087XQU7;A0A146NJR6;A0A146Z4P1;A0A146Z6E5;A0A146Z650;A0A147B3I3;A3FG33;F1R446;G3Q398;H2MBY2;H2UIB0;H2UIB1;H3CBT9;H3CBU0;I3JZ89;M4A8R0;W5KTF3;W5KTG2;W5MFM2	1.38887	0.725763	LSDDNTIGQEEIQQR		58.37	582.616	1744.83	3	2.63283	39.9811	0	1	1	0
	A0A1A8RDX0;A0A1A7Z4A6;A0A1A8SFC1;G3Q398;H2MBY2;I3JZ89;M4A8R0	0.985601	1.3955	HQALQAEITGHEPR		58.33	397.455	1585.79	4	-2.31063	29.4778	0	1	1	0
	A0A1A8RDX0;A0A0D9SF54;A0A0D9SGF6;A0A0P7V2T7;A0A0P7VEP4;A0A0R4IJ08;A0A0S7GKU3;A0A1A7WGD9;A0A1A7Z4A6;A0A1A8SFC1;A0A060XII9;A0A060XJX9;A0A087XQU7;A0A146NJR6;A0A146Z4P1;A0A146Z6E5;A0A146Z650;A0A147B3I3;A3FG33;F1R446;G3Q398;H2MBY2;H2UIB0;H2UIB1;H3CBT9;H3CBU0;I3JZ89;M4A8R0;Q13813;W5KTF3;W5KTG2;W5MFM2	0.923881	0.974457	DLIGVQNLLK		58.25	556.839	1111.66	2	3.19099	89.3307	3	2	2	1
	A0A1A8RDX0;A0A0D9SF54;A0A0P7VEP4;A0A0S7GKU3;A0A1A7Z4A6;A0A1A8SFC1;A0A060XII9;A0A060XJX9;A0A087XQU7;A0A146NIU7;A0A146NJR6;A0A146Z4F7;A0A146Z4H1;A0A146Z4L3;A0A146Z4P1;A0A146Z6E5;A0A146Z650;A0A147B3I3;A3FG33;F1R446;G3Q398;H2MBY2;H2UIB0;H2UIB1;H3CBT9;H3CBU0;I3JZ89;M4A8R0;Q13813;W5KTG2;W5MFM2	0.936716	1.51414	QGFVPAAYVK		57.92	540.3	1078.58	2	3.32624	53.8659	1	1	1	0
	A0A1A8RDX0;A0A0D9SF54;A0A0D9SGF6;A0A0P7V2T7;A0A0P7VEP4;A0A0R4IJ08;A0A0S7GKU3;A0A1A7Z4A6;A0A1A8SFC1;A0A060XII9;A0A060XJX9;A0A146Z4F7;A0A146Z4L3;A0A146Z4P1;A0A146Z4X2;A0A146Z6E5;A0A146Z650;A0A147B3I3;A3FG33;F1R446;G3Q398;H2MBY2;H2UIB0;H2UIB1;H3CBT9;H3CBU0;I3JZ89;M4A8R0;Q13813;W5KTF3;W5KTG2;W5MFM2	1.36198	0.762753	LGESQTLQQFSR		56.82	465.245	1392.71	3	8.65016	46.7963	0	1	0	0
	A0A1A8RDX0;A0A0D9SF54;A0A0D9SGF6;A0A0P7V2T7;A0A0P7VEP4;A0A0R4IJ08;A0A1A7Z4A6;A0A1A8SFC1;A0A060XII9;A0A060XJX9;A0A146Z4F7;A0A146Z4L3;A0A146Z4P1;A0A146Z4X2;A0A146Z6E5;A0A146Z650;A0A147B3I3;A3FG33;F1R446;G3Q398;H2MBY2;H2UIB0;H2UIB1;H3CBT9;H3CBU0;I3JZ89;M4A8R0;Q13813;W5KTF3;W5KTG2;W5MFM2	1.17919	0.995651	ITALDEFATK		56.75	554.806	1107.6	2	15.1301	48.4264	4	2	2	6
	A0A1A8RDX0;A0A0D9SF54;A0A0D9SGF6;A0A0P7V2T7;A0A0P7VEP4;A0A0R4IJ08;A0A0S7GKU3;A0A1A7Z4A6;A0A1A8SFC1;A0A060XII9;A0A060XJX9;A0A146Z4F7;A0A146Z4L3;A0A146Z4P1;A0A146Z4X2;A0A146Z6E5;A0A146Z650;A0A147B3I3;A3FG33;F1R446;G3Q398;H2MBY2;H2UIB0;H2UIB1;H3CBT9;H3CBU0;I3JZ89;M4A8R0;Q13813;W5KTF3;W5KTG2;W5MFM2	0.91748	1.25839	HQLLEADISAHEDRLK		56.67	469.498	1873.96	4	-0.308919	45.0175	0	1	1	1
	A0A1A8RDX0;A0A0D9SF54;A0A0D9SGF6;A0A0P7V2T7;A0A0P7VEP4;A0A0R4IJ08;A0A0S7GKU3;A0A1A7Z4A6;A0A1A8SFC1;A0A060XII9;A0A060XJX9;A0A146Z4F7;A0A146Z4L3;A0A146Z4P1;A0A146Z4X2;A0A146Z6E5;A0A146Z650;A0A147B3I3;A3FG33;F1R446;G3Q398;H2MBY2;H2UIB0;H2UIB1;H3CBT9;H3CBU0;I3JZ89;M4A8R0;Q13813;W5KTF3;W5KTG2;W5MFM2	0.991904	1.02231	DLTGVQNLR		56.2	508.279	1014.54	2	-2.88221	43.7443	4	3	3	3
	A0A1A8RDX0;A0A1A8SFC1;G3Q398;H2UIB0;H2UIB1	0.925915	1.22793	DLAALEDKVNTLGGDAER		56.17	943.975	1885.93	2	-1.82599	73.1119	0	1	0	1
	A0A1A8RDX0;A0A0D9SF54;A0A0D9SGF6;A0A0P7VEP4;A0A0R4IJ08;A0A0S7GKU3;A0A1A7WGD9;A0A1A7Z4A6;A0A1A8SFC1;A0A060XII9;A0A060XJX9;A0A087XQU7;A0A146NJR6;A0A146Z4P1;A0A146Z6E5;A0A146Z650;A0A147B3I3;A3FG33;F1R446;G3Q398;H2UIB0;H2UIB1;H3CBT9;H3CBU0;I3JZ89;M4A8R0;Q13813;W5KTF3;W5KTG2;W5MFM2	1.02046	1.0882	LLEATELK		56.1	458.772	915.53	2	2.56824	44.2916	7	6	7	6
	A0A1A8RDX0;A0A0D9SF54;A0A0P7VEP4;A0A0S7GKU3;A0A1A7Z4A6;A0A1A8SFC1;A0A060XII9;A0A060XJX9;A0A087XQU7;A0A146NIU7;A0A146NJR6;A0A146Z4F7;A0A146Z4H1;A0A146Z4L3;A0A146Z4P1;A0A146Z6E5;A0A146Z650;A0A147B3I3;A3FG33;F1R446;G3Q398;H2MBY2;H2UIB0;H2UIB1;H3CBT9;H3CBU0;I3JZ89;M4A8R0;Q13813;W5KTG2;W5MFM2	1.00591	0.789292	DLMSWINGIR		55.83	402.21	1203.61	3	0.894974	101.918	0	0	1	1
	A0A1A8RDX0;A0A0R4IJ08;A0A0S7GKU3;A0A1A7Z4A6;A0A1A8SFC1;A0A060XII9;A0A060XJX9;A0A146Z4F7;A0A146Z4L3;A0A146Z4P1;A0A146Z4X2;A0A146Z6E5;A0A146Z650;A0A147B3I3;A3FG33;F1R446;G3Q398;I3JZ89;M4A8R0;W5KTF3;W5KTG2	0.764816	1.07564	SNMLGSAHEVQR	[3] Oxidation (M)	55.58	448.887	1343.64	3	10.8495	17.3477	1	4	2	2
	A0A1A8RDX0;A0A0R4IJ08;A0A0S7GKU3;A0A1A7Z4A6;A0A1A8SFC1;A0A060XII9;A0A060XJX9;A0A146Z4F7;A0A146Z4L3;A0A146Z4P1;A0A146Z4X2;A0A146Z6E5;A0A146Z650;A0A147B3I3;A3FG33;F1R446;G3Q398;H2MBY2;H2UIB0;H2UIB1;H3CBT9;H3CBU0;I3JZ89;M4A8R0;W5KTF3;W5KTG2;W5MFM2	0.978457	0.984906	EAFLASDDKGDSLDSVEALIK	[N-term] Glu->pyro-Glu (N-term E)	55.07	735.704	2204.09	3	2.00765	103.712	0	0	1	1
	A0A1A8RDX0;A0A0D9SF54;A0A0D9SGF6;A0A0P7VEP4;A0A0R4IJ08;A0A0S7GKU3;A0A1A7Z4A6;A0A1A8SFC1;A0A060XII9;A0A060XJX9;A0A146Z4F7;A0A146Z4L3;A0A146Z4P1;A0A146Z4X2;A0A146Z6E5;A0A146Z650;A0A147B3I3;A3FG33;F1R446;G3Q398;H2MBY2;H2UIB0;H2UIB1;H3CBT9;H3CBU0;I3JZ89;M4A8R0;Q13813;W5KTF3;W5KTG2;W5MFM2	51.821	0.520315	KFDDFQK		54.29	464.231	926.448	2	-2.48532	19.3921	0	0	1	1
	A0A1A8RDX0;A0A0P7V2T7;A0A0S7GKU3;A0A1A7Z4A6;A0A1A8SFC1;A0A060XJX9;A0A146Z4F7;A0A146Z4L3;A0A146Z4P1;A0A146Z4X2;A0A146Z6E5;A0A146Z650;A0A147B3I3;G3Q398;H2MBY2;H2UGD2;H2UIB0;H2UIB1;H3CBT9;H3CBU0;I3JZ89;W5KTF3;W5KTG2;W5MFM2	1.1419	1.13962	LLEAQEHFR		54.23	381.536	1141.59	3	-1.95599	29.6911	0	1	1	2
	A0A1A8RDX0;A0A0D9SF54;A0A0D9SGF6;A0A0P7V2T7;A0A0P7VEP4;A0A0R4IJ08;A0A1A7WGD9;A0A1A7Z4A6;A0A1A8SFC1;A0A060XII9;A0A060XJX9;A0A087XQU7;A0A146Z4P1;A0A146Z6E5;A0A146Z650;A0A147B3I3;A3FG33;F1R446;G3Q398;H2MBY2;H2UIB0;H2UIB1;H3CBT9;H3CBU0;I3JZ89;M4A8R0;Q13813;W5KTF3;W5KTG2;W5MFM2	0.963144	1.03455	DTEQVDNWMSK		53.83	451.535	1351.58	3	9.18039	47.0572	0	1	0	0
	A0A1A8RDX0;A0A1A7WGD9;A0A1A7Z4A6;A0A1A8SFC1;G3Q398;H2MBY2;H2UIB0;H2UIB1;H3CBT9;H3CBU0	0.363713	1	MEEVSSQWK	[1] Oxidation (M)	52.8	570.262	1138.51	2	12.2725	24.2975	1	0	0	0
	A0A1A8RDX0;A0A0R4IJ08;A0A0S7GKU3;A0A1A7Z4A6;A0A1A8SFC1;A0A060XII9;A0A060XJX9;A0A146Z4P1;A0A146Z6E5;A3FG33;F1R446;G3Q398;H2MBY2;H2UIB0;I3JZ89;M4A8R0;W5KTF3;W5KTG2;W5MFM2	0.550999	2.10719	LQTATDESYKDPTNIQLSK		52.63	538.774	2151.07	4	-1.10643	47.7898	1	0	0	1
	A0A1A8RDX0;A0A0D9SF54;A0A0D9SGF6;A0A0P7V2T7;A0A0P7VEP4;A0A0R4IJ08;A0A0S7GKU3;A0A1A7Z4A6;A0A1A8SFC1;A0A060XII9;A0A060XJX9;A0A146Z4F7;A0A146Z4L3;A0A146Z4P1;A0A146Z4X2;A0A146Z6E5;A0A146Z650;A0A147B3I3;A3FG33;F1R446;G3Q398;H2MBY2;H2UIB0;H2UIB1;H3CBT9;H3CBU0;I3JZ89;M4A8R0;Q13813;W5KTF3;W5KTG2;W5MFM2	0.842057	1.28237	HQLLEADISAHEDRLK		52.22	625.662	1873.96	3	-1.04228	45.0175	1	0	0	0
	A0A1A8RDX0;A0A0D9SF54;A0A0D9SGF6;A0A0P7V2T7;A0A0R4IJ08;A0A0S7GKU3;A0A1A7WGD9;A0A1A7Z4A6;A0A1A8SFC1;A0A060XII9;A0A060XJX9;A0A087XQU7;A0A146NJR6;A0A146Z4P1;A0A146Z6E5;A0A146Z650;A0A147B3I3;A3FG33;F1R446;G3Q398;H2MBY2;H2UIB0;H2UIB1;H3CBT9;H3CBU0;I3JZ89;M4A8R0;Q13813;W5KTF3;W5KTG2;W5MFM2	1.19012	1.00363	DADETKEWIEEK		52	498.234	1491.68	3	5.46115	39.557	1	2	0	1
	A0A1A8RDX0;A0A0D9SF54;A0A0D9SGF6;A0A0P7VEP4;A0A0R4IJ08;A0A1A7WGD9;A0A1A7Z4A6;A0A1A8SFC1;A0A060XII9;A0A060XJX9;A0A087XQU7;A0A146Z4P1;A0A146Z6E5;A3FG33;F1R446;G3Q398;H2MBY2;H2UIB0;H2UIB1;H3CBT9;H3CBU0;M4A8R0;Q13813;W5KTF3;W5KTG2	0.844043	1.03851	EQLMASDDFGR	[4] Oxidation (M)	51.86	642.782	1283.55	2	3.6307	47.1993	0	1	1	0
	A0A1A8RDX0;A0A1A7Z4A6;A0A1A8SFC1;G3Q398;H2MBY2;I3JZ89;M4A8R0	0.734084	1.21022	KHQALQAEITGHEPR		51.43	429.479	1713.89	4	-2.57294	21.2972	0	0	1	0
	A0A1A8RDX0;A0A0D9SF54;A0A0D9SGF6;A0A0P7V2T7;A0A0R4IJ08;A0A0S7GKU3;A0A1A7WGD9;A0A1A7Z4A6;A0A1A8SFC1;A0A060XII9;A0A060XJX9;A0A087XQU7;A0A146NJR6;A0A146Z4P1;A0A146Z6E5;A0A146Z650;A0A147B3I3;A3FG33;F1R446;G3Q398;H2UGD2;H2UIB0;H2UIB1;I3JZ89;Q13813;W5KTF3;W5KTG2	0.946671	0.690528	DQLLAAK		51.01	379.727	757.439	2	7.74874	23.1641	1	1	1	1
	A0A1A8RDX0;A0A0R4IJ08;A0A1A8SFC1;A0A060XII9;A0A060XJX9;A0A087XQU7;A0A146Z4P1;A0A146Z6E5;A3FG33;F1R446;G3Q398;H2MBY2;I3JZ89;M4A8R0;W5KTF3;W5KTG2;W5MFM2	2.15402	5.01846	DADELEKWIQEK		50.87	752.369	1502.72	2	-1.44372	67.3208	0	1	0	1
	A0A1A8RDX0;A0A0D9SF54;A0A0D9SGF6;A0A0P7VEP4;A0A0R4IJ08;A0A0S7GKU3;A0A1A7WGD9;A0A1A7Z4A6;A0A1A8SFC1;A0A060XII9;A0A060XJX9;A0A087XQU7;A0A146NJR6;A0A146Z4P1;A0A146Z6E5;A0A146Z650;A0A147B3I3;A3FG33;F1R446;G3Q398;H2MBY2;H2UGD2;H3CBT9;H3CBU0;I3JZ89;M4A8R0;Q13813;W5KTF3;W5KTG2	1.07824	1.02954	ERELELQK		50.85	522.786	1043.56	2	-3.12244	20.1831	1	1	1	1
	A0A1A8RDX0;A0A0P7V2T7;A0A0P7VEP4;A0A1A7Z4A6;A0A1A8SFC1;A0A060XII9;A0A060XJX9;A3FG33;F1R446;G3Q398;H2UIB0;H2UIB1;W5KTF3;W5KTG2;W5MFM2	17.5322	0.00958432	TRLEELHR		50.76	351.865	1052.57	3	0.228022	18.4065	0	0	1	0
	A0A1A8RDX0;A0A1A7Z4A6;A0A1A8SFC1;G3Q398;H2UGD2	0.292029	1.15789	ALSTENKPYVTK		49.3	675.866	1349.72	2	-1.3953	20.589	0	1	1	0
	A0A1A8RDX0;A0A0P7VEP4;A0A1A7Z4A6;A0A1A8SFC1;A0A060XII9;A0A087XQU7;A0A146Z4F7;A0A146Z4H1;A0A146Z4L3;A0A146Z4P1;A0A146Z6E5;A0A146Z650;A0A147B3I3;A3FG33;F1R446;G3Q398;H2UIB0;H2UIB1;H3CBT9;H3CBU0;I3JZ89;M4A8R0;W5KTG2;W5MFM2	0.913753	1.22218	RAALEDSFHLQQFFR		48.43	466.992	1863.94	4	1.23418	75.0818	1	0	0	0
	A0A1A8RDX0;A0A0D9SF54;A0A0D9SGF6;A0A0P7V2T7;A0A0P7VEP4;A0A0R4IJ08;A0A0S7GKU3;A0A1A7Z4A6;A0A1A8SFC1;A0A060XII9;A0A060XJX9;A0A146Z4F7;A0A146Z4L3;A0A146Z4P1;A0A146Z4X2;A0A146Z6E5;A0A146Z650;A0A147B3I3;A3FG33;F1R446;G3Q398;H2MBY2;H2UGD2;H3CBT9;H3CBU0;I3JZ89;M4A8R0;Q13813;W5KTF3;W5KTG2;W5MFM2	1.31885	15.9582	EFSMMFK		47.3	460.206	918.397	2	-0.615935	64.3714	1	1	1	0
	A0A1A8RDX0;A0A0D9SF54;A0A0D9SGF6;A0A0P7V2T7;A0A0P7VEP4;A0A0R4IJ08;A0A0S7GKU3;A0A0S7IZU5;A0A1A7WGD9;A0A1A7Z4A6;A0A1A8SFC1;A0A060XJX9;A0A087XQU7;A0A146NJR6;A0A146SW78;A0A146Z4P1;A0A146Z6E5;A0A146Z650;A0A147B3I3;A3FG33;F1R446;G3Q398;H2MBY2;H2UIB0;H2UIB1;H3CBT9;H3CBU0;I3JZ89;M4A8R0;Q13813;W5KTF3;W5KTG2;W5MFM2	0.936132	1.13984	FLSDFR		46.94	392.707	783.399	2	9.45119	47.4838	1	1	2	1
	A0A1A8RDX0;A0A0D9SF54;A0A0D9SGF6;A0A0P7V2T7;A0A0P7VEP4;A0A0R4IJ08;A0A0S7GKU3;A0A1A7WGD9;A0A1A7Z4A6;A0A1A8SFC1;A0A060XII9;A0A060XJX9;A0A087XQU7;A0A146NJR6;A0A146Z4P1;A0A146Z6E5;A0A146Z650;A0A147B3I3;A3FG33;F1R446;G3Q398;H2MBY2;H2UIB0;H2UIB1;H3CBT9;H3CBU0;I3JZ89;M4A8R0;Q13813;W5KTF3;W5KTG2;W5MFM2	0.714034	0.882316	DVDEIEAWISEK		46.84	478.569	1432.68	3	8.63186	88.8284	0	1	0	0
	A0A1A8RDX0;A0A0P7V2T7;A0A0P7VEP4;A0A0R4IJ08;A0A0S7GKU3;A0A1A7Z4A6;A0A1A8SFC1;A0A060XII9;A0A146Z4F7;A0A146Z4L3;A0A146Z4P1;A0A146Z4X2;A0A146Z6E5;A0A146Z650;A0A147B3I3;A3FG33;F1R446;G3Q398;H2MBY2;H2UGD2;H2UIB0;H2UIB1;H3CBT9;H3CBU0;I3JZ89;M4A8R0;W5KTF3;W5KTG2;W5MFM2	0.795637	1.13783	HEAFETDFTVHR		45.5	372.928	1487.68	4	1.78585	44.0977	1	1	0	0
	A0A1A8RDX0;A0A0D9SF54;A0A0D9SGF6;A0A0P7VEP4;A0A0R4IJ08;A0A0S7GDY3;A0A0S7GKU3;A0A1A7WGD9;A0A1A7WVE5_REVERSED;A0A1A7Y145_REVERSED;A0A1A7Z4A6;A0A1A8G7R7_REVERSED;A0A1A8GER5_REVERSED;A0A1A8MQW2_REVERSED;A0A1A8PHK7_REVERSED;A0A1A8SFC1;A0A060WQU9;A0A060XII9;A0A060XJX9;A0A087XQU7;A0A087YK48_REVERSED;A0A146NJR6;A0A146XVG1;A0A146XVG4;A0A146XVG6;A0A146Z4P1;A0A146Z6E5;A0A146Z650;A0A146ZNF7_REVERSED;A0A147AQ…	28.7982	11.9772	ELELQK		44.1	380.214	758.413	2	-4.74887	22.4517	0	0	1	1
	A0A1A8RDX0;A0A0D9SF54;A0A0D9SGF6;A0A0P7V2T7;A0A0P7VEP4;A0A0R4IJ08;A0A0S7GKU3;A0A1A7Z4A6;A0A1A8SFC1;A0A060XII9;A0A060XJX9;A0A146Z4F7;A0A146Z4L3;A0A146Z4P1;A0A146Z4X2;A0A146Z6E5;A0A146Z650;A0A147B3I3;A3FG33;F1R446;G3Q398;H2MBY2;H2UIB0;H2UIB1;H3CBT9;H3CBU0;I3JZ89;M4A8R0;Q13813;W5KTF3;W5KTG2;W5MFM2	0.581084	0.823831	QQNFNTGIK	[N-term] Gln->pyro-Glu (N-term Q)	43.22	516.758	1031.5	2	-2.82991	40.286	1	1	0	0
	A0A1A8RDX0;A0A0P7VEP4;A0A0R4IJ08;A0A1A7WGD9;A0A1A7Z4A6;A0A1A8SFC1;A0A146NJR6;A0A146Z4P1;A0A146Z6E5;A0A146Z650;A0A147B3I3;A3FG33;F1R446;G3P3I1;G3Q398;H2TCJ3;H2TCJ4;H3CNL8_REVERSED;I3JZ89;Q4SS87_REVERSED;W5KTF3;W5KTG2	14.1418	0.12484	LEALDR		43.05	358.706	715.397	2	15.5267	21.1021	0	1	2	0
	A0A1A8RDX0;A0A1A7Z4A6;A0A1A8SFC1;G3Q398;H2MBY2;H3CBT9;H3CBU0;I3JZ89	0.562395	3.00211	KFEEFQTDLAAHEERVNEVNQLAAK		43.05	729.866	2915.44	4	-1.88465	62.8678	1	0	1	1
	A0A1A8RDX0;A0A1A7Z4A6;A0A1A8SFC1;G3Q398;H2MBY2;H2UIB0;H2UIB1;H3CBT9;H3CBU0;I3JZ89;W5KTG2	0.504955	1.02111	RLEAELGAHEPAIQSVLDTGK		42.33	559.304	2233.19	4	7.57116	61.3586	0	0	1	0
	A0A1A8RDX0;A0A0P7V2T7;A0A0P7VEP4;A0A1A7Z4A6;A0A1A8SFC1;A0A087XQU7;A0A146Z4F7;A0A146Z4H1;A0A146Z4L3;A0A146Z4P1;A0A146Z6E5;A0A146Z650;A0A147B3I3;A3FG33;F1R446;G3Q398;H2UIB0;H2UIB1;H3CBT9;H3CBU0;I3JZ89;M4A8R0;W5KTG2;W5MFM2	0.746021	0.98355	FTADFR		42.18	378.688	755.361	2	0.835787	37.2181	1	0	1	0
	A0A1A8RDX0;A0A1A7WGD9;A0A1A7Z4A6;A0A1A8SFC1;A0A060XII9;A0A060XJX9;A0A087XQU7;A0A146Z4P1;A0A146Z6E5;A0A146Z650;A0A147B3I3;G3Q398;H2MBY2;I3JZ89;M4A8R0	0.546442	2.72932	ESLLELWEVRR		41.58	477.268	1428.78	3	6.17591	89.5456	1	0	1	0
	A0A1A8RDX0;A0A0P7VEP4;A0A0R4IJ08;A0A0S7GKU3;A0A1A7WGD9;A0A1A7Z4A6;A0A1A8SFC1;A0A060XII9;A0A060XJX9;A0A087XQU7;A0A146NJR6;A0A146Z4P1;A0A146Z6E5;A0A146Z650;A0A147B3I3;A3FG33;F1R446;G3Q398;H2MBY2;H2UGD2;H2UIB0;H2UIB1;M4A8R0;W5KTF3;W5KTG2;W5MFM2	0.479235	0.722715	QETFDAGLQAFQQEGITNITALK		41.24	631.577	2522.28	4	6.00462	104.676	0	0	1	0
	A0A1A8RDX0;A0A1A8SFC1;G3Q398;H2MBY2;I3JZ89	1.13984	1.06958	SSLSSAQADFNQLAELDQQIK		40.42	574.038	2292.12	4	0.296073	92.719	0	0	1	0
	A0A1A8RDX0;A0A0D9SF54;A0A0D9SGF6;A0A0P7V2T7;A0A0P7VEP4;A0A0R4IJ08;A0A0S7GKU3;A0A1A7WGD9;A0A1A7Z4A6;A0A1A8SFC1;A0A060XII9;A0A060XJX9;A0A087XQU7;A0A146NJR6;A0A146Z4P1;A0A146Z6E5;A0A146Z650;A0A147B3I3;A3FG33;F1R446;G3Q398;H2MBY2;H2UIB0;H2UIB1;I3JZ89;M4A8R0;Q13813;W5KTF3;W5KTG2;W5MFM2	0.955799	1.23289	HQAFEAELHANADR		40.21	402.945	1607.75	4	5.48288	27.8991	0	0	1	0
	A0A1A8RDX0;A0A0P7VEP4;A0A0R4IJ08;A0A0S7GKU3;A0A1A7WGD9;A0A1A7Z4A6;A0A1A8SFC1;A0A060XII9;A0A060XJX9;A0A087XQU7;A0A146NJR6;A0A146Z4P1;A0A146Z6E5;A0A146Z650;A0A147B3I3;A3FG33;F1R446;G3Q398;H2MBY2;H2UIB0;H2UIB1;H3CBT9;H3CBU0;I3JZ89;M4A8R0;W5KTF3;W5KTG2;W5MFM2	1	17.3057	DLDDEESWIKEK		39.99	502.904	1505.69	3	1.59207	53.3695	0	0	0	1
	A0A1A8RDX0;A0A0D9SF54;A0A0D9SGF6;A0A0P7VEP4;A0A0R4IJ08;A0A0S7GKU3;A0A1A7Z4A6;A0A1A8SFC1;A0A060XII9;A0A060XJX9;A0A146Z4F7;A0A146Z4L3;A0A146Z4P1;A0A146Z4X2;A0A146Z6E5;A0A146Z650;A0A147B3I3;A3FG33;F1R446;G3Q398;H2MBY2;H2UGD2;H2UIB0;H2UIB1;H3CBT9;H3CBU0;I3JZ89;M4A8R0;Q13813;W5KTF3;W5KTG2;W5MFM2	0.57616	1.28588	KASAFNSWFENAEEDLTDPVR		39.97	1213.57	2425.13	2	4.28002	101.474	1	0	0	0
	A0A1A8RDX0;A0A0E9PTY1_REVERSED;A0A0E9WTT1;A0A1A8SFC1;H2MBY2;H2RVL8;H2UIB0;H2UIB1;I3JZ89	1.03577	0.92401	ELSIMR		39.63	374.703	747.392	2	-3.65515	32.8727	1	1	1	1
	A0A1A8RDX0;A0A0S7GKU3;A0A1A8SFC1;I3JZ89;M4A8R0	0.842707	1.36422	YEALREPMAAR		39.56	436.223	1305.65	3	-1.78016	30.6106	0	0	0	1
	A0A1A8RDX0;A0A0S7GKU3;A0A1A7WGD9;A0A1A7Z4A6;A0A1A8SFC1;A0A087XQU7;A0A146NJR6;A0A146Z4P1;A0A146Z6E5;A0A146Z650;A0A147B3I3;G3Q398;H2MBY2;H2UGD2;H2UIB0;H2UIB1;H3CBT9;H3CBU0;I3JZ89;M4A8R0	1.58259	0.337741	LAQFVDHWK		39.46	572.304	1142.59	2	6.37503	48.4764	0	0	1	0
	A0A1A8RDX0;A0A0D9SF54;A0A0P7VEP4;A0A0S7GKU3;A0A1A7Z4A6;A0A1A8SFC1;A0A060XII9;A0A060XJX9;A0A087XQU7;A0A146NIU7;A0A146NJR6;A0A146Z4F7;A0A146Z4H1;A0A146Z4L3;A0A146Z4P1;A0A146Z6E5;A0A146Z650;A0A147B3I3;A3FG33;F1R446;G3Q398;H2MBY2;H2UIB0;H2UIB1;H3CBT9;H3CBU0;I3JZ89;M4A8R0;Q13813;W5KTG2;W5MFM2	0.484108	1.51704	QGFVPAAYVK	[N-term] Gln->pyro-Glu (N-term Q)	38.5	531.784	1061.55	2	-0.916235	71.1105	1	0	0	0
	A0A1A8RDX0;A0A0D9SF54;A0A0D9SGF6;A0A0P7V2T7;A0A0P7VEP4;A0A0R4IJ08;A0A0S7GKU3;A0A1A7Z4A6;A0A1A8SFC1;A0A060XII9;A0A060XJX9;A0A146Z4F7;A0A146Z4L3;A0A146Z4P1;A0A146Z4X2;A0A146Z6E5;A0A146Z650;A0A147B3I3;A3FG33;F1R446;G3Q398;H2MBY2;H2UIB0;H2UIB1;H3CBT9;H3CBU0;I3JZ89;M4A8R0;Q13813;W5KTF3;W5KTG2;W5MFM2	1.25893	1.0085	ELVLALYDYQEK		38.02	742.373	1482.73	2	-19.3019	80.6995	0	0	0	1
	A0A1A8RDX0;A0A0S7GKU3;A0A1A8SFC1;I3JZ89;M4A8R0	0.901434	1	YEALREPMAAR		37.7	653.829	1305.64	2	-4.47064	29.8341	0	0	1	0
	A0A1A8RDX0;A0A0P7VEP4;A0A0R4IJ08;A0A1A7WGD9;A0A1A7Z4A6;A0A1A8SFC1;A0A146NJR6;A0A146Z4P1;A0A146Z6E5;A0A146Z650;A0A147B3I3;A3FG33;F1R446;G3Q398;I3JZ89;W5KTF3;W5KTG2	1.17535	1.5172	LEALDRER		36.44	501.274	1000.53	2	3.35415	19.3342	0	0	1	0
H2MBY2	195	0.936132	1.07148	195								237	227	242	226
	H2MBY2;A0A0P7V2T7;A0A0P7VEP4;A0A0R4IJ08;A0A1A7Z4A6;A0A1A8RDX0;A0A1A8SFC1;A0A060XII9;A0A060XJX9;A0A146Z4F7;A0A146Z4L3;A0A146Z4P1;A0A146Z4X2;A0A146Z6E5;A0A146Z650;A0A147B3I3;A3FG33;F1R446;G3Q398;I3JZ89;M4A8R0;W5KTF3;W5KTG2;W5MFM2	1.32134	1.27108	ALINADELANDVAGAEALLDR		156.21	1077.56	2153.1	2	3.64995	119.388	1	0	0	0
	H2MBY2;A0A0D9SF54;A0A0D9SGF6;A0A0P7V2T7;A0A0P7VEP4;A0A0R4IJ08;A0A0S7GKU3;A0A1A7Z4A6;A0A1A8RDX0;A0A1A8SFC1;A0A060XII9;A0A060XJX9;A0A146Z4F7;A0A146Z4L3;A0A146Z4P1;A0A146Z4X2;A0A146Z6E5;A0A146Z650;A0A147B3I3;A3FG33;F1R446;G3Q398;H2UGD2;H3CBT9;H3CBU0;I3JZ89;M4A8R0;Q13813;W5KTF3;W5KTG2;W5MFM2	0.921194	0.90694	IEDLGAAMEEALILDNK		155.57	922.969	1843.92	2	0.186411	102.775	2	1	2	2
	H2MBY2;A0A0P7V2T7;A0A0P7VEP4;A0A0R4IJ08;A0A0S7GKU3;A0A1A7WGD9;A0A1A7Z4A6;A0A1A8RDX0;A0A1A8SFC1;A0A087XQU7;A0A146NJR6;A0A146Z4P1;A0A146Z6E5;A0A146Z650;A0A147B3I3;A3FG33;F1R446;G3Q398;H2UIB0;H2UIB1;H3CBT9;H3CBU0;I3JZ89;M4A8R0;W5KTF3;W5KTG2;W5MFM2	0.97304	1.19071	KLSDDNTIGQEEIQQR		148.36	937.464	1872.91	2	-2.4594	35.2505	1	0	1	0
	H2MBY2;A0A0R4IJ08;A0A0S7GKU3;A0A087XQU7;A0A146NJR6;A0A146Z4P1;A0A146Z6E5;A0A146Z650;A0A147B3I3;A3FG33;F1R446;M4A8R0	0.914352	1.18012	ESALTNEEVGSDLEQVEVLQK		146.97	773.054	2316.14	3	2.85507	80.0948	2	2	3	2
	H2MBY2;A0A0R4IJ08;A0A0S7GKU3;A0A1A7Z4A6;A0A1A8RDX0;A0A1A8SFC1;A0A060XII9;A0A060XJX9;A0A146Z4F7;A0A146Z4L3;A0A146Z4P1;A0A146Z4X2;A0A146Z6E5;A0A146Z650;A0A147B3I3;A3FG33;F1R446;G3Q398;H2UGD2;H2UIB0;H2UIB1;I3JZ89;M4A8R0;W5KTF3;W5KTG2;W5MFM2	0.926196	1.21372	LNLVGSEDYGDTLAAVQGLLK		146.89	1088.58	2175.14	2	1.06958	114.096	4	4	5	6
	H2MBY2;A0A0D9SF54;A0A0D9SGF6;A0A0R4IJ08;A0A0S7GKU3;A0A1A7Z4A6;A0A1A8RDX0;A0A1A8SFC1;A0A060XII9;A0A060XJX9;A0A146Z4F7;A0A146Z4L3;A0A146Z4P1;A0A146Z4X2;A0A146Z6E5;A0A146Z650;A0A147B3I3;A3FG33;F1R446;G3Q398;H2UIB0;H2UIB1;H3CBT9;H3CBU0;I3JZ89;M4A8R0;Q13813;W5KTF3;W5KTG2;W5MFM2	0.863029	0.762779	NQALNTDNYGHDLASVQALQR		146.45	776.716	2327.12	3	-0.077837	62.6536	1	1	1	1
	H2MBY2;A0A0P7V2T7;A0A0P7VEP4;A0A0R4IJ08;A0A0S7GKU3;A0A1A7WGD9;A0A1A7Z4A6;A0A1A8RDX0;A0A1A8SFC1;A0A087XQU7;A0A146NJR6;A0A146Z4P1;A0A146Z6E5;A0A146Z650;A0A147B3I3;A3FG33;F1R446;G3Q398;H2UIB0;H2UIB1;H3CBT9;H3CBU0;I3JZ89;M4A8R0;W5KTF3;W5KTG2;W5MFM2	1.01931	0.990864	LSDDNTIGQEEIQQR		145.21	873.417	1744.82	2	-2.50436	39.9811	3	3	3	3
	H2MBY2;A0A0D9SF54;A0A0P7V2T7;A0A0P7VEP4;A0A1A7Z4A6;A0A1A8RDX0;A0A1A8SFC1;A0A060XII9;A0A060XJX9;A0A087XQU7;A0A146Z4F7;A0A146Z4H1;A0A146Z4L3;A0A146Z4P1;A0A146Z6E5;A0A146Z650;A0A147B3I3;A3FG33;F1R446;G3Q398;H2UIB0;H2UIB1;H3CBT9;H3CBU0;I3JZ89;M4A8R0;Q13813;W5KTG2;W5MFM2	0.632352	1.75841	QEAFLLNEDLGDSLDSVEALLK		141.19	807.085	2418.23	3	6.94504	123.399	1	1	1	1
	H2MBY2;A0A0D9SF54;A0A0D9SGF6;A0A0P7VEP4;A0A0R4IJ08;A0A0S7GKU3;A0A1A7Z4A6;A0A1A8RDX0;A0A1A8SFC1;A0A060XII9;A0A060XJX9;A0A146Z4F7;A0A146Z4L3;A0A146Z4P1;A0A146Z4X2;A0A146Z6E5;A0A146Z650;A0A147B3I3;A3FG33;F1R446;G3Q398;H2UGD2;H2UIB0;H2UIB1;H3CBT9;H3CBU0;I3JZ89;M4A8R0;Q13813;W5KTF3;W5KTG2;W5MFM2	0.812345	2.04359	LEESLEYQQFVANVEEEEAWINEK		139.07	976.126	2925.36	3	-0.10232	110.29	2	3	3	3
	H2MBY2;A0A0P7V2T7;A0A0S7GKU3;A0A1A7Z4A6;A0A1A8RDX0;A0A1A8SFC1;A0A060XJX9;A0A146Z4F7;A0A146Z4L3;A0A146Z4P1;A0A146Z4X2;A0A146Z6E5;A0A146Z650;A0A147B3I3;G3Q398;H2UIB0;H2UIB1;H3CBT9;H3CBU0;I3JZ89;M4A8R0;W5MFM2	0.771551	1.68371	GLVSSEELAKDVTGAEALLER		129.86	1094.08	2186.14	2	0.568699	102.775	0	0	0	3
	H2MBY2;A0A0P7VEP4;A0A0R4IJ08;A0A1A7Z4A6;A0A1A8RDX0;A0A1A8SFC1;A0A060XII9;A0A060XJX9;A0A146Z4F7;A0A146Z4L3;A0A146Z4P1;A0A146Z4X2;A0A146Z6E5;A3FG33;F1R446;G3Q398;H3CBT9;H3CBU0;I3JZ89;M4A8R0;W5KTF3;W5KTG2;W5MFM2	1.11849	1.00332	KFEEFQTDLAAHEER		126.36	617.296	1848.87	3	0.921354	46.0159	2	2	2	2
	H2MBY2;A0A0D9SF54;A0A0D9SGF6;A0A0P7V2T7;A0A0P7VEP4;A0A0R4IJ08;A0A0S7GKU3;A0A1A7WGD9;A0A1A7Z4A6;A0A1A8RDX0;A0A1A8SFC1;A0A060XII9;A0A060XJX9;A0A087XQU7;A0A146NJR6;A0A146Z4P1;A0A146Z6E5;A0A146Z650;A0A147B3I3;A3FG33;F1R446;G3Q398;H2UIB0;H2UIB1;H3CBT9;H3CBU0;I3JZ89;M4A8R0;Q13813;W5KTF3;W5KTG2;W5MFM2	1.95043	0.739528	LGESQTLQQFSR		125.35	697.355	1392.7	2	-3.18062	47.5547	1	1	1	1
	H2MBY2;A0A0D9SF54;A0A0D9SGF6;A0A0P7V2T7;A0A0P7VEP4;A0A0R4IJ08;A0A0S7GKU3;A0A1A7WGD9;A0A1A7Z4A6;A0A1A8RDX0;A0A1A8SFC1;A0A060XII9;A0A060XJX9;A0A087XQU7;A0A146NJR6;A0A146Z4P1;A0A146Z6E5;A0A146Z650;A0A147B3I3;A3FG33;F1R446;G3Q398;H2UGD2;H2UIB0;H2UIB1;H3CBT9;H3CBU0;I3JZ89;M4A8R0;Q13813;W5KTF3;W5KTG2;W5MFM2	0.787242	0.796701	LDENSAFLQFNWK		125.07	806.396	1610.78	2	3.24273	92.9005	1	1	1	1
	H2MBY2;A0A0D9SF54;A0A0D9SGF6;A0A0P7VEP4;A0A0R4IJ08;A0A0S7GKU3;A0A1A7Z4A6;A0A1A8RDX0;A0A1A8SFC1;A0A060XII9;A0A060XJX9;A0A146Z4F7;A0A146Z4L3;A0A146Z4P1;A0A146Z4X2;A0A146Z6E5;A0A146Z650;A0A147B3I3;A3FG33;F1R446;G3Q398;H2UIB0;H2UIB1;H3CBT9;H3CBU0;I3JZ89;M4A8R0;Q13813;W5KTF3;W5KTG2;W5MFM2	0.671801	1.31225	KGDILTLLNSTNK		122.3	708.906	1415.8	2	-0.74567	65.6545	0	0	1	0
	H2MBY2;A0A0P7V2T7;A0A0P7VEP4;A0A0R4IJ08;A0A1A7Z4A6;A0A1A8RDX0;A0A1A8SFC1;A0A060XII9;A0A060XJX9;A0A146Z4F7;A0A146Z4L3;A0A146Z4P1;A0A146Z4X2;A0A146Z6E5;A0A146Z650;A0A147B3I3;A3FG33;F1R446;G3Q398;I3JZ89;M4A8R0;W5KTF3;W5KTG2;W5MFM2	1.03797	1.10259	ALINADELANDVAGAEALLDR		120.04	718.708	2153.1	3	3.08987	119.388	3	3	4	4
	H2MBY2;A0A0R4IJ08;A0A0S7GKU3;A0A1A7Z4A6;A0A1A8RDX0;A0A1A8SFC1;A0A060XII9;A0A060XJX9;A0A146Z4F7;A0A146Z4L3;A0A146Z4P1;A0A146Z4X2;A0A146Z6E5;A0A146Z650;A0A147B3I3;A3FG33;F1R446;G3Q398;H2UIB0;H2UIB1;H3CBT9;H3CBU0;I3JZ89;M4A8R0;W5KTF3;W5KTG2;W5MFM2	0.941762	1.01794	EAFLASDDKGDSLDSVEALIK		118.2	1112.06	2222.1	2	1.87289	91.5685	1	0	2	0
	H2MBY2;A0A0D9SF54;A0A0D9SGF6;A0A0P7V2T7;A0A0P7VEP4;A0A0R4IJ08;A0A0S7GKU3;A0A1A7WGD9;A0A1A7Z4A6;A0A1A8RDX0;A0A1A8SFC1;A0A060XII9;A0A060XJX9;A0A087XQU7;A0A146NJR6;A0A146Z4P1;A0A146Z6E5;A0A146Z650;A0A147B3I3;A3FG33;F1R446;G3Q398;H2UIB0;H2UIB1;H3CBT9;H3CBU0;I3JZ89;M4A8R0;Q13813;W5KTF3;W5KTG2;W5MFM2	0.818938	0.879475	HQLLEADISAHEDR		116.11	545.278	1632.81	3	15.453	37.3673	1	1	1	1
	H2MBY2;A0A0D9SF54;A0A0P7V2T7;A0A0P7VEP4;A0A0S7GKU3;A0A1A7Z4A6;A0A1A8RDX0;A0A1A8SFC1;A0A060XII9;A0A060XJX9;A0A087XQU7;A0A146NIU7;A0A146NJR6;A0A146Z4F7;A0A146Z4L3;A0A146Z4P1;A0A146Z6E5;A0A146Z650;A0A147B3I3;A3FG33;F1R446;G3Q398;H2UGD2;H2UIB0;H2UIB1;H3CBT9;H3CBU0;I3JZ89;M4A8R0;Q13813;W5KTG2;W5MFM2	1.23151	1.06114	ASAFNSWFENAEEDLTDPVR		113.42	766.686	2297.04	3	4.87643	103.499	0	1	1	1
	H2MBY2;A0A0P7V2T7;A0A0S7GKU3;A0A1A7Z4A6;A0A1A8RDX0;A0A1A8SFC1;A0A060XJX9;A0A146Z4F7;A0A146Z4L3;A0A146Z4P1;A0A146Z4X2;A0A146Z6E5;A0A146Z650;A0A147B3I3;G3Q398;H2UIB0;H2UIB1;H3CBT9;H3CBU0;I3JZ89;M4A8R0;W5MFM2	0.832379	1.44351	GLVSSEELAKDVTGAEALLER		112.94	729.722	2186.14	3	0.316672	102.775	4	3	4	1
	H2MBY2;A0A0D9SF54;A0A0P7V2T7;A0A0P7VEP4;A0A0S7GKU3;A0A1A7Z4A6;A0A1A8RDX0;A0A1A8SFC1;A0A060XII9;A0A060XJX9;A0A087XQU7;A0A146NIU7;A0A146Z4F7;A0A146Z4L3;A0A146Z4P1;A0A146Z6E5;A0A146Z650;A0A147B3I3;A3FG33;F1R446;G3Q398;H2UGD2;H3CBT9;H3CBU0;I3JZ89;M4A8R0;Q13813;W5KTG2;W5MFM2	0.962634	1.1464	KIEDLGAAMEEALILDNK		112.86	987.021	1972.03	2	3.86165	94.7541	1	0	1	0
	H2MBY2;A0A0D9SF54;A0A0D9SGF6;A0A0P7VEP4;A0A0R4IJ08;A0A0S7GKU3;A0A1A7Z4A6;A0A1A8RDX0;A0A1A8SFC1;A0A060XII9;A0A060XJX9;A0A146Z4F7;A0A146Z4L3;A0A146Z4P1;A0A146Z4X2;A0A146Z6E5;A0A146Z650;A0A147B3I3;A3FG33;F1R446;G3Q398;H2UGD2;H2UIB0;H2UIB1;H3CBT9;H3CBU0;I3JZ89;M4A8R0;Q13813;W5KTF3;W5KTG2;W5MFM2	0.791194	1.46298	KVEDLFLTFAK		112.3	655.87	1309.73	2	-1.38287	82.1175	3	2	3	2
	H2MBY2;A0A0P7VEP4;A0A0R4IJ08;A0A0S7GKU3;A0A1A7WGD9;A0A1A7Z4A6;A0A1A8RDX0;A0A1A8SFC1;A0A060XII9;A0A060XJX9;A0A087XQU7;A0A146NJR6;A0A146Z4P1;A0A146Z6E5;A0A146Z650;A0A147B3I3;A3FG33;F1R446;G3Q398;H2UGD2;H2UIB0;H2UIB1;M4A8R0;W5KTF3;W5KTG2;W5MFM2	0.691195	0.766803	QETFDAGLQAFQQEGITNITALK		111.49	841.765	2522.27	3	3.46824	104.676	1	2	2	2
	H2MBY2;A0A0S7GKU3;A0A1A8RDX0;A0A1A8SFC1;A0A060XJX9;A0A087XQU7;A3FG33;F1R446;G3Q398;H2UIB0;H2UIB1;I3JZ89;M4A8R0;W5KTG2	0.913508	1.19873	CTELNTAWSSLVGR	[1] Methylthio (C)	111.17	791.874	1581.73	2	3.30249	85.3803	3	2	3	2
	H2MBY2;A0A0D9SF54;A0A0D9SGF6;A0A0P7V2T7;A0A0P7VEP4;A0A0R4IJ08;A0A0S7GKU3;A0A1A7Z4A6;A0A1A8RDX0;A0A1A8SFC1;A0A060XII9;A0A060XJX9;A0A146Z4F7;A0A146Z4L3;A0A146Z4P1;A0A146Z4X2;A0A146Z6E5;A0A146Z650;A0A147B3I3;A3FG33;F1R446;G3Q398;H2UGD2;H3CBT9;H3CBU0;I3JZ89;M4A8R0;Q13813;W5KTF3;W5KTG2;W5MFM2	0.977932	0.910911	KIEDLGAAMEEALILDNK		110.7	658.347	1972.02	3	-0.599926	96.7896	8	10	8	9
	H2MBY2;A0A0D9SF54;A0A0D9SGF6;A0A0P7V2T7;A0A0P7VEP4;A0A0R4IJ08;A0A0S7GKU3;A0A1A7Z4A6;A0A1A8RDX0;A0A1A8SFC1;A0A060XII9;A0A060XJX9;A0A146Z4F7;A0A146Z4L3;A0A146Z4P1;A0A146Z4X2;A0A146Z6E5;A0A146Z650;A0A147B3I3;A3FG33;F1R446;G3Q398;H2UGD2;H3CBT9;H3CBU0;I3JZ89;M4A8R0;Q13813;W5KTF3;W5KTG2;W5MFM2	0.993978	0.962297	QEFAQHANAFHQWLQETR		110.69	1121.03	2240.05	2	1.49505	63.2978	0	1	0	0
	H2MBY2;H2UIB0;H2UIB1;I3JZ89;W5KTF3;W5KTG2	1.1196	1.04229	GEAMVEEGHFAGEDVK		110.35	852.88	1703.74	2	-0.822161	42.8089	2	2	0	1
	H2MBY2;A0A1A7Z4A6;A0A1A8RDX0;A0A1A8SFC1;G3Q398;I3JZ89;M4A8R0	1.1455	1.23185	HQALQAEITGHEPR		110.33	529.605	1585.79	3	-1.95656	29.4778	2	1	1	1
	H2MBY2;A0A0D9SF54;A0A0D9SGF6;A0A0P7V2T7;A0A0P7VEP4;A0A0R4IJ08;A0A0S7GKU3;A0A1A7Z4A6;A0A1A8RDX0;A0A1A8SFC1;A0A060XII9;A0A060XJX9;A0A146Z4F7;A0A146Z4L3;A0A146Z4P1;A0A146Z4X2;A0A146Z6E5;A0A146Z650;A0A147B3I3;A3FG33;F1R446;G3Q398;H2UGD2;H2UIB0;H2UIB1;H3CBT9;H3CBU0;I3JZ89;M4A8R0;Q13813;W5KTF3;W5KTG2;W5MFM2	0.480403	0.964497	AKLDENSAFLQFNWK		109.76	905.966	1809.92	2	7.30011	82.6821	1	1	1	0
	H2MBY2;A0A0D9SF54;A0A0S7GKU3;A0A1A7Z4A6;A0A1A8RDX0;A0A1A8SFC1;A0A060XII9;A0A060XJX9;A0A146NIU7;A0A146Z4F7;A0A146Z4L3;A0A146Z4P1;A0A146Z6E5;A0A146Z650;A0A147B3I3;A3FG33;F1R446;G3Q398;H3CBT9;H3CBU0;I3JZ89;Q13813;W5KTG2;W5MFM2	1.01828	1.33547	TYLLDGSCMVEESGTLESQLEATKR	[8] Methylthio (C)	109.19	936.109	2805.3	3	6.39912	96.2606	1	1	1	1
	H2MBY2;A0A0D9SF54;A0A0P7V2T7;A0A0P7VEP4;A0A0S7GKU3;A0A1A7Z4A6;A0A1A8RDX0;A0A1A8SFC1;A0A060XII9;A0A060XJX9;A0A087XQU7;A0A146NIU7;A0A146NJR6;A0A146Z4F7;A0A146Z4L3;A0A146Z4P1;A0A146Z6E5;A0A146Z650;A0A147B3I3;A3FG33;F1R446;G3Q398;H2UGD2;H2UIB0;H2UIB1;H3CBT9;H3CBU0;I3JZ89;M4A8R0;Q13813;W5KTG2;W5MFM2	1.31135	1.04566	ASAFNSWFENAEEDLTDPVR		108.8	1149.53	2297.04	2	7.96236	103.499	1	0	0	0
	H2MBY2;A0A0D9SF54;A0A0D9SGF6;A0A0P7V2T7;A0A0R4IJ08;A0A0S7GKU3;A0A1A7Z4A6;A0A1A8RDX0;A0A1A8SFC1;A0A060XII9;A0A060XJX9;A3FG33;F1R446;G3Q398;I3JZ89;M4A8R0;Q13813;W5KTF3;W5KTG2;W5MFM2	0.753736	1.23405	RQDLEDSLQAQQYFADANEAESWMR		105.7	1001.12	3000.33	3	0.803379	92.647	2	2	3	2
	H2MBY2;A0A0D9SF54;A0A0P7V2T7;A0A0S7GKU3;A0A1A7Z4A6;A0A1A8RDX0;A0A1A8SFC1;A0A060XII9;A0A060XJX9;A0A087XQU7;A3FG33;F1R446;G3Q398;I3JZ89;M4A8R0;Q13813;W5KTG2;W5MFM2	1.38991	1.53302	RQDLEDSLQAQQYFADANEAESWMR		105.02	751.093	3000.34	4	4.16731	90.962	1	0	0	1
	H2MBY2;A0A1A8RDX0;A0A1A8SFC1;G3Q398;I3JZ89	0.966185	0.945218	SSLSSAQADFNQLAELDQQIK		104.06	1147.07	2292.13	2	2.76158	92.719	0	0	1	0
	H2MBY2;A0A0D9SF54;A0A0S7GKU3;A0A1A7Z4A6;A0A1A8RDX0;A0A1A8SFC1;A0A060XII9;A0A060XJX9;A0A146NIU7;A0A146Z4F7;A0A146Z4L3;A0A146Z4P1;A0A146Z6E5;A0A146Z650;A0A147B3I3;A3FG33;F1R446;G3Q398;H2UGD2;H3CBT9;H3CBU0;I3JZ89;Q13813;W5KTG2;W5MFM2	0.70513	3.19008	TYLLDGSCMVEESGTLESQLEATK	[8] Methylthio (C)	103.02	884.075	2649.2	3	6.3972	100.843	1	1	1	1
	H2MBY2;A0A0D9SF54;A0A0D9SGF6;A0A0P7VEP4;A0A0R4IJ08;A0A0S7GKU3;A0A1A7Z4A6;A0A1A8RDX0;A0A1A8SFC1;A0A060XII9;A0A060XJX9;A0A146Z4F7;A0A146Z4L3;A0A146Z4P1;A0A146Z4X2;A0A146Z6E5;A0A146Z650;A0A147B3I3;A3FG33;F1R446;G3Q398;H2UGD2;H2UIB0;H2UIB1;H3CBT9;H3CBU0;I3JZ89;M4A8R0;Q13813;W5KTF3;W5KTG2;W5MFM2	0.659784	1.35532	KASAFNSWFENAEEDLTDPVR		102.71	809.381	2425.12	3	0.762552	101.474	1	2	2	2
	H2MBY2;A0A0D9SF54;A0A0D9SGF6;A0A1A8RDX0;A0A1A8SFC1;A0A087XQU7;A0A146Z4P1;A0A146Z6E5;G3Q398;I3JZ89;M4A8R0;Q13813	1.07707	1.23283	VLETAEDIQER		101.14	651.831	1301.65	2	1.60998	36.4496	5	4	7	5
	H2MBY2;A0A0R4IJ08;A0A1A8RDX0;A0A1A8SFC1;A0A146Z4F7;A0A146Z4L3;A0A146Z4P1;A0A146Z4X2;A0A146Z6E5;A3FG33;F1R446;G3Q398;H2UIB0;H2UIB1;H3CBT9;H3CBU0;I3JZ89;M4A8R0	0.807926	1.16498	LQIASDENYKDPSNLQGK		100.74	674.004	2018.99	3	-0.760429	44.5228	2	2	2	3
	H2MBY2;A0A1A8RDX0;A0A1A8SFC1;G3Q398;I3JZ89	0.958352	0.987653	SSLSSAQADFNQLAELDQQIK		99.94	765.051	2292.13	3	3.58604	91.3188	1	2	2	2
	H2MBY2;A0A0D9SF54;A0A0D9SGF6;A0A0P7V2T7;A0A0R4IJ08;A0A060XJX9;A0A146Z4F7;A0A146Z4L3;A0A146Z4P1;A0A146Z4X2;A0A146Z6E5;A0A146Z650;A0A147B3I3;A3FG33;F1R446;G3Q398;H3CBT9;H3CBU0;I3JZ89;Q13813;W5KTF3;W5KTG2;W5MFM2	0.958799	1.22971	DLAALGDKVNSLGETAER		99.55	620.322	1857.94	3	0.88456	64.7264	2	2	1	2
	H2MBY2;A0A0S7GKU3;A0A1A7Z4A6;A0A1A8RDX0;A0A1A8SFC1;A0A060XII9;A0A087XQU7;A0A146NIU7;A0A146NJR6;A0A146Z4F7;A0A146Z4H1;A0A146Z4L3;A0A146Z4P1;A0A146Z6E5;A0A146Z650;A0A147B3I3;A3FG33;F1R446;H2UIB0;H2UIB1;I3JZ89;M4A8R0;W5KTG2	0.738243	1.16126	GVIDTGNALIQR		99.13	628.852	1255.69	2	0.937728	55.1389	3	2	2	3
	H2MBY2;A0A0R4IJ08;A0A0S7GKU3;A3FG33;F1R446;M4A8R0	0.730496	1.2443	LNALDEQWQFLVNK		98.43	859.449	1716.88	2	0.58927	94.0893	6	3	4	4
	H2MBY2;A0A1A7Z4A6;A0A1A8RDX0;A0A1A8SFC1;A0A060XII9;A0A060XJX9;A0A087XQU7;A0A146Z4F7;A0A146Z4H1;A0A146Z4L3;A0A146Z4P1;A0A146Z6E5;A0A146Z650;A0A147B3I3;G3Q398;I3JZ89;M4A8R0	1.14569	0.88398	ESLLELWEVR		98.17	637.343	1272.67	2	0.907982	99.6954	3	4	3	2
	H2MBY2;A0A0D9SF54;A0A0D9SGF6;A0A0P7VEP4;A0A0R4IJ08;A0A0S7GKU3;A0A1A7Z4A6;A0A1A8RDX0;A0A1A8SFC1;A0A060XII9;A0A060XJX9;A0A146Z4F7;A0A146Z4L3;A0A146Z4P1;A0A146Z4X2;A0A146Z6E5;A0A146Z650;A0A147B3I3;A3FG33;F1R446;G3Q398;H2UIB0;H2UIB1;H3CBT9;H3CBU0;I3JZ89;M4A8R0;Q13813;W5KTF3;W5KTG2;W5MFM2	0.497983	0.982605	KGDILTLLNSTNK		98.13	472.94	1415.8	3	-0.207825	65.6545	1	0	0	1
	H2MBY2;A0A0D9SF54;A0A0D9SGF6;A0A0P7VEP4;A0A0R4IJ08;A0A0S7GKU3;A0A1A7WGD9;A0A1A7Z4A6;A0A1A8RDX0;A0A1A8SFC1;A0A060XII9;A0A060XJX9;A0A087XQU7;A0A146Z4P1;A0A146Z6E5;A0A146Z650;A0A147B3I3;A3FG33;F1R446;G3Q398;H2UGD2;H3CBT9;H3CBU0;I3JZ89;M4A8R0;Q13813;W5KTF3;W5KTG2;W5MFM2	0.673591	1.14958	YTEHSTVGLAQQWDQLDQLGMR		97	859.415	2575.22	3	3.61832	88.7568	2	2	2	2
	H2MBY2;A0A0D9SF54;A0A0D9SGF6;A0A0P7V2T7;A0A0P7VEP4;A0A0R4IJ08;A0A0S7GKU3;A0A1A7WGD9;A0A1A7Z4A6;A0A1A8RDX0;A0A1A8SFC1;A0A060XII9;A0A060XJX9;A0A087XQU7;A0A146Z4P1;A0A146Z6E5;A0A146Z650;A0A147B3I3;A3FG33;F1R446;G3Q398;H2UGD2;H3CBT9;H3CBU0;I3JZ89;M4A8R0;Q13813;W5KTF3;W5KTG2;W5MFM2	1.034	1.05433	SSEEIESAFR		96.51	577.771	1153.53	2	1.70423	43.2324	8	7	7	8
	H2MBY2;A0A0D9SF54;A0A0D9SGF6;A0A0P7VEP4;A0A0R4IJ08;A0A0S7GKU3;A0A1A7WGD9;A0A1A7Z4A6;A0A1A8RDX0;A0A1A8SFC1;A0A060XII9;A0A060XJX9;A0A087XQU7;A0A146NJR6;A0A146Z4P1;A0A146Z6E5;A0A146Z650;A0A147B3I3;A3FG33;F1R446;G3Q398;H2UIB0;H2UIB1;H3CBT9;H3CBU0;I3JZ89;M4A8R0;Q13813;W5KTF3;W5KTG2	2.08493	0.900627	HALLEADVAAHQDR		96.47	773.395	1544.77	2	3.09573	28.8904	1	0	0	0
	H2MBY2;A0A0D9SF54;A0A0D9SGF6;A0A0P7V2T7;A0A0P7VEP4;A0A0R4IJ08;A0A1A7Z4A6;A0A1A8RDX0;A0A1A8SFC1;A0A060XII9;A0A060XJX9;A0A146Z4F7;A0A146Z4L3;A0A146Z4P1;A0A146Z4X2;A0A146Z6E5;A0A146Z650;A0A147B3I3;A3FG33;F1R446;G3Q398;H2UIB0;H2UIB1;H3CBT9;H3CBU0;I3JZ89;M4A8R0;Q13813;W5KTF3;W5KTG2;W5MFM2	1.01341	1.53746	HQAFEAELSANQSR		95.49	529.92	1586.74	3	-4.10328	30.1873	3	2	0	1
	H2MBY2;A0A0P7VEP4;A0A0S7GKU3;A0A1A7Z4A6;A0A1A8RDX0;A0A1A8SFC1;A0A060XII9;A0A060XJX9;A0A087XQU7;A0A146NIU7;A0A146NJR6;A0A146Z4F7;A0A146Z4L3;A0A146Z4P1;A0A146Z6E5;A0A146Z650;A0A147B3I3;G3Q398;H2UGD2;H2UIB0;H2UIB1;I3JZ89;W5KTG2	1.29127	1.49992	SYQVVSNPYTWFTMEALEETWR		95.4	913.099	2736.27	3	8.01098	123.399	1	1	1	1
	H2MBY2;A0A0D9SF54;A0A0D9SGF6;A0A0P7V2T7;A0A0P7VEP4;A0A0R4IJ08;A0A0S7GKU3;A0A1A7Z4A6;A0A1A8RDX0;A0A1A8SFC1;A0A060XII9;A0A060XJX9;A0A146Z4F7;A0A146Z4L3;A0A146Z4P1;A0A146Z4X2;A0A146Z6E5;A0A146Z650;A0A147B3I3;A3FG33;F1R446;G3Q398;H2UGD2;H2UIB0;H2UIB1;H3CBT9;H3CBU0;I3JZ89;M4A8R0;Q13813;W5KTF3;W5KTG2;W5MFM2	1.16716	0.912765	DLSSVQTLLTK		95.23	602.841	1203.67	2	-2.46128	73.7169	2	3	2	3
	H2MBY2;A0A0D9SF54;A0A0D9SGF6;A0A0P7V2T7;A0A0P7VEP4;A0A0R4IJ08;A0A1A7Z4A6;A0A1A8RDX0;A0A1A8SFC1;A0A060XII9;A0A060XJX9;A0A146Z4F7;A0A146Z4L3;A0A146Z4P1;A0A146Z4X2;A0A146Z6E5;A3FG33;F1R446;G3Q398;H2UIB0;H2UIB1;H3CBT9;H3CBU0;I3JZ89;M4A8R0;Q13813;W5KTF3;W5KTG2;W5MFM2	1.76994	1.02986	DLASVQALLR		94.5	543.318	1084.62	2	-3.16181	81.4097	3	1	3	2
	H2MBY2;A0A0R4IJ08;A0A0S7GKU3;A0A1A7WGD9;A0A1A7Z4A6;A0A1A8RDX0;A0A1A8SFC1;A0A060XII9;A0A060XJX9;A0A087XQU7;A0A146NJR6;A0A146Z4P1;A0A146Z6E5;A3FG33;F1R446;G3Q398;H2UIB0;I3JZ89;M4A8R0;W5KTF3;W5KTG2;W5MFM2	1.75875	0.00195994	LQTATDESYKDPTNIQLSK		93.81	718.033	2151.08	3	3.47565	48.1924	0	1	1	0
	H2MBY2;A0A0P7VEP4;A0A0R4IJ08;A0A060XII9;A0A060XJX9;A0A146Z4F7;A0A146Z4L3;A0A146Z4P1;A0A146Z4X2;A0A146Z6E5;A3FG33;F1R446;G3Q398;H3CBT9;H3CBU0;I3JZ89;M4A8R0;W5MFM2	0.649517	0.0965302	ECEDALDWISDK	[2] Methylthio (C)	93.77	735.303	1468.59	2	4.94431	86.4386	1	2	1	1
	H2MBY2;A0A0D9SF54;A0A0D9SGF6;A0A0P7V2T7;A0A0P7VEP4;A0A0R4IJ08;A0A0S7GKU3;A0A1A7WGD9;A0A1A7Z4A6;A0A1A8RDX0;A0A1A8SFC1;A0A060XII9;A0A060XJX9;A0A087XQU7;A0A146NJR6;A0A146Z4P1;A0A146Z6E5;A0A146Z650;A0A147B3I3;A3FG33;F1R446;G3Q398;H2UIB0;H2UIB1;H3CBT9;H3CBU0;I3JZ89;M4A8R0;Q13813;W5KTF3;W5KTG2;W5MFM2	1.12428	0.9642	DVTGAEALLER		92.73	587.311	1172.61	2	2.32833	62.2792	2	3	2	4
	H2MBY2;A0A1A7Z4A6;A0A1A8RDX0;A0A1A8SFC1;G3Q398;I3JZ89;M4A8R0	0.588707	1.27471	KHQALQAEITGHEPR		92.68	572.302	1713.88	3	-3.91841	21.2259	1	1	0	1
	H2MBY2;A0A0D9SF54;A0A0D9SGF6;A0A0P7V2T7;A0A0R4IJ08;A0A0S7GKU3;A0A1A7WGD9;A0A1A7Z4A6;A0A1A8RDX0;A0A1A8SFC1;A0A060XII9;A0A060XJX9;A0A087XQU7;A0A146NJR6;A0A146Z4P1;A0A146Z6E5;A0A146Z650;A0A147B3I3;A3FG33;F1R446;G3Q398;H2UIB0;H2UIB1;H3CBT9;H3CBU0;I3JZ89;M4A8R0;Q13813;W5KTF3;W5KTG2;W5MFM2	1.11351	1.02344	DADETKEWIEEK		92.27	746.843	1491.67	2	-0.492433	39.557	1	1	2	1
	H2MBY2;A0A0D9SF54;A0A0P7VEP4;A0A0S7GKU3;A0A087XQU7;A0A146NIU7;A0A146Z4F7;A0A146Z4L3;A0A146Z4P1;A0A146Z6E5;A0A146Z650;A0A147B3I3;G3Q398;H2UGD2;I3JZ89;M4A8R0;Q13813	1.07428	1.66221	SLGYDLPMVEEGEPDPEFEAILDTVDPNR		91.63	1083.18	3246.51	3	6.17639	121.777	1	1	1	1
	H2MBY2;H2UIB0;H2UIB1;I3JZ89;W5KTF3;W5KTG2	0.00415259	244.917	AVTQKGEAMVEEGHFAGEDVK		91.18	744.692	2231.05	3	0.15488	44.4329	1	0	0	1
	H2MBY2;A0A0R4IJ08;A0A0S7GKU3;A0A1A7Z4A6;A0A1A8RDX0;A0A1A8SFC1;A0A060XII9;A0A060XJX9;A0A146Z4F7;A0A146Z4L3;A0A146Z4P1;A0A146Z4X2;A0A146Z6E5;A0A146Z650;A0A147B3I3;A3FG33;F1R446;G3Q398;H2UIB0;H2UIB1;H3CBT9;H3CBU0;I3JZ89;M4A8R0;W5KTF3;W5KTG2;W5MFM2	0.999487	0.960803	EAFLASDDKGDSLDSVEALIK		91.02	741.707	2222.1	3	1.3297	91.5685	4	5	3	6
	H2MBY2;A0A0P7VEP4;A0A0R4IJ08;A0A0S7GKU3;A0A1A7WGD9;A0A1A7Z4A6;A0A1A8RDX0;A0A1A8SFC1;A0A060XII9;A0A060XJX9;A0A087XQU7;A0A146NJR6;A0A146Z4P1;A0A146Z6E5;A0A146Z650;A0A147B3I3;A3FG33;F1R446;G3Q398;H2UGD2;H2UIB0;H2UIB1;M4A8R0;W5KTF3;W5KTG2;W5MFM2	0.693673	0.794099	QETFDAGLQAFQQEGITNITALK	[N-term] Gln->pyro-Glu (N-term Q)	90.61	836.088	2505.24	3	1.69539	115.601	2	2	2	2
	H2MBY2;A0A0P7V2T7;A0A0P7VEP4;A0A0S7GKU3;A0A1A7Z4A6;A0A1A8RDX0;A0A1A8SFC1;A0A060XII9;A0A087XQU7;A0A146NIU7;A0A146NJR6;A0A146Z4F7;A0A146Z4L3;A0A146Z4P1;A0A146Z6E5;A0A146Z650;A0A147B3I3;A3FG33;F1R446;G3Q398;H2UGD2;H2UIB0;H2UIB1;H3CBT9;H3CBU0;I3JZ89;M4A8R0;W5KTG2;W5MFM2	0.818992	0.888474	KHEAFETDFTVHR		90.47	539.6	1615.78	3	2.01867	38.6991	0	1	0	0
	H2MBY2;A0A0D9SF54;A0A0D9SGF6;H3CBT9;H3CBU0;I3JZ89;Q13813;W5MFM2	0.941189	1.41845	EKEPIVGSTDYGKDEDSAEALLK		90.17	624.312	2493.22	4	3.16726	61.5683	2	2	2	2
	H2MBY2;A0A0D9SF54;A0A0D9SGF6;A0A0P7V2T7;A0A0P7VEP4;A0A0R4IJ08;A0A0S7GKU3;A0A1A7Z4A6;A0A1A8RDX0;A0A1A8SFC1;A0A060XII9;A0A060XJX9;A0A146Z4F7;A0A146Z4L3;A0A146Z4P1;A0A146Z4X2;A0A146Z6E5;A0A146Z650;A0A147B3I3;A3FG33;F1R446;G3Q398;H2UIB0;H2UIB1;H3CBT9;H3CBU0;I3JZ89;M4A8R0;Q13813;W5KTF3;W5KTG2;W5MFM2	1.0243	1.07324	KHQLLEADISAHEDR		89.26	587.967	1760.88	3	-0.934783	29.1956	0	1	0	0
	H2MBY2;A0A0D9SF54;A0A0D9SGF6;A0A0P7V2T7;A0A0P7VEP4;A0A0R4IJ08;A0A0S7GKU3;A0A1A7Z4A6;A0A1A8RDX0;A0A1A8SFC1;A0A060XII9;A0A060XJX9;A0A146Z4F7;A0A146Z4L3;A0A146Z4P1;A0A146Z4X2;A0A146Z6E5;A0A146Z650;A0A147B3I3;A3FG33;F1R446;G3Q398;H2UGD2;H2UIB0;H2UIB1;H3CBT9;H3CBU0;I3JZ89;M4A8R0;Q13813;W5KTF3;W5KTG2;W5MFM2	1.23254	0.86931	ADVVESWIGEK		89.18	616.811	1231.61	2	-0.512501	64.3004	1	1	1	0
	H2MBY2;A0A0D9SF54;A0A0D9SGF6;A0A0P7V2T7;A0A0R4IJ08;A0A060XJX9;A0A146Z4P1;A0A146Z6E5;A0A146Z650;A0A147B3I3;A3FG33;F1R446;G3Q398;H3CBT9;H3CBU0;I3JZ89;Q13813;W5KTF3;W5KTG2;W5MFM2	1.75782	0.997353	VNSLGETAER		89.16	538.273	1074.53	2	0.7526	18.6291	2	3	4	1
	H2MBY2;A0A0D9SF54;A0A0D9SGF6;A0A0P7VEP4;A0A0R4IJ08;A0A1A7WGD9;A0A1A7Z4A6;A0A1A8RDX0;A0A1A8SFC1;A0A060XII9;A0A060XJX9;A0A087XQU7;A0A146Z4P1;A0A146Z6E5;A3FG33;F1R446;G3Q398;H2UIB0;H2UIB1;H3CBT9;H3CBU0;M4A8R0;Q13813;W5KTF3;W5KTG2	0.85042	0.996469	EKEQLMASDDFGR		88.75	763.349	1524.68	2	-2.92028	40.0518	0	1	0	0
	H2MBY2;A0A0D9SF54;A0A0D9SGF6;A0A0P7VEP4;A0A0R4IJ08;A0A1A7WGD9;A0A1A7Z4A6;A0A1A8RDX0;A0A1A8SFC1;A0A060XII9;A0A060XJX9;A0A087XQU7;A0A146Z4P1;A0A146Z6E5;A3FG33;F1R446;G3Q398;H2UIB0;H2UIB1;H3CBT9;H3CBU0;M4A8R0;Q13813;W5KTF3;W5KTG2	1.1246	0.906969	EKEQLMASDDFGR		88.63	509.24	1524.7	3	6.67494	40.0518	1	0	1	1
	H2MBY2;A0A0R4IJ08;A0A0S7GKU3;A0A087XQU7;A0A146NJR6;A0A146Z4P1;A0A146Z6E5;A0A146Z650;A0A147B3I3;A3FG33;F1R446;M4A8R0	0.727626	3.8485	ESALTNEEVGSDLEQVEVLQKK		87.83	815.75	2444.23	3	0.614915	73.5401	1	0	1	0
	H2MBY2;A0A0P7V2T7;A0A0S7GKU3;A0A1A7Z4A6;A0A1A8RDX0;A0A1A8SFC1;A0A060XJX9;A0A146Z4F7;A0A146Z4L3;A0A146Z4P1;A0A146Z4X2;A0A146Z6E5;A0A146Z650;A0A147B3I3;G3Q398;H2UIB0;H2UIB1;H3CBT9;H3CBU0;I3JZ89;M4A8R0;W5MFM2	0.789404	1.6077	GLVSSEELAKDVTGAEALLER		87.36	547.542	2186.14	4	-1.13279	102.775	1	1	1	1
	H2MBY2;A0A0D9SF54;A0A0D9SGF6;A0A0P7V2T7;A0A0P7VEP4;A0A0R4IJ08;A0A1A7WGD9;A0A1A7Z4A6;A0A1A8RDX0;A0A1A8SFC1;A0A060XII9;A0A060XJX9;A0A087XQU7;A0A146Z4P1;A0A146Z6E5;A0A146Z650;A0A147B3I3;A3FG33;F1R446;G3Q398;H2UIB0;H2UIB1;H3CBT9;H3CBU0;I3JZ89;M4A8R0;Q13813;W5KTF3;W5KTG2;W5MFM2	0.553825	1.01698	HQAFEAELSANQSR		87.09	794.38	1586.75	2	0.748566	29.1049	0	1	1	1
	H2MBY2;A0A0D9SF54;A0A0D9SGF6;H3CBT9;H3CBU0;I3JZ89;Q13813;W5MFM2	1.40108	0.904765	EKEPIVGSTDYGKDEDSAEALLK		87.01	832.078	2493.21	3	-0.377995	62.0125	1	0	0	0
	H2MBY2;A0A0R4IJ08;A0A0S7GKU3;A0A1A7WGD9;A0A1A7Z4A6;A0A1A8RDX0;A0A1A8SFC1;A0A060XII9;A0A060XJX9;A0A087XQU7;A0A146NJR6;A0A146Z4P1;A0A146Z6E5;A0A146Z650;A0A147B3I3;A3FG33;F1R446;G3Q398;H2UGD2;H2UIB0;H2UIB1;I3JZ89;M4A8R0;W5KTF3;W5KTG2;W5MFM2	0.927013	0.610734	LNLVGSEDYGDTLAAVQGLLK		86.3	726.055	2175.14	3	0.628192	116.537	0	1	1	1
	H2MBY2;A0A0D9SF54;A0A0D9SGF6;A0A0P7V2T7;A0A0P7VEP4;A0A0R4IJ08;A0A0S7GKU3;A0A1A7Z4A6;A0A1A8RDX0;A0A1A8SFC1;A0A146Z4F7;A0A146Z4L3;A0A146Z4P1;A0A146Z4X2;A0A146Z6E5;A0A146Z650;A0A147B3I3;A3FG33;F1R446;G3Q398;H2UGD2;H3CBT9;H3CBU0;I3JZ89;M4A8R0;Q13813;W5KTF3;W5KTG2;W5MFM2	0.835631	0.474539	NTTGVTEEALKEFSMMFK		85.51	688.335	2061.98	3	3.74481	108.596	1	0	1	0
	H2MBY2;A0A0D9SF54;A0A0D9SGF6;A0A0P7VEP4;A0A0R4IJ08;A0A0S7GKU3;A0A1A7WGD9;A0A1A7Z4A6;A0A1A8RDX0;A0A1A8SFC1;A0A060XII9;A0A060XJX9;A0A087XQU7;A0A146NJR6;A0A146Z4P1;A0A146Z6E5;A0A146Z650;A0A147B3I3;A3FG33;F1R446;G3Q398;H2UGD2;H2UIB0;H2UIB1;H3CBT9;H3CBU0;I3JZ89;M4A8R0;Q13813;W5KTF3;W5KTG2;W5MFM2	0.672888	1.5824	VEDLFLTFAK		85.46	591.825	1181.64	2	2.36932	92.4054	2	1	1	1
	H2MBY2;A0A0P7V2T7;A0A0P7VEP4;A0A0R4IJ08;A0A0S7GKU3;A0A1A7WGD9;A0A1A7Z4A6;A0A1A8RDX0;A0A1A8SFC1;A0A087XQU7;A0A146NJR6;A0A146Z4P1;A0A146Z6E5;A0A146Z650;A0A147B3I3;A3FG33;F1R446;G3Q398;H2UIB0;H2UIB1;H3CBT9;H3CBU0;I3JZ89;M4A8R0;W5KTF3;W5KTG2;W5MFM2	0.948252	1.29648	KLSDDNTIGQEEIQQR		82.75	625.315	1872.92	3	3.06421	35.2505	1	2	2	2
	H2MBY2;A0A0P7VEP4;A0A0R4IJ08;A0A0S7GKU3;A0A1A7Z4A6;A0A1A8RDX0;A0A1A8SFC1;A0A146Z4F7;A0A146Z4L3;A0A146Z4P1;A0A146Z4X2;A0A146Z6E5;A0A146Z650;A0A147B3I3;A3FG33;F1R446;G3Q398;H2UGD2;H3CBT9;H3CBU0;I3JZ89;M4A8R0;W5KTF3;W5KTG2;W5MFM2	0.646264	2.02561	GRELPSAFDFVEFTR		82.44	590.965	1769.87	3	-1.24674	93.2232	3	3	3	3
	H2MBY2;A0A0P7V2T7;A0A0S7GKU3;A0A1A7Z4A6;A0A1A8RDX0;A0A1A8SFC1;A0A060XJX9;A0A146Z4F7;A0A146Z4L3;A0A146Z4P1;A0A146Z4X2;A0A146Z6E5;A0A146Z650;A0A147B3I3;G3Q398;H2UGD2;H2UIB0;H2UIB1;H3CBT9;H3CBU0;I3JZ89;W5KTF3;W5KTG2;W5MFM2	5.74548	1.25058	LLEAQEHFR		81.83	571.8	1141.59	2	-1.54106	29.6911	0	1	0	0
	H2MBY2;A0A0D9SF54;A0A0D9SGF6;A0A0P7VEP4;A0A0R4IJ08;A0A0S7GKU3;A0A1A7Z4A6;A0A1A8RDX0;A0A1A8SFC1;A0A060XII9;A0A060XJX9;A0A146Z4F7;A0A146Z4L3;A0A146Z4P1;A0A146Z4X2;A0A146Z6E5;A0A146Z650;A0A147B3I3;A3FG33;F1R446;G3Q398;H2UIB0;H2UIB1;H3CBT9;H3CBU0;I3JZ89;M4A8R0;Q13813;W5KTF3;W5KTG2;W5MFM2	1.16561	1.22929	DCEQAENWMAAR	[2] Methylthio (C)	81.54	735.284	1468.55	2	-0.0163361	63.1542	1	1	1	1
	H2MBY2;A0A0D9SF54;A0A0P7V2T7;A0A0P7VEP4;A0A0S7GKU3;A0A1A7Z4A6;A0A1A8RDX0;A0A1A8SFC1;A0A060XII9;A0A060XJX9;A0A087XQU7;A0A146NIU7;A0A146NJR6;A0A146Z4F7;A0A146Z4L3;A0A146Z4P1;A0A146Z6E5;A0A146Z650;A0A147B3I3;A3FG33;F1R446;G3Q398;H2UGD2;H3CBT9;H3CBU0;I3JZ89;M4A8R0;Q13813;W5KTG2;W5MFM2	1.24953	1.06631	QEFAQHANAFHQWLQETR		81.29	561.022	2240.06	4	2.73548	60.362	1	1	1	1
	H2MBY2;A0A0D9SF54;A0A0D9SGF6;A0A0P7V2T7;A0A0P7VEP4;A0A0R4IJ08;A0A0S7GKU3;A0A1A7WGD9;A0A1A7Z4A6;A0A1A8RDX0;A0A1A8SFC1;A0A060XII9;A0A060XJX9;A0A087XQU7;A0A146NJR6;A0A146Z4P1;A0A146Z6E5;A0A146Z650;A0A147B3I3;A3FG33;F1R446;G3Q398;H2UIB0;H2UIB1;H3CBT9;H3CBU0;I3JZ89;M4A8R0;Q13813;W5KTF3;W5KTG2;W5MFM2	0.733742	1.02895	DVDEIEAWISEK		80.7	717.346	1432.68	2	3.98527	88.7568	4	4	4	4
	H2MBY2;A0A0P7VEP4;A0A0R4IJ08;A0A1A7WGD9;A0A1A7Z4A6;A0A1A8RDX0;A0A1A8SFC1;A0A060XII9;A0A060XJX9;A0A087XQU7;A0A146Z4P1;A0A146Z6E5;A3FG33;F1R446;G3Q398;H3CBT9;H3CBU0;I3JZ89;M4A8R0;W5KTF3;W5KTG2;W5MFM2	1.19788	0.998711	FEEFQTDLAAHEER		80.61	574.602	1720.78	3	8.11108	50.3913	0	0	1	1
	H2MBY2;A0A0P7VEP4;A0A0R4IJ08;A0A0S7GKU3;A0A1A7WGD9;A0A1A7Z4A6;A0A1A8RDX0;A0A1A8SFC1;A0A087XQU7;A0A146Z4P1;A0A146Z6E5;A0A146Z650;A0A147B3I3;A3FG33;F1R446;G3Q398;H2UGD2;H3CBT9;H3CBU0;I3JZ89;M4A8R0;W5KTF3;W5KTG2;W5MFM2	0.790532	1.0233	ELPSAFDFVEFTR	[N-term] Glu->pyro-Glu (N-term E)	80.44	770.381	1538.75	2	4.62098	121.92	1	1	1	1
	H2MBY2;A0A0R4IJ08;A0A0S7GKU3;A0A1A7Z4A6;A0A1A8RDX0;A0A1A8SFC1;A0A060XII9;A0A060XJX9;A0A146Z4F7;A0A146Z4L3;A0A146Z4P1;A0A146Z4X2;A0A146Z6E5;A0A146Z650;A0A147B3I3;A3FG33;F1R446;G3Q398;H2UGD2;I3JZ89;M4A8R0;W5KTF3;W5KTG2	0.807979	1	DGNVSLQEYMAFMISR		80.25	930.934	1859.85	2	-0.789026	108.312	1	0	0	0
	H2MBY2;A0A0D9SF54;A0A0D9SGF6;A0A0P7V2T7;A0A0P7VEP4;A0A0R4IJ08;A0A0S7GKU3;A0A1A7WGD9;A0A1A7Z4A6;A0A1A8RDX0;A0A1A8SFC1;A0A087XQU7;A0A146Z4P1;A0A146Z6E5;A0A146Z650;A0A147B3I3;A3FG33;F1R446;G3Q398;H2UGD2;H3CBT9;H3CBU0;I3JZ89;M4A8R0;Q13813;W5KTF3;W5KTG2;W5MFM2	1.2888	0.841205	NTTGVTEEALK		80.25	581.801	1161.59	2	0.344528	27.6866	1	1	1	1
	H2MBY2;A0A0D9SF54;A0A0D9SGF6;A0A0P7V2T7;A0A0P7VEP4;A0A0R4IJ08;A0A0S7GKU3;A0A060XII9;A0A146Z4F7;A0A146Z4L3;A0A146Z4P1;A0A146Z4X2;A0A146Z6E5;A0A146Z650;A0A147B3I3;A3FG33;F1R446;G3Q398;H2UGD2;H2UIB0;H2UIB1;H3CBT9;H3CBU0;I3JZ89;M4A8R0;Q13813;W5KTF3;W5KTG2;W5MFM2	1	1.80205	ADVVESWIGEKENSLKTDDYGR		80.14	837.742	2510.2	3	4.50007	65.5829	0	1	0	0
	H2MBY2;A0A0R4IJ08;A0A0S7GKU3;A0A1A7Z4A6;A0A1A8RDX0;A0A1A8SFC1;A0A146Z4F7;A0A146Z4L3;A0A146Z4P1;A0A146Z4X2;A0A146Z6E5;A0A146Z650;A0A147B3I3;A3FG33;F1R446;H2UGD2;H2UIB0;H2UIB1;I3JZ89;M4A8R0;W5KTF3;W5KTG2;W5MFM2	0.725043	0.904535	WNQLLSNSAAR		80.01	630.329	1258.64	2	1.60316	46.3701	1	1	1	1
	H2MBY2;A0A0P7VEP4;A0A0R4IJ08;A0A0S7GKU3;A0A1A7WGD9;A0A1A7Z4A6;A0A1A8RDX0;A0A1A8SFC1;A0A087XQU7;A0A146Z4P1;A0A146Z6E5;A0A146Z650;A0A147B3I3;A3FG33;F1R446;G3Q398;H2UGD2;H3CBT9;H3CBU0;I3JZ89;M4A8R0;W5KTF3;W5KTG2;W5MFM2	0.686213	1.03707	ELPSAFDFVEFTR		79.46	779.385	1556.76	2	2.88773	106.697	9	8	8	9
	H2MBY2;A0A0D9SF54;A0A0D9SGF6;A0A0P7V2T7;A0A0P7VEP4;A0A0R4IJ08;A0A1A7WGD9;A0A1A7Z4A6;A0A1A8RDX0;A0A1A8SFC1;A0A060XII9;A0A060XJX9;A0A087XQU7;A0A146Z4P1;A0A146Z6E5;A0A146Z650;A0A147B3I3;A3FG33;F1R446;G3Q398;H2UIB0;H2UIB1;H3CBT9;H3CBU0;I3JZ89;M4A8R0;Q13813;W5KTF3;W5KTG2;W5MFM2	1.122	1.07148	DTEQVDNWMSK		78.6	676.794	1351.57	2	1.78604	47.0572	1	0	2	1
	H2MBY2;A0A0D9SF54;A0A0P7V2T7;A0A0P7VEP4;A0A1A7Z4A6;A0A1A8RDX0;A0A1A8SFC1;A0A060XII9;A0A060XJX9;A0A087XQU7;A0A146Z4F7;A0A146Z4H1;A0A146Z4L3;A0A146Z4P1;A0A146Z6E5;A0A146Z650;A0A147B3I3;A3FG33;F1R446;G3Q398;H2UIB0;H2UIB1;H3CBT9;H3CBU0;I3JZ89;M4A8R0;Q13813;W5KTG2;W5MFM2	0.633286	0.752627	QEAFLLNEDLGDSLDSVEALLK	[N-term] Gln->pyro-Glu (N-term Q)	77.68	801.412	2401.21	3	10.1743	127.829	1	1	0	0
	H2MBY2;A0A0D9SF54;A0A0D9SGF6;A0A0P7V2T7;A0A0P7VEP4;A0A0R4IJ08;A0A0S7GKU3;A0A060XII9;A0A087XQU7;A0A146NJR6;A0A146Z4P1;A0A146Z6E5;A0A146Z650;A0A147B3I3;A3FG33;F1R446;G3Q398;H2UGD2;H2UIB0;H2UIB1;H3CBT9;H3CBU0;I3JZ89;M4A8R0;Q13813;W5KTF3;W5KTG2;W5MFM2	1.43723	1.19054	ENSLKTDDYGR		77.1	649.31	1296.6	2	7.60558	17.709	0	1	1	1
	H2MBY2;A0A0D9SF54;A0A0D9SGF6;A0A0P7V2T7;A0A0P7VEP4;A0A0R4IJ08;A0A0S7GKU3;A0A1A7WGD9;A0A1A7Z4A6;A0A1A8RDX0;A0A1A8SFC1;A0A060XII9;A0A060XJX9;A0A087XQU7;A0A146NJR6;A0A146Z4P1;A0A146Z6E5;A0A146Z650;A0A147B3I3;A3FG33;F1R446;G3Q398;H2UIB0;H2UIB1;I3JZ89;M4A8R0;Q13813;W5KTF3;W5KTG2;W5MFM2	0.954796	1.18339	HQAFEAELHANADR		76.73	536.923	1607.75	3	2.47321	27.8991	3	3	3	3
	H2MBY2;A0A1A7WGD9;A0A1A7Z4A6;A0A1A8RDX0;A0A1A8SFC1;G3Q398;H2UIB0;H2UIB1;H3CBT9;H3CBU0;I3JZ89	175.619	1.12351	VNEVNQLAAK		76.44	543.301	1084.59	2	-1.28364	24.3681	0	2	4	1
	H2MBY2;A0A0D9SF54;A0A0D9SGF6;A0A0P7V2T7;A0A0P7VEP4;A0A0R4IJ08;A0A0S7GKU3;A0A1A7Z4A6;A0A1A8RDX0;A0A1A8SFC1;A0A060XII9;A0A060XJX9;A0A146Z4F7;A0A146Z4L3;A0A146Z4P1;A0A146Z4X2;A0A146Z6E5;A0A146Z650;A0A147B3I3;A3FG33;F1R446;G3Q398;H2UGD2;H2UIB0;H2UIB1;H3CBT9;H3CBU0;I3JZ89;M4A8R0;Q13813;W5KTF3;W5KTG2;W5MFM2	0.642909	0.771886	ADVVESWIGEKENSLK		76.42	902.46	1802.91	2	0.740725	65.2971	1	0	1	0
	H2MBY2;A0A1A7Z4A6;A0A1A8RDX0;A0A1A8SFC1;G3Q398;H2UIB0;H2UIB1;H3CBT9;H3CBU0;I3JZ89;W5KTG2	0.550784	1.30422	RLEAELGAHEPAIQSVLDTGKK		76.42	591.324	2361.27	4	0.145944	60.5744	0	1	0	0
	H2MBY2;I3JZ89	1.29706	0.979728	KDELITNWEQIR		76.06	515.609	1543.8	3	3.31123	61.0003	1	1	1	1
	H2MBY2;A0A0P7VEP4;A0A1A7Z4A6;A0A1A8RDX0;A0A1A8SFC1;A0A060XII9;A0A060XJX9;A0A087XQU7;A0A146Z4F7;A0A146Z4H1;A0A146Z4L3;A0A146Z4P1;A0A146Z6E5;A3FG33;F1R446;G3Q398;H3CBT9;H3CBU0;I3JZ89;M4A8R0;W5KTG2;W5MFM2	1.03301	1.25849	KFEEFQTDLAAHEER		76.03	463.223	1848.86	4	-0.789802	47.9743	1	1	1	1
	H2MBY2;A0A0P7VEP4;A0A0R4IJ08;A0A0S7GKU3;A0A1A7WGD9;A0A1A7Z4A6;A0A1A8RDX0;A0A1A8SFC1;A0A060XII9;A0A060XJX9;A0A087XQU7;A0A146NJR6;A0A146Z4P1;A0A146Z6E5;A0A146Z650;A0A147B3I3;A3FG33;F1R446;G3Q398;H2UIB0;H2UIB1;H3CBT9;H3CBU0;I3JZ89;M4A8R0;W5KTF3;W5KTG2;W5MFM2	1	736.483	DLDDEESWIKEK		75.75	753.85	1505.68	2	-2.87171	53.4402	0	0	0	1
	H2MBY2;A0A1A7Z4A6;A0A1A8RDX0;A0A1A8SFC1;G3Q398;H2UIB0;H2UIB1;H3CBT9;H3CBU0;I3JZ89;W5KTF3;W5KTG2	1.06729	0.828849	LEAELGAHEPAIQSVLDTGK		75.17	693.364	2077.07	3	0.510464	69.2688	2	2	1	1
	H2MBY2;A0A0D9SF54;A0A0D9SGF6;A0A0P7V2T7;A0A0P7VEP4;A0A0R4IJ08;A0A0S7GKU3;A0A1A7Z4A6;A0A1A8RDX0;A0A1A8SFC1;A0A060XII9;A0A060XJX9;A0A146Z4F7;A0A146Z4L3;A0A146Z4P1;A0A146Z4X2;A0A146Z6E5;A0A146Z650;A0A147B3I3;A3FG33;F1R446;G3Q398;H2UGD2;H3CBT9;H3CBU0;I3JZ89;M4A8R0;Q13813;W5KTF3;W5KTG2;W5MFM2	0.997047	0.879306	KIEDLGAAMEEALILDNK		75.15	494.012	1972.02	4	-0.405379	96.7896	2	1	2	2
	H2MBY2;A0A0P7VEP4;A0A0R4IJ08;A0A1A7Z4A6;A0A1A8RDX0;A0A1A8SFC1;A0A060XII9;A0A060XJX9;A0A146Z4F7;A0A146Z4L3;A0A146Z4P1;A0A146Z4X2;A0A146Z6E5;A0A146Z650;A0A147B3I3;A3FG33;F1R446;G3Q398;H2UIB0;H2UIB1;H3CBT9;H3CBU0;I3JZ89;M4A8R0;W5KTF3;W5KTG2	0.740996	23.2166	DSDELKSWINEK		73.52	732.354	1462.69	2	-0.991866	54.4457	2	0	2	2
	H2MBY2;A0A0D9SF54;A0A0D9SGF6;A0A1A8RDX0;A0A1A8SFC1;A0A087XQU7;A0A146Z4P1;A0A146Z6E5;G3Q398;I3JZ89;M4A8R0;Q13813	0.993213	1.32497	VLETAEDIQER		73.3	434.893	1301.66	3	9.10438	36.4496	0	0	1	0
	H2MBY2;A0A0R4IJ08;A0A0S7GKU3;A0A146Z4F7;A0A146Z4L3;A0A146Z4P1;A0A146Z4X2;A0A146Z6E5;A0A146Z650;A0A147B3I3;A3FG33;F1R446;M4A8R0	2.09725	0.692185	ESALTNEEVGSDLEQVEVLQK		73.14	1159.08	2316.14	2	1.93541	79.0567	0	0	1	1
	H2MBY2;A0A0D9SF54;A0A0D9SGF6;A0A0P7V2T7;A0A0P7VEP4;A0A0R4IJ08;A0A0S7GKU3;A0A1A7Z4A6;A0A1A8RDX0;A0A1A8SFC1;A0A060XII9;A0A060XJX9;A0A146Z4F7;A0A146Z4L3;A0A146Z4P1;A0A146Z4X2;A0A146Z6E5;A0A146Z650;A0A147B3I3;A3FG33;F1R446;G3Q398;H2UGD2;H3CBT9;H3CBU0;I3JZ89;M4A8R0;Q13813;W5KTF3;W5KTG2;W5MFM2	1.00321	0.825304	IEDLGAAMEEALILDNK		72.59	615.648	1843.92	3	-1.31413	102.775	0	2	0	0
	H2MBY2;A0A0D9SF54;A0A0P7VEP4;A0A0S7GKU3;A0A1A7Z4A6;A0A1A8RDX0;A0A1A8SFC1;A0A060XII9;A0A146NIU7;A0A146NJR6;A0A146Z4F7;A0A146Z4H1;A0A146Z4L3;A0A146Z4P1;A0A146Z6E5;A0A146Z650;A0A147B3I3;A3FG33;F1R446;G3Q398;H2UIB0;H2UIB1;H3CBT9;H3CBU0;I3JZ89;M4A8R0;Q13813;W5KTG2;W5MFM2	0.201582	1.74344	KGDILTLLNSTNKDWWK		72.32	508.778	2031.08	4	1.82128	94.111	1	1	1	0
	H2MBY2;A0A1A7Z4A6;A0A1A8RDX0;A0A1A8SFC1;A0A060XII9;A0A060XJX9;G3Q398;H2UIB0;H2UIB1;H3CBT9;H3CBU0;I3JZ89;W5KTF3;W5KTG2	0.874891	1.21821	GHYASPEIQQK		72.13	419.879	1256.61	3	-0.705506	18.8285	1	2	1	0
	H2MBY2;A0A0D9SF54;A0A0D9SGF6;A0A0P7VEP4;A0A0R4IJ08;A0A1A7WGD9;A0A1A7Z4A6;A0A1A8RDX0;A0A1A8SFC1;A0A060XII9;A0A060XJX9;A0A087XQU7;A0A146Z4P1;A0A146Z6E5;A3FG33;F1R446;G3Q398;H2UIB0;H2UIB1;H3CBT9;H3CBU0;M4A8R0;Q13813;W5KTF3;W5KTG2	1.12172	0.989959	EQLMASDDFGR		71.89	634.784	1267.55	2	3.01819	47.1993	2	1	1	1
	H2MBY2;A0A0D9SF54;A0A0D9SGF6;A0A0P7V2T7;A0A0P7VEP4;A0A0R4IJ08;A0A0S7GKU3;A0A1A7Z4A6;A0A1A8RDX0;A0A1A8SFC1;A0A060XII9;A0A060XJX9;A0A146Z4F7;A0A146Z4L3;A0A146Z4P1;A0A146Z4X2;A0A146Z6E5;A0A146Z650;A0A147B3I3;A3FG33;F1R446;G3Q398;H2UGD2;H3CBT9;H3CBU0;I3JZ89;M4A8R0;Q13813;W5KTF3;W5KTG2;W5MFM2	0.905845	1.11953	MQHNLEQQIQAR		71.72	499.252	1494.73	3	-0.747435	28.9137	2	2	2	1
	H2MBY2;A0A1A7WGD9;A0A1A7Z4A6;A0A1A8RDX0;A0A1A8SFC1;A0A087XQU7;A0A146Z4P1;A0A146Z6E5;A0A146Z650;A0A147B3I3;G3Q398;H2UIB0;H2UIB1;H3CBT9;H3CBU0;I3JZ89;M4A8R0	0.0028711	0.00214987	GEIDAHEDSFR		71.67	638.287	1274.56	2	5.24796	26.3452	1	1	0	0
	H2MBY2;A0A1A7Z4A6;A0A1A8RDX0;A0A1A8SFC1;G3Q398;H2UIB0;H2UIB1;H3CBT9;H3CBU0;I3JZ89;W5KTG2	0.473622	1.48767	RLEAELGAHEPAIQSVLDTGKK		71.17	788.098	2361.27	3	3.24117	60.5744	1	0	1	0
	H2MBY2;A0A0P7VEP4;A0A060XII9;A0A060XJX9;I3JZ89;W5KTF3;W5KTG2;W5MFM2	1.17865	0.777902	DELITNWEQIR		71.17	708.859	1415.7	2	-1.02761	76.5015	1	1	1	1
	H2MBY2;A0A0P7VEP4;A0A0R4IJ08;A0A0S7GKU3;A0A1A7WGD9;A0A1A7Z4A6;A0A1A8RDX0;A0A1A8SFC1;A0A060XII9;A0A060XJX9;A0A087XQU7;A0A146NJR6;A0A146Z4P1;A0A146Z6E5;A0A146Z650;A0A147B3I3;A3FG33;F1R446;G3Q398;H2UGD2;H2UIB0;H2UIB1;H3CBT9;H3CBU0;M4A8R0;W5KTF3;W5KTG2;W5MFM2	1.53601	21.088	CNSLEEIR	[1] Methylthio (C)	70.97	505.227	1008.44	2	2.70209	38.9219	1	0	5	2
	H2MBY2;A0A0D9SF54;A0A0D9SGF6;A0A0P7V2T7;A0A0P7VEP4;A0A0R4IJ08;A0A0S7GKU3;A0A1A7Z4A6;A0A1A8RDX0;A0A1A8SFC1;A0A060XII9;A0A060XJX9;A0A146Z4F7;A0A146Z4L3;A0A146Z4P1;A0A146Z4X2;A0A146Z6E5;A0A146Z650;A0A147B3I3;A3FG33;F1R446;G3Q398;H2UIB0;H2UIB1;H3CBT9;H3CBU0;I3JZ89;M4A8R0;Q13813;W5KTF3;W5KTG2;W5MFM2	0.886065	0.00430964	GKDLIGVQNLLK		69.67	433.267	1296.78	3	1.07516	66.0109	1	1	1	0
	H2MBY2;A0A1A7Z4A6;A0A1A8RDX0;A0A1A8SFC1;G3Q398;H2UIB0;H2UIB1;H3CBT9;H3CBU0;I3JZ89;W5KTF3;W5KTG2	0.918291	0.600998	LEAELGAHEPAIQSVLDTGKK		69.31	552.301	2205.18	4	4.9924	65.0823	1	1	0	1
	H2MBY2;A0A0P7V2T7;A0A0P7VEP4;A0A0R4IJ08;A0A0S7GKU3;A0A1A7Z4A6;A0A1A8RDX0;A0A1A8SFC1;A0A060XII9;A0A146Z4F7;A0A146Z4L3;A0A146Z4P1;A0A146Z4X2;A0A146Z6E5;A0A146Z650;A0A147B3I3;A3FG33;F1R446;G3Q398;H2UGD2;H2UIB0;H2UIB1;H3CBT9;H3CBU0;I3JZ89;M4A8R0;W5KTF3;W5KTG2;W5MFM2	0.659183	1.35476	KHEAFETDFTVHR		69.01	404.95	1615.77	4	-1.32886	31.3159	1	2	0	2
	H2MBY2;A0A0P7V2T7;A0A0P7VEP4;A0A0R4IJ08;A0A0S7GKU3;A0A1A7Z4A6;A0A1A8RDX0;A0A1A8SFC1;A0A060XII9;A0A146Z4F7;A0A146Z4L3;A0A146Z4P1;A0A146Z4X2;A0A146Z6E5;A0A146Z650;A0A147B3I3;A3FG33;F1R446;G3Q398;H2UGD2;H2UIB0;H2UIB1;H3CBT9;H3CBU0;I3JZ89;M4A8R0;W5KTF3;W5KTG2;W5MFM2	0.624862	1.31626	HEAFETDFTVHR		68.96	496.901	1487.68	3	1.06536	44.0269	1	0	0	0
	H2MBY2;A0A0D9SF54;A0A0P7V2T7;A0A0P7VEP4;A0A0S7GKU3;A0A1A7Z4A6;A0A1A8RDX0;A0A1A8SFC1;A0A060XII9;A0A060XJX9;A0A087XQU7;A0A146NIU7;A0A146NJR6;A0A146Z4F7;A0A146Z4L3;A0A146Z4P1;A0A146Z6E5;A0A146Z650;A0A147B3I3;A3FG33;F1R446;G3Q398;H2UGD2;H3CBT9;H3CBU0;I3JZ89;M4A8R0;Q13813;W5KTG2;W5MFM2	0.593398	1.13652	LRQEFAQHANAFHQWLQETR		68.94	628.32	2509.25	4	5.17645	60.6451	1	1	1	0
	H2MBY2;H2UIB0;H2UIB1;I3JZ89;W5KTF3;W5KTG2	1.06425	1.05385	GEAMVEEGHFAGEDVK		68.6	568.923	1703.75	3	1.21799	42.7382	1	2	3	2
	H2MBY2;A0A0D9SF54;A0A0D9SGF6;A0A0P7V2T7;A0A0P7VEP4;A0A0R4IJ08;A0A0S7GKU3;A0A1A7Z4A6;A0A1A8RDX0;A0A1A8SFC1;A0A060XII9;A0A060XJX9;A0A146Z4F7;A0A146Z4L3;A0A146Z4P1;A0A146Z4X2;A0A146Z6E5;A0A146Z650;A0A147B3I3;A3FG33;F1R446;G3Q398;H2UIB0;H2UIB1;H3CBT9;H3CBU0;I3JZ89;M4A8R0;Q13813;W5KTF3;W5KTG2;W5MFM2	1.9618	0.345373	QQNFNTGIK		68.44	525.272	1048.53	2	-0.541449	21.2972	1	1	0	1
	H2MBY2;A0A0D9SF54;A0A0D9SGF6;A0A0P7V2T7;A0A0P7VEP4;A0A0R4IJ08;A0A0S7GKU3;A0A1A7WGD9;A0A1A7Z4A6;A0A1A8RDX0;A0A1A8SFC1;A0A060XII9;A0A060XJX9;A0A087XQU7;A0A146NJR6;A0A146Z4P1;A0A146Z6E5;A0A146Z650;A0A147B3I3;A3FG33;F1R446;G3Q398;H2UIB0;H2UIB1;H3CBT9;H3CBU0;I3JZ89;M4A8R0;Q13813;W5KTF3;W5KTG2;W5MFM2	1.38028	1.40589	DVTGAEALLER		67.93	391.878	1172.61	3	6.5211	62.2079	1	0	1	1
	H2MBY2;A0A1A7Z4A6;A0A1A8RDX0;A0A1A8SFC1;G3Q398;H2UIB0;H2UIB1;H3CBT9;H3CBU0;I3JZ89;W5KTG2	0.575877	1.23555	RLEAELGAHEPAIQSVLDTGKK		67.74	473.264	2361.28	5	7.39935	60.5744	0	0	0	1
	H2MBY2;A0A1A7Z4A6;A0A1A8RDX0;A0A1A8SFC1;A0A060XII9;A0A060XJX9;G3Q398;H2UIB0;H2UIB1;H3CBT9;H3CBU0;I3JZ89;W5KTF3;W5KTG2	0.646983	2.65508	GHYASPEIQQK		67.19	629.313	1256.61	2	-2.94797	18.8285	0	0	0	1
	H2MBY2;A0A0D9SF54;A0A0D9SGF6;A0A0P7VEP4;A0A0R4IJ08;A0A0S7GKU3;A0A1A7WGD9;A0A1A7Z4A6;A0A1A8RDX0;A0A1A8SFC1;A0A060XII9;A0A060XJX9;A0A087XQU7;A0A146Z4P1;A0A146Z6E5;A0A146Z650;A0A147B3I3;A3FG33;F1R446;G3Q398;H2UGD2;H3CBT9;H3CBU0;I3JZ89;M4A8R0;Q13813;W5KTF3;W5KTG2;W5MFM2	0.634653	0.993711	YTEHSTVGLAQQWDQLDQLGMR		67.06	644.813	2575.22	4	4.22436	88.6853	0	2	0	0
	H2MBY2;A0A0D9SF54;A0A0D9SGF6;A0A0P7V2T7;A0A0P7VEP4;A0A0R4IJ08;A0A0S7GKU3;A0A1A7WGD9;A0A1A7Z4A6;A0A1A8RDX0;A0A1A8SFC1;A0A060XJX9;A0A087XQU7;A0A146NJR6;A0A146Z4P1;A0A146Z6E5;A0A146Z650;A0A147B3I3;A3FG33;F1R446;G3Q398;H2UIB0;H2UIB1;H3CBT9;H3CBU0;M4A8R0;Q13813;W5KTF3;W5KTG2;W5MFM2	0.902951	1.14073	DVEDEETWIR		66.88	646.295	1290.58	2	2.53318	55.9819	3	4	3	5
	H2MBY2;A0A0D9SF54;A0A0D9SGF6;A0A0P7V2T7;A0A0P7VEP4;A0A0R4IJ08;A0A0S7GKU3;A0A060XII9;A0A060XJX9;A3FG33;F1R446;G3Q398;H2UIB0;H2UIB1;I3JZ89;M4A8R0;Q13813;W5KTF3;W5KTG2;W5MFM2	1.01585	0.874225	IDGITIQAR		66.87	493.784	985.554	2	-2.4589	46.3701	1	3	1	1
	H2MBY2;A0A0R4IJ08;A0A0S7GKU3;A0A1A7WGD9;A0A1A7Z4A6;A0A1A8RDX0;A0A1A8SFC1;A0A087XQU7;A0A146NJR6;A0A146Z4P1;A0A146Z6E5;A0A146Z650;A0A147B3I3;A3FG33;F1R446;G3Q398;H3CBT9;H3CBU0;M4A8R0	0.887946	1.07411	SLQQLAEDR		66.87	530.276	1058.54	2	1.61895	29.3902	0	1	1	1
	H2MBY2;A0A0R4IJ08;A0A0S7GKU3;A0A1A7Z4A6;A0A1A8RDX0;A0A1A8SFC1;A0A060XII9;A0A060XJX9;A0A146Z4F7;A0A146Z4L3;A0A146Z4P1;A0A146Z4X2;A0A146Z6E5;A0A146Z650;A0A147B3I3;A3FG33;F1R446;G3Q398;H2UIB0;H2UIB1;H3CBT9;H3CBU0;I3JZ89;M4A8R0;W5KTF3;W5KTG2;W5MFM2	0.620206	2.05087	EAFLASDDKGDSLDSVEALIKK		66.57	784.402	2350.18	3	-3.09573	83.6038	1	1	1	0
	H2MBY2;A0A1A7WGD9;A0A1A7Z4A6;A0A1A8RDX0;A0A1A8SFC1;A0A087XQU7;A0A146Z4P1;A0A146Z6E5;A0A146Z650;A0A147B3I3;G3Q398;H2UIB0;H2UIB1;H3CBT9;H3CBU0;I3JZ89;M4A8R0	0.593422	5.50931	HQEHKGEIDAHEDSFR		66.53	645.63	1933.87	3	1.21885	18.0642	1	0	1	0
	H2MBY2;A0A0D9SF54;A0A0D9SGF6;A0A0P7V2T7;A0A0P7VEP4;A0A0R4IJ08;A0A0S7GKU3;A0A060XII9;A0A146Z4F7;A0A146Z4L3;A0A146Z4P1;A0A146Z4X2;A0A146Z6E5;A0A146Z650;A0A147B3I3;A3FG33;F1R446;G3Q398;H2UGD2;H2UIB0;H2UIB1;H3CBT9;H3CBU0;I3JZ89;M4A8R0;Q13813;W5KTF3;W5KTG2;W5MFM2	0.496824	2.28464	ADVVESWIGEKENSLKTDDYGR		66.32	628.555	2510.19	4	-0.453469	65.2971	1	0	0	1
	H2MBY2;A0A0D9SF54;A0A0D9SGF6;A0A0P7V2T7;A0A0P7VEP4;A0A0R4IJ08;A0A1A7WGD9;A0A1A7Z4A6;A0A1A8RDX0;A0A1A8SFC1;A0A060XII9;A0A060XJX9;A0A087XQU7;A0A146Z4P1;A0A146Z6E5;A0A146Z650;A0A147B3I3;A3FG33;F1R446;G3Q398;H2UIB0;H2UIB1;H3CBT9;H3CBU0;I3JZ89;M4A8R0;Q13813;W5KTF3;W5KTG2;W5MFM2	0.900387	1.2272	DTEQVDNWMSK	[9] Oxidation (M)	65.74	684.789	1367.56	2	-2.2677	47.0572	1	1	1	1
	H2MBY2;A0A0D9SF54;A0A0D9SGF6;A0A0P7V2T7;A0A0P7VEP4;A0A0R4IJ08;A0A0S7GKU3;A0A1A7Z4A6;A0A1A8RDX0;A0A1A8SFC1;A0A146Z4F7;A0A146Z4L3;A0A146Z4P1;A0A146Z4X2;A0A146Z6E5;A0A146Z650;A0A147B3I3;A3FG33;F1R446;G3Q398;H2UGD2;H3CBT9;H3CBU0;I3JZ89;M4A8R0;Q13813;W5KTF3;W5KTG2;W5MFM2	0.943971	3.71285	NTTGVTEEALKEFSMMFK	[15] Oxidation (M)	64.64	693.667	2077.98	3	5.06353	107.089	0	0	0	1
	H2MBY2;A0A0D9SF54;A0A0D9SGF6;A0A0P7V2T7;A0A0R4IJ08;A0A0S7GKU3;A0A1A7WGD9;A0A1A7Z4A6;A0A1A8RDX0;A0A1A8SFC1;A0A060XII9;A0A060XJX9;A0A060YA94;A0A087XQU7;A0A146NJR6;A0A146Z4P1;A0A146Z6E5;A0A146Z650;A0A147B3I3;A3FG33;F1R446;G3Q398;H2UIB0;H2UIB1;H3CBT9;H3CBU0;I3JZ89;M4A8R0;Q13813;W5KTF3;W5KTG2;W5MFM2	1.17186	1.05375	DLAALGDK		63.56	401.725	801.435	2	15.2031	29.2481	0	1	1	1
	H2MBY2;A0A0P7VEP4;A0A0R4IJ08;A0A0S7GKU3;A0A1A7Z4A6;A0A1A8RDX0;A0A1A8SFC1;A0A060XII9;A0A060XJX9;A0A146Z4F7;A0A146Z4L3;A0A146Z4P1;A0A146Z4X2;A0A146Z6E5;A0A146Z650;A0A147B3I3;A3FG33;F1R446;G3Q398;H2UIB0;H2UIB1;H3CBT9;H3CBU0;I3JZ89;M4A8R0;W5KTF3;W5KTG2;W5MFM2	2.15748	1.07174	DLDDEESWIK		62.95	625.289	1248.56	2	10.4694	62.0839	1	1	1	1
	H2MBY2;A0A0D9SF54;A0A0D9SGF6;A0A0P7VEP4;A0A0R4IJ08;A0A0S7GKU3;A0A1A7WGD9;A0A1A7Z4A6;A0A1A8RDX0;A0A1A8SFC1;A0A060XII9;A0A060XJX9;A0A087XQU7;A0A146NJR6;A0A146Z4P1;A0A146Z6E5;A0A146Z650;A0A147B3I3;A3FG33;F1R446;G3Q398;H2UIB0;H2UIB1;H3CBT9;H3CBU0;I3JZ89;M4A8R0;Q13813;W5KTF3;W5KTG2	3.18231	0.912918	HALLEADVAAHQDR		62.13	387.208	1544.8	4	22.2057	28.8904	0	0	1	0
	H2MBY2;A0A1A7WGD9;A0A1A7Z4A6;A0A1A8RDX0;A0A1A8SFC1;A0A087XQU7;A0A146Z4P1;A0A146Z6E5;A0A146Z650;A0A147B3I3;G3Q398;H2UIB0;H2UIB1;H3CBT9;H3CBU0;I3JZ89;M4A8R0	0.822756	3.31584	HQEHKGEIDAHEDSFR		61.64	484.476	1933.88	4	4.6382	18.0642	1	0	1	2
	H2MBY2;A0A0D9SF54;A0A0D9SGF6;A0A0P7V2T7;A0A0P7VEP4;A0A0R4IJ08;A0A0S7GKU3;A0A1A7Z4A6;A0A1A8RDX0;A0A1A8SFC1;A0A060XII9;A0A060XJX9;A0A146Z4F7;A0A146Z4L3;A0A146Z4P1;A0A146Z4X2;A0A146Z6E5;A0A146Z650;A0A147B3I3;A3FG33;F1R446;G3Q398;H2UGD2;H2UIB0;H2UIB1;H3CBT9;H3CBU0;I3JZ89;M4A8R0;Q13813;W5KTF3;W5KTG2;W5MFM2	0.711423	0.839918	ADVVESWIGEKENSLK		61.52	601.975	1802.9	3	-0.191945	65.2971	0	1	0	1
	H2MBY2;I3JZ89	0.807598	0.757221	KDELITNWEQIR		60.92	772.905	1543.8	2	-2.16906	64.7976	1	0	0	0
	H2MBY2;A0A0P7VEP4;A0A060XII9;A0A060XJX9;A0A087XQU7;G3Q398;M4A8R0;W5KTG2	0.596029	1.15987	LQQTHPQNASQIHLK		60.7	581.648	1741.92	3	0.281683	28.4008	1	0	2	1
	H2MBY2;A0A0D9SF54;A0A0P7V2T7;A0A0P7VEP4;A0A0S7GKU3;A0A1A7Z4A6;A0A1A8RDX0;A0A1A8SFC1;A0A060XII9;A0A060XJX9;A0A087XQU7;A0A146NIU7;A0A146NJR6;A0A146Z4F7;A0A146Z4H1;A0A146Z4L3;A0A146Z4P1;A0A146Z6E5;A0A146Z650;A0A147B3I3;A3FG33;F1R446;G3Q398;H2UIB0;H2UIB1;H3CBT9;H3CBU0;I3JZ89;M4A8R0;Q13813;W5KTG2;W5MFM2	0.886408	0.805364	DLASVNNLLK		59.99	543.812	1085.61	2	1.1013	63.6974	1	1	1	0
	H2MBY2;A0A0D9SF54;A0A0D9SGF6;A0A0P7VEP4;A0A0R4IJ08;A0A0S7GKU3;A0A1A7Z4A6;A0A1A8RDX0;A0A1A8SFC1;A0A060XII9;A0A060XJX9;A0A146Z4F7;A0A146Z4L3;A0A146Z4P1;A0A146Z4X2;A0A146Z6E5;A0A146Z650;A0A147B3I3;A3FG33;F1R446;G3Q398;H2UGD2;H2UIB0;H2UIB1;H3CBT9;H3CBU0;I3JZ89;M4A8R0;Q13813;W5KTF3;W5KTG2;W5MFM2	0.756773	1.44405	KVEDLFLTFAK		59.69	437.583	1309.73	3	-0.685462	82.1881	1	1	0	1
	H2MBY2;A0A0P7V2T7;A0A0S7GKU3;A0A1A7WGD9;A0A1A7Z4A6;A0A1A8RDX0;A0A1A8SFC1;A0A060XJX9;A0A087XQU7;A0A146NJR6;A0A146Z4P1;A0A146Z6E5;A0A146Z650;A0A147B3I3;G3Q398;H2UIB0;H2UIB1;H3CBT9;H3CBU0;I3JZ89;M4A8R0;W5MFM2	1.31367	0.955533	GLVSSEELAK		59.62	516.776	1031.54	2	-12.8807	37.5797	0	1	1	1
	H2MBY2;A0A1A8RDX0;A0A1A8SFC1;H2UIB0;H2UIB1;I3JZ89	0.609476	2.54106	FKELSIMR		59.48	512.283	1022.55	2	-6.81472	46.7963	1	1	1	1
	H2MBY2;A0A0D9SF54;A0A0P7VEP4;A0A0S7GKU3;A0A1A7Z4A6;A0A1A8RDX0;A0A1A8SFC1;A0A060XII9;A0A060XJX9;A0A087XQU7;A0A146NIU7;A0A146NJR6;A0A146Z4F7;A0A146Z4H1;A0A146Z4L3;A0A146Z4P1;A0A146Z6E5;A0A146Z650;A0A147B3I3;A3FG33;F1R446;G3Q398;H2UIB0;H2UIB1;H3CBT9;H3CBU0;I3JZ89;M4A8R0;Q13813;W5KTG2;W5MFM2	1.02701	0.846285	DLMSWINGIR		59.35	602.813	1203.61	2	3.97384	101.918	1	1	0	0
	H2MBY2;A0A0R4IJ08;A0A0S7GKU3;A0A1A7Z4A6;A0A1A8RDX0;A0A1A8SFC1;A0A060XII9;A0A060XJX9;A0A146Z4F7;A0A146Z4L3;A0A146Z4P1;A0A146Z4X2;A0A146Z6E5;A0A146Z650;A0A147B3I3;A3FG33;F1R446;G3Q398;H2UIB0;H2UIB1;H3CBT9;H3CBU0;I3JZ89;M4A8R0;W5KTF3;W5KTG2;W5MFM2	1.0815	0.751886	DLTSVQNLQK		59.35	573.308	1144.6	2	-7.07028	41.4154	2	2	2	2
	H2MBY2;A0A1A7Z4A6;A0A1A8RDX0;A0A1A8SFC1;G3Q398;H2UIB0;H2UIB1;H3CBT9;H3CBU0	0.672315	10.3926	MEEVSSQWK		59.22	562.26	1122.51	2	2.72431	29.9753	1	0	0	0
	H2MBY2;A0A0R4IJ08;A0A0S7GKU3;A0A1A7Z4A6;A0A1A8RDX0;A0A1A8SFC1;A0A060XII9;A0A060XJX9;A0A146Z4F7;A0A146Z4L3;A0A146Z4P1;A0A146Z4X2;A0A146Z6E5;A0A146Z650;A0A147B3I3;A3FG33;F1R446;G3Q398;H2UIB0;H2UIB1;H3CBT9;H3CBU0;I3JZ89;M4A8R0;W5KTF3;W5KTG2;W5MFM2	0.856311	1.03366	EAFLASDDKGDSLDSVEALIK	[N-term] Glu->pyro-Glu (N-term E)	58.8	1103.05	2204.09	2	1.44875	103.712	1	1	0	0
	H2MBY2;A0A0R4IJ08;A0A0S7GKU3;A0A087XQU7;A0A146NJR6;A0A146Z4P1;A0A146Z6E5;A0A146Z650;A0A147B3I3;A3FG33;F1R446;M4A8R0	0.81311	0.886269	ESALTNEEVGSDLEQVEVLQK		58.62	580.046	2316.15	4	9.23904	80.0948	1	0	1	0
	H2MBY2;A0A0D9SF54;A0A0D9SGF6;A0A0P7V2T7;A0A0R4IJ08;A0A060XJX9;A0A146Z4F7;A0A146Z4L3;A0A146Z4P1;A0A146Z4X2;A0A146Z6E5;A0A146Z650;A0A147B3I3;A3FG33;F1R446;G3Q398;H3CBT9;H3CBU0;I3JZ89;Q13813;W5KTF3;W5KTG2;W5MFM2	0.91831	1.32275	DLAALGDKVNSLGETAER		58.41	929.98	1857.95	2	1.1729	64.7264	0	0	1	0
	H2MBY2;A0A0P7V2T7;A0A0P7VEP4;A0A0R4IJ08;A0A0S7GKU3;A0A1A7WGD9;A0A1A7Z4A6;A0A1A8RDX0;A0A1A8SFC1;A0A087XQU7;A0A146NJR6;A0A146Z4P1;A0A146Z6E5;A0A146Z650;A0A147B3I3;A3FG33;F1R446;G3Q398;H2UIB0;H2UIB1;H3CBT9;H3CBU0;I3JZ89;M4A8R0;W5KTF3;W5KTG2;W5MFM2	1.38887	0.725763	LSDDNTIGQEEIQQR		58.37	582.616	1744.83	3	2.63283	39.9811	0	1	1	0
	H2MBY2;A0A1A7Z4A6;A0A1A8RDX0;A0A1A8SFC1;G3Q398;I3JZ89;M4A8R0	0.985601	1.3955	HQALQAEITGHEPR		58.33	397.455	1585.79	4	-2.31063	29.4778	0	1	1	0
	H2MBY2;A0A0D9SF54;A0A0D9SGF6;A0A0P7V2T7;A0A0P7VEP4;A0A0R4IJ08;A0A0S7GKU3;A0A1A7WGD9;A0A1A7Z4A6;A0A1A8RDX0;A0A1A8SFC1;A0A060XII9;A0A060XJX9;A0A087XQU7;A0A146NJR6;A0A146Z4P1;A0A146Z6E5;A0A146Z650;A0A147B3I3;A3FG33;F1R446;G3Q398;H2UIB0;H2UIB1;H3CBT9;H3CBU0;I3JZ89;M4A8R0;Q13813;W5KTF3;W5KTG2;W5MFM2	0.923881	0.974457	DLIGVQNLLK		58.25	556.839	1111.66	2	3.19099	89.3307	3	2	2	1
	H2MBY2;A0A0D9SF54;A0A0P7VEP4;A0A0S7GKU3;A0A1A7Z4A6;A0A1A8RDX0;A0A1A8SFC1;A0A060XII9;A0A060XJX9;A0A087XQU7;A0A146NIU7;A0A146NJR6;A0A146Z4F7;A0A146Z4H1;A0A146Z4L3;A0A146Z4P1;A0A146Z6E5;A0A146Z650;A0A147B3I3;A3FG33;F1R446;G3Q398;H2UIB0;H2UIB1;H3CBT9;H3CBU0;I3JZ89;M4A8R0;Q13813;W5KTG2;W5MFM2	0.936716	1.51414	QGFVPAAYVK		57.92	540.3	1078.58	2	3.32624	53.8659	1	1	1	0
	H2MBY2;A0A0D9SF54;A0A0D9SGF6;A0A0P7V2T7;A0A0P7VEP4;A0A0R4IJ08;A0A0S7GKU3;A0A1A7Z4A6;A0A1A8RDX0;A0A1A8SFC1;A0A060XII9;A0A060XJX9;A0A146Z4F7;A0A146Z4L3;A0A146Z4P1;A0A146Z4X2;A0A146Z6E5;A0A146Z650;A0A147B3I3;A3FG33;F1R446;G3Q398;H2UIB0;H2UIB1;H3CBT9;H3CBU0;I3JZ89;M4A8R0;Q13813;W5KTF3;W5KTG2;W5MFM2	1.36198	0.762753	LGESQTLQQFSR		56.82	465.245	1392.71	3	8.65016	46.7963	0	1	0	0
	H2MBY2;A0A0D9SF54;A0A0D9SGF6;A0A0P7V2T7;A0A0P7VEP4;A0A0R4IJ08;A0A1A7Z4A6;A0A1A8RDX0;A0A1A8SFC1;A0A060XII9;A0A060XJX9;A0A146Z4F7;A0A146Z4L3;A0A146Z4P1;A0A146Z4X2;A0A146Z6E5;A0A146Z650;A0A147B3I3;A3FG33;F1R446;G3Q398;H2UIB0;H2UIB1;H3CBT9;H3CBU0;I3JZ89;M4A8R0;Q13813;W5KTF3;W5KTG2;W5MFM2	1.17919	0.995651	ITALDEFATK		56.75	554.806	1107.6	2	15.1301	48.4264	4	2	2	6
	H2MBY2;A0A0D9SF54;A0A0D9SGF6;A0A0P7V2T7;A0A0P7VEP4;A0A0R4IJ08;A0A0S7GKU3;A0A1A7Z4A6;A0A1A8RDX0;A0A1A8SFC1;A0A060XII9;A0A060XJX9;A0A146Z4F7;A0A146Z4L3;A0A146Z4P1;A0A146Z4X2;A0A146Z6E5;A0A146Z650;A0A147B3I3;A3FG33;F1R446;G3Q398;H2UIB0;H2UIB1;H3CBT9;H3CBU0;I3JZ89;M4A8R0;Q13813;W5KTF3;W5KTG2;W5MFM2	0.91748	1.25839	HQLLEADISAHEDRLK		56.67	469.498	1873.96	4	-0.308919	45.0175	0	1	1	1
	H2MBY2;A0A0D9SF54;A0A0D9SGF6;A0A0P7V2T7;A0A0P7VEP4;A0A0R4IJ08;A0A0S7GKU3;A0A1A7Z4A6;A0A1A8RDX0;A0A1A8SFC1;A0A060XII9;A0A060XJX9;A0A146Z4F7;A0A146Z4L3;A0A146Z4P1;A0A146Z4X2;A0A146Z6E5;A0A146Z650;A0A147B3I3;A3FG33;F1R446;G3Q398;H2UIB0;H2UIB1;H3CBT9;H3CBU0;I3JZ89;M4A8R0;Q13813;W5KTF3;W5KTG2;W5MFM2	0.991904	1.02231	DLTGVQNLR		56.2	508.279	1014.54	2	-2.88221	43.7443	4	3	3	3
	H2MBY2;A0A0D9SF54;A0A0D9SGF6;A0A0P7VEP4;A0A060XII9;A0A060XJX9;G3Q398;H2UIB0;H2UIB1;H3CBT9;H3CBU0;I3JZ89;Q13813;W5KTF3;W5KTG2	1.39352	1.05524	EKEPIAASTNR		56.01	405.886	1214.64	3	9.86993	15.8692	1	1	1	1
	H2MBY2;A0A0D9SF54;A0A0P7VEP4;A0A0S7GKU3;A0A1A7Z4A6;A0A1A8RDX0;A0A1A8SFC1;A0A060XII9;A0A060XJX9;A0A087XQU7;A0A146NIU7;A0A146NJR6;A0A146Z4F7;A0A146Z4H1;A0A146Z4L3;A0A146Z4P1;A0A146Z6E5;A0A146Z650;A0A147B3I3;A3FG33;F1R446;G3Q398;H2UIB0;H2UIB1;H3CBT9;H3CBU0;I3JZ89;M4A8R0;Q13813;W5KTG2;W5MFM2	1.00591	0.789292	DLMSWINGIR		55.83	402.21	1203.61	3	0.894974	101.918	0	0	1	1
	H2MBY2;A0A0R4IJ08;A0A0S7GKU3;A0A1A7Z4A6;A0A1A8RDX0;A0A1A8SFC1;A0A060XII9;A0A060XJX9;A0A146Z4F7;A0A146Z4L3;A0A146Z4P1;A0A146Z4X2;A0A146Z6E5;A0A146Z650;A0A147B3I3;A3FG33;F1R446;G3Q398;H2UIB0;H2UIB1;H3CBT9;H3CBU0;I3JZ89;M4A8R0;W5KTF3;W5KTG2;W5MFM2	0.978457	0.984906	EAFLASDDKGDSLDSVEALIK	[N-term] Glu->pyro-Glu (N-term E)	55.07	735.704	2204.09	3	2.00765	103.712	0	0	1	1
	H2MBY2;H2UIB0;H2UIB1;I3JZ89;W5KTF3;W5KTG2	0.923242	1.34321	GEAMVEEGHFAGEDVK	[4] Oxidation (M)	54.95	574.263	1719.77	3	15.2507	42.7382	1	1	1	0
	H2MBY2;A0A0D9SF54;A0A0D9SGF6;A0A0P7VEP4;A0A0R4IJ08;A0A0S7GKU3;A0A1A7Z4A6;A0A1A8RDX0;A0A1A8SFC1;A0A060XII9;A0A060XJX9;A0A146Z4F7;A0A146Z4L3;A0A146Z4P1;A0A146Z4X2;A0A146Z6E5;A0A146Z650;A0A147B3I3;A3FG33;F1R446;G3Q398;H2UIB0;H2UIB1;H3CBT9;H3CBU0;I3JZ89;M4A8R0;Q13813;W5KTF3;W5KTG2;W5MFM2	51.821	0.520315	KFDDFQK		54.29	464.231	926.448	2	-2.48532	19.3921	0	0	1	1
	H2MBY2;A0A0P7V2T7;A0A0S7GKU3;A0A1A7Z4A6;A0A1A8RDX0;A0A1A8SFC1;A0A060XJX9;A0A146Z4F7;A0A146Z4L3;A0A146Z4P1;A0A146Z4X2;A0A146Z6E5;A0A146Z650;A0A147B3I3;G3Q398;H2UGD2;H2UIB0;H2UIB1;H3CBT9;H3CBU0;I3JZ89;W5KTF3;W5KTG2;W5MFM2	1.1419	1.13962	LLEAQEHFR		54.23	381.536	1141.59	3	-1.95599	29.6911	0	1	1	2
	H2MBY2;A0A0D9SF54;A0A0D9SGF6;A0A0P7V2T7;A0A0P7VEP4;A0A0R4IJ08;A0A1A7WGD9;A0A1A7Z4A6;A0A1A8RDX0;A0A1A8SFC1;A0A060XII9;A0A060XJX9;A0A087XQU7;A0A146Z4P1;A0A146Z6E5;A0A146Z650;A0A147B3I3;A3FG33;F1R446;G3Q398;H2UIB0;H2UIB1;H3CBT9;H3CBU0;I3JZ89;M4A8R0;Q13813;W5KTF3;W5KTG2;W5MFM2	0.963144	1.03455	DTEQVDNWMSK		53.83	451.535	1351.58	3	9.18039	47.0572	0	1	0	0
	H2MBY2;A0A0D9SF54;A0A0D9SGF6;A0A0P7V2T7;A0A0P7VEP4;A0A0R4IJ08;A0A0S7GKU3;A0A060XII9;A0A087XQU7;A0A146NJR6;A0A146Z4P1;A0A146Z6E5;A0A146Z650;A0A147B3I3;A3FG33;F1R446;G3Q398;H2UGD2;H2UIB0;H2UIB1;H3CBT9;H3CBU0;I3JZ89;M4A8R0;Q13813;W5KTF3;W5KTG2;W5MFM2	1.37909	1.30878	ENSLKTDDYGR		53.63	433.211	1296.61	3	12.3856	17.709	1	1	0	1
	H2MBY2;A0A0P7VEP4;A0A060XII9;A0A060XJX9;A0A087XQU7;G3Q398;M4A8R0;W5KTG2	0.579983	1.06762	LQQTHPQNASQIHLK		52.81	436.488	1741.92	4	0.981174	28.4008	2	1	0	2
	H2MBY2;A0A1A7WGD9;A0A1A7Z4A6;A0A1A8RDX0;A0A1A8SFC1;G3Q398;H2UIB0;H2UIB1;H3CBT9;H3CBU0	0.363713	1	MEEVSSQWK	[1] Oxidation (M)	52.8	570.262	1138.51	2	12.2725	24.2975	1	0	0	0
	H2MBY2;A0A0R4IJ08;A0A0S7GKU3;A0A1A7Z4A6;A0A1A8RDX0;A0A1A8SFC1;A0A060XII9;A0A060XJX9;A0A146Z4P1;A0A146Z6E5;A3FG33;F1R446;G3Q398;H2UIB0;I3JZ89;M4A8R0;W5KTF3;W5KTG2;W5MFM2	0.550999	2.10719	LQTATDESYKDPTNIQLSK		52.63	538.774	2151.07	4	-1.10643	47.7898	1	0	0	1
	H2MBY2;A0A0D9SF54;A0A0D9SGF6;A0A0P7V2T7;A0A0P7VEP4;A0A0R4IJ08;A0A0S7GKU3;A0A1A7Z4A6;A0A1A8RDX0;A0A1A8SFC1;A0A060XII9;A0A060XJX9;A0A146Z4F7;A0A146Z4L3;A0A146Z4P1;A0A146Z4X2;A0A146Z6E5;A0A146Z650;A0A147B3I3;A3FG33;F1R446;G3Q398;H2UIB0;H2UIB1;H3CBT9;H3CBU0;I3JZ89;M4A8R0;Q13813;W5KTF3;W5KTG2;W5MFM2	0.842057	1.28237	HQLLEADISAHEDRLK		52.22	625.662	1873.96	3	-1.04228	45.0175	1	0	0	0
	H2MBY2;A0A0D9SF54;A0A0D9SGF6;A0A0P7V2T7;A0A0R4IJ08;A0A0S7GKU3;A0A1A7WGD9;A0A1A7Z4A6;A0A1A8RDX0;A0A1A8SFC1;A0A060XII9;A0A060XJX9;A0A087XQU7;A0A146NJR6;A0A146Z4P1;A0A146Z6E5;A0A146Z650;A0A147B3I3;A3FG33;F1R446;G3Q398;H2UIB0;H2UIB1;H3CBT9;H3CBU0;I3JZ89;M4A8R0;Q13813;W5KTF3;W5KTG2;W5MFM2	1.19012	1.00363	DADETKEWIEEK		52	498.234	1491.68	3	5.46115	39.557	1	2	0	1
	H2MBY2;A0A0D9SF54;A0A0D9SGF6;A0A0P7VEP4;A0A0R4IJ08;A0A1A7WGD9;A0A1A7Z4A6;A0A1A8RDX0;A0A1A8SFC1;A0A060XII9;A0A060XJX9;A0A087XQU7;A0A146Z4P1;A0A146Z6E5;A3FG33;F1R446;G3Q398;H2UIB0;H2UIB1;H3CBT9;H3CBU0;M4A8R0;Q13813;W5KTF3;W5KTG2	0.844043	1.03851	EQLMASDDFGR	[4] Oxidation (M)	51.86	642.782	1283.55	2	3.6307	47.1993	0	1	1	0
	H2MBY2;A0A1A7Z4A6;A0A1A8RDX0;A0A1A8SFC1;G3Q398;I3JZ89;M4A8R0	0.734084	1.21022	KHQALQAEITGHEPR		51.43	429.479	1713.89	4	-2.57294	21.2972	0	0	1	0
	H2MBY2;A0A0R4IJ08;A0A1A8RDX0;A0A1A8SFC1;A0A060XII9;A0A060XJX9;A0A087XQU7;A0A146Z4P1;A0A146Z6E5;A3FG33;F1R446;G3Q398;I3JZ89;M4A8R0;W5KTF3;W5KTG2;W5MFM2	2.15402	5.01846	DADELEKWIQEK		50.87	752.369	1502.72	2	-1.44372	67.3208	0	1	0	1
	H2MBY2;A0A0D9SF54;A0A0D9SGF6;A0A0P7VEP4;A0A0R4IJ08;A0A0S7GKU3;A0A1A7WGD9;A0A1A7Z4A6;A0A1A8RDX0;A0A1A8SFC1;A0A060XII9;A0A060XJX9;A0A087XQU7;A0A146NJR6;A0A146Z4P1;A0A146Z6E5;A0A146Z650;A0A147B3I3;A3FG33;F1R446;G3Q398;H2UGD2;H3CBT9;H3CBU0;I3JZ89;M4A8R0;Q13813;W5KTF3;W5KTG2	1.07824	1.02954	ERELELQK		50.85	522.786	1043.56	2	-3.12244	20.1831	1	1	1	1
	H2MBY2;A0A0D9SF54;A0A0P7VEP4;A0A0S7GKU3;A0A060XII9;A0A060XJX9;A0A087XQU7;A0A146NJR6;A3FG33;F1R446;G3Q398;H2UIB0;H2UIB1;I3JZ89;M4A8R0;Q13813;W5KTG2	0.923237	1.18418	HALLEADVAAHQDRIDGITIQAR		50.48	629.087	2512.32	4	2.11913	60.9288	1	1	0	1
	H2MBY2;A0A0D9SF54;A0A0D9SGF6;A0A0P7V2T7;A0A0P7VEP4;A0A0R4IJ08;A0A0S7GKU3;A0A1A7Z4A6;A0A1A8RDX0;A0A1A8SFC1;A0A060XII9;A0A060XJX9;A0A146Z4F7;A0A146Z4L3;A0A146Z4P1;A0A146Z4X2;A0A146Z6E5;A0A146Z650;A0A147B3I3;A3FG33;F1R446;G3Q398;H2UGD2;H3CBT9;H3CBU0;I3JZ89;M4A8R0;Q13813;W5KTF3;W5KTG2;W5MFM2	1.31885	15.9582	EFSMMFK		47.3	460.206	918.397	2	-0.615935	64.3714	1	1	1	0
	H2MBY2;A0A0D9SF54;A0A0D9SGF6;A0A0P7V2T7;A0A0P7VEP4;A0A0R4IJ08;A0A0S7GKU3;A0A0S7IZU5;A0A1A7WGD9;A0A1A7Z4A6;A0A1A8RDX0;A0A1A8SFC1;A0A060XJX9;A0A087XQU7;A0A146NJR6;A0A146SW78;A0A146Z4P1;A0A146Z6E5;A0A146Z650;A0A147B3I3;A3FG33;F1R446;G3Q398;H2UIB0;H2UIB1;H3CBT9;H3CBU0;I3JZ89;M4A8R0;Q13813;W5KTF3;W5KTG2;W5MFM2	0.936132	1.13984	FLSDFR		46.94	392.707	783.399	2	9.45119	47.4838	1	1	2	1
	H2MBY2;A0A0D9SF54;A0A0P7V2T7;A0A0P7VEP4;A0A0S7GKU3;A0A060XII9;A0A087XQU7;A0A146NIU7;A0A146NJR6;A0A146Z4F7;A0A146Z4L3;A0A146Z4P1;A0A146Z6E5;A0A146Z650;A0A147B3I3;A3FG33;F1R446;G3Q398;H2UGD2;H2UIB0;H2UIB1;H3CBT9;H3CBU0;I3JZ89;M4A8R0;Q13813;W5KTG2;W5MFM2	0.773938	3.15664	TDDYGRDLSSVQTLLTK		46.88	637.993	1910.96	3	-0.731191	73.796	1	1	1	1
	H2MBY2;A0A0D9SF54;A0A0D9SGF6;A0A0P7V2T7;A0A0P7VEP4;A0A0R4IJ08;A0A0S7GKU3;A0A1A7WGD9;A0A1A7Z4A6;A0A1A8RDX0;A0A1A8SFC1;A0A060XII9;A0A060XJX9;A0A087XQU7;A0A146NJR6;A0A146Z4P1;A0A146Z6E5;A0A146Z650;A0A147B3I3;A3FG33;F1R446;G3Q398;H2UIB0;H2UIB1;H3CBT9;H3CBU0;I3JZ89;M4A8R0;Q13813;W5KTF3;W5KTG2;W5MFM2	0.714034	0.882316	DVDEIEAWISEK		46.84	478.569	1432.68	3	8.63186	88.8284	0	1	0	0
	H2MBY2;A0A0D9SF54;A0A0D9SGF6;A0A0P7V2T7;A0A0P7VEP4;A0A0R4IJ08;A0A0S7GKU3;A0A1A7WGD9;A0A1A7Z4A6;A0A060XII9;A0A060XJX9;A0A087XQU7;A0A146NJR6;A0A146Z4P1;A0A146Z6E5;A0A146Z650;A0A147B3I3;A3FG33;F1R446;G3Q398;H2UIB0;H2UIB1;H3CBT9;H3CBU0;H3DBH6_REVERSED;I3JZ89;M4A8R0;Q13813;W5KTF3;W5KTG2;W5MFM2	357.946	0.00204647	LQQLFR		46.23	402.748	803.482	2	20.9998	40.0518	0	0	1	0
	H2MBY2;A0A0P7V2T7;A0A0P7VEP4;A0A0R4IJ08;A0A0S7GKU3;A0A1A7Z4A6;A0A1A8RDX0;A0A1A8SFC1;A0A060XII9;A0A146Z4F7;A0A146Z4L3;A0A146Z4P1;A0A146Z4X2;A0A146Z6E5;A0A146Z650;A0A147B3I3;A3FG33;F1R446;G3Q398;H2UGD2;H2UIB0;H2UIB1;H3CBT9;H3CBU0;I3JZ89;M4A8R0;W5KTF3;W5KTG2;W5MFM2	0.795637	1.13783	HEAFETDFTVHR		45.5	372.928	1487.68	4	1.78585	44.0977	1	1	0	0
	H2MBY2;A0A0D9SF54;A0A0D9SGF6;A0A0P7VEP4;A0A0R4IJ08;A0A0S7GDY3;A0A0S7GKU3;A0A1A7WGD9;A0A1A7WVE5_REVERSED;A0A1A7Y145_REVERSED;A0A1A7Z4A6;A0A1A8G7R7_REVERSED;A0A1A8GER5_REVERSED;A0A1A8MQW2_REVERSED;A0A1A8PHK7_REVERSED;A0A1A8RDX0;A0A1A8SFC1;A0A060WQU9;A0A060XII9;A0A060XJX9;A0A087XQU7;A0A087YK48_REVERSED;A0A146NJR6;A0A146XVG1;A0A146XVG4;A0A146XVG6;A0A146Z4P1;A0A146Z6E5;A0A146Z650;A0A146ZNF7_REVERSED;A…	28.7982	11.9772	ELELQK		44.1	380.214	758.413	2	-4.74887	22.4517	0	0	1	1
	H2MBY2;A0A0D9SF54;A0A0D9SGF6;A0A0P7V2T7;A0A0P7VEP4;A0A0R4IJ08;A0A0S7GKU3;A0A1A7Z4A6;A0A1A8RDX0;A0A1A8SFC1;A0A060XII9;A0A060XJX9;A0A146Z4F7;A0A146Z4L3;A0A146Z4P1;A0A146Z4X2;A0A146Z6E5;A0A146Z650;A0A147B3I3;A3FG33;F1R446;G3Q398;H2UIB0;H2UIB1;H3CBT9;H3CBU0;I3JZ89;M4A8R0;Q13813;W5KTF3;W5KTG2;W5MFM2	0.581084	0.823831	QQNFNTGIK	[N-term] Gln->pyro-Glu (N-term Q)	43.22	516.758	1031.5	2	-2.82991	40.286	1	1	0	0
	H2MBY2;A0A1A7Z4A6;A0A1A8RDX0;A0A1A8SFC1;G3Q398;H3CBT9;H3CBU0;I3JZ89	0.562395	3.00211	KFEEFQTDLAAHEERVNEVNQLAAK		43.05	729.866	2915.44	4	-1.88465	62.8678	1	0	1	1
	H2MBY2;A0A0S7GKU3;A3FG33;F1R446;M4A8R0	1.13814	1.21393	LNALDEQWQFLVNK		42.41	573.303	1716.89	3	2.68637	92.6065	1	0	0	0
	H2MBY2;A0A1A7Z4A6;A0A1A8RDX0;A0A1A8SFC1;G3Q398;H2UIB0;H2UIB1;H3CBT9;H3CBU0;I3JZ89;W5KTG2	0.504955	1.02111	RLEAELGAHEPAIQSVLDTGK		42.33	559.304	2233.19	4	7.57116	61.3586	0	0	1	0
	H2MBY2;A0A1A7WGD9;A0A1A7Z4A6;A0A1A8RDX0;A0A1A8SFC1;A0A060XII9;A0A060XJX9;A0A087XQU7;A0A146Z4P1;A0A146Z6E5;A0A146Z650;A0A147B3I3;G3Q398;I3JZ89;M4A8R0	0.546442	2.72932	ESLLELWEVRR		41.58	477.268	1428.78	3	6.17591	89.5456	1	0	1	0
	H2MBY2;A0A0P7VEP4;A0A0R4IJ08;A0A0S7GKU3;A0A1A7WGD9;A0A1A7Z4A6;A0A1A8RDX0;A0A1A8SFC1;A0A060XII9;A0A060XJX9;A0A087XQU7;A0A146NJR6;A0A146Z4P1;A0A146Z6E5;A0A146Z650;A0A147B3I3;A3FG33;F1R446;G3Q398;H2UGD2;H2UIB0;H2UIB1;M4A8R0;W5KTF3;W5KTG2;W5MFM2	0.479235	0.722715	QETFDAGLQAFQQEGITNITALK		41.24	631.577	2522.28	4	6.00462	104.676	0	0	1	0
	H2MBY2;A0A1A8RDX0;A0A1A8SFC1;G3Q398;I3JZ89	1.13984	1.06958	SSLSSAQADFNQLAELDQQIK		40.42	574.038	2292.12	4	0.296073	92.719	0	0	1	0
	H2MBY2;A0A0D9SF54;A0A0D9SGF6;A0A0P7V2T7;A0A0P7VEP4;A0A0R4IJ08;A0A0S7GKU3;A0A1A7WGD9;A0A1A7Z4A6;A0A1A8RDX0;A0A1A8SFC1;A0A060XII9;A0A060XJX9;A0A087XQU7;A0A146NJR6;A0A146Z4P1;A0A146Z6E5;A0A146Z650;A0A147B3I3;A3FG33;F1R446;G3Q398;H2UIB0;H2UIB1;I3JZ89;M4A8R0;Q13813;W5KTF3;W5KTG2;W5MFM2	0.955799	1.23289	HQAFEAELHANADR		40.21	402.945	1607.75	4	5.48288	27.8991	0	0	1	0
	H2MBY2;A0A0P7VEP4;A0A0R4IJ08;A0A0S7GKU3;A0A1A7WGD9;A0A1A7Z4A6;A0A1A8RDX0;A0A1A8SFC1;A0A060XII9;A0A060XJX9;A0A087XQU7;A0A146NJR6;A0A146Z4P1;A0A146Z6E5;A0A146Z650;A0A147B3I3;A3FG33;F1R446;G3Q398;H2UIB0;H2UIB1;H3CBT9;H3CBU0;I3JZ89;M4A8R0;W5KTF3;W5KTG2;W5MFM2	1	17.3057	DLDDEESWIKEK		39.99	502.904	1505.69	3	1.59207	53.3695	0	0	0	1
	H2MBY2;A0A0D9SF54;A0A0D9SGF6;A0A0P7VEP4;A0A0R4IJ08;A0A0S7GKU3;A0A1A7Z4A6;A0A1A8RDX0;A0A1A8SFC1;A0A060XII9;A0A060XJX9;A0A146Z4F7;A0A146Z4L3;A0A146Z4P1;A0A146Z4X2;A0A146Z6E5;A0A146Z650;A0A147B3I3;A3FG33;F1R446;G3Q398;H2UGD2;H2UIB0;H2UIB1;H3CBT9;H3CBU0;I3JZ89;M4A8R0;Q13813;W5KTF3;W5KTG2;W5MFM2	0.57616	1.28588	KASAFNSWFENAEEDLTDPVR		39.97	1213.57	2425.13	2	4.28002	101.474	1	0	0	0
	H2MBY2;A0A0E9PTY1_REVERSED;A0A0E9WTT1;A0A1A8RDX0;A0A1A8SFC1;H2RVL8;H2UIB0;H2UIB1;I3JZ89	1.03577	0.92401	ELSIMR		39.63	374.703	747.392	2	-3.65515	32.8727	1	1	1	1
	H2MBY2;A0A0S7GKU3;A0A1A7WGD9;A0A1A7Z4A6;A0A1A8RDX0;A0A1A8SFC1;A0A087XQU7;A0A146NJR6;A0A146Z4P1;A0A146Z6E5;A0A146Z650;A0A147B3I3;G3Q398;H2UGD2;H2UIB0;H2UIB1;H3CBT9;H3CBU0;I3JZ89;M4A8R0	1.58259	0.337741	LAQFVDHWK		39.46	572.304	1142.59	2	6.37503	48.4764	0	0	1	0
	H2MBY2;A0A0D9SF54;A0A0P7VEP4;A0A0S7GKU3;A0A1A7Z4A6;A0A1A8RDX0;A0A1A8SFC1;A0A060XII9;A0A060XJX9;A0A087XQU7;A0A146NIU7;A0A146NJR6;A0A146Z4F7;A0A146Z4H1;A0A146Z4L3;A0A146Z4P1;A0A146Z6E5;A0A146Z650;A0A147B3I3;A3FG33;F1R446;G3Q398;H2UIB0;H2UIB1;H3CBT9;H3CBU0;I3JZ89;M4A8R0;Q13813;W5KTG2;W5MFM2	0.484108	1.51704	QGFVPAAYVK	[N-term] Gln->pyro-Glu (N-term Q)	38.5	531.784	1061.55	2	-0.916235	71.1105	1	0	0	0
	H2MBY2;A0A0D9SF54;A0A0D9SGF6;A0A0P7V2T7;A0A0P7VEP4;A0A0R4IJ08;A0A0S7GKU3;A0A1A7Z4A6;A0A1A8RDX0;A0A1A8SFC1;A0A060XII9;A0A060XJX9;A0A146Z4F7;A0A146Z4L3;A0A146Z4P1;A0A146Z4X2;A0A146Z6E5;A0A146Z650;A0A147B3I3;A3FG33;F1R446;G3Q398;H2UIB0;H2UIB1;H3CBT9;H3CBU0;I3JZ89;M4A8R0;Q13813;W5KTF3;W5KTG2;W5MFM2	1.25893	1.0085	ELVLALYDYQEK		38.02	742.373	1482.73	2	-19.3019	80.6995	0	0	0	1
	H2MBY2;A0A0D9SF54;A0A0P7VEP4;A0A0S7GKU3;A0A060XII9;A0A060XJX9;A0A087XQU7;A0A146NJR6;A3FG33;F1R446;G3Q398;H2UIB0;H2UIB1;I3JZ89;M4A8R0;Q13813;W5KTG2	0.934798	1.238	HALLEADVAAHQDRIDGITIQAR		37.1	838.449	2512.32	3	3.78737	60.9288	0	0	1	0
	H2MBY2;A0A0D9SF54;A0A0P7V2T7;A0A0P7VEP4;A0A1A7W7Z5;A0A1A7YQ10;A0A1A8FLS9;A0A060XII9;A0A060XJX9;A0A087XQU7;A0A146Z4F7;A0A146Z4H1;A0A146Z4L3;A0A146Z4P1;A0A146Z6E5;A3FG33;F1R446;G3Q398;H2UIB0;H2UIB1;H3CBT9;H3CBU0;I3JZ89;Q13813;W5KTG2;W5MFM2	0.830882	0.682099	LVQYLR		36.4	396.24	790.466	2	-5.23117	38.4146	1	0	0	0
A0A146Z4P1	182	0.951524	1.05404	182								227	231	242	227
	A0A146Z4P1;A0A0P7V2T7;A0A0P7VEP4;A0A0R4IJ08;A0A1A7Z4A6;A0A1A8RDX0;A0A1A8SFC1;A0A060XII9;A0A060XJX9;A0A146Z4F7;A0A146Z4L3;A0A146Z4X2;A0A146Z6E5;A0A146Z650;A0A147B3I3;A3FG33;F1R446;G3Q398;H2MBY2;I3JZ89;M4A8R0;W5KTF3;W5KTG2;W5MFM2	1.32134	1.27108	ALINADELANDVAGAEALLDR		156.21	1077.56	2153.1	2	3.64995	119.388	1	0	0	0
	A0A146Z4P1;A0A0D9SF54;A0A0D9SGF6;A0A0P7V2T7;A0A0P7VEP4;A0A0R4IJ08;A0A0S7GKU3;A0A1A7Z4A6;A0A1A8RDX0;A0A1A8SFC1;A0A060XII9;A0A060XJX9;A0A146Z4F7;A0A146Z4L3;A0A146Z4X2;A0A146Z6E5;A0A146Z650;A0A147B3I3;A3FG33;F1R446;G3Q398;H2MBY2;H2UGD2;H3CBT9;H3CBU0;I3JZ89;M4A8R0;Q13813;W5KTF3;W5KTG2;W5MFM2	0.921194	0.90694	IEDLGAAMEEALILDNK		155.57	922.969	1843.92	2	0.186411	102.775	2	1	2	2
	A0A146Z4P1;A0A0P7V2T7;A0A0P7VEP4;A0A0R4IJ08;A0A0S7GKU3;A0A1A7WGD9;A0A1A7Z4A6;A0A1A8RDX0;A0A1A8SFC1;A0A087XQU7;A0A146NJR6;A0A146Z6E5;A0A146Z650;A0A147B3I3;A3FG33;F1R446;G3Q398;H2MBY2;H2UIB0;H2UIB1;H3CBT9;H3CBU0;I3JZ89;M4A8R0;W5KTF3;W5KTG2;W5MFM2	0.97304	1.19071	KLSDDNTIGQEEIQQR		148.36	937.464	1872.91	2	-2.4594	35.2505	1	0	1	0
	A0A146Z4P1;A0A0R4IJ08;A0A0S7GKU3;A0A087XQU7;A0A146NJR6;A0A146Z6E5;A0A146Z650;A0A147B3I3;A3FG33;F1R446;H2MBY2;M4A8R0	0.914352	1.18012	ESALTNEEVGSDLEQVEVLQK		146.97	773.054	2316.14	3	2.85507	80.0948	2	2	3	2
	A0A146Z4P1;A0A0R4IJ08;A0A0S7GKU3;A0A1A7Z4A6;A0A1A8RDX0;A0A1A8SFC1;A0A060XII9;A0A060XJX9;A0A146Z4F7;A0A146Z4L3;A0A146Z4X2;A0A146Z6E5;A0A146Z650;A0A147B3I3;A3FG33;F1R446;G3Q398;H2MBY2;H2UGD2;H2UIB0;H2UIB1;I3JZ89;M4A8R0;W5KTF3;W5KTG2;W5MFM2	0.926196	1.21372	LNLVGSEDYGDTLAAVQGLLK		146.89	1088.58	2175.14	2	1.06958	114.096	4	4	5	6
	A0A146Z4P1;A0A0D9SF54;A0A0D9SGF6;A0A0R4IJ08;A0A0S7GKU3;A0A1A7Z4A6;A0A1A8RDX0;A0A1A8SFC1;A0A060XII9;A0A060XJX9;A0A146Z4F7;A0A146Z4L3;A0A146Z4X2;A0A146Z6E5;A0A146Z650;A0A147B3I3;A3FG33;F1R446;G3Q398;H2MBY2;H2UIB0;H2UIB1;H3CBT9;H3CBU0;I3JZ89;M4A8R0;Q13813;W5KTF3;W5KTG2;W5MFM2	0.863029	0.762779	NQALNTDNYGHDLASVQALQR		146.45	776.716	2327.12	3	-0.077837	62.6536	1	1	1	1
	A0A146Z4P1;A0A0P7V2T7;A0A0P7VEP4;A0A0R4IJ08;A0A0S7GKU3;A0A1A7WGD9;A0A1A7Z4A6;A0A1A8RDX0;A0A1A8SFC1;A0A087XQU7;A0A146NJR6;A0A146Z6E5;A0A146Z650;A0A147B3I3;A3FG33;F1R446;G3Q398;H2MBY2;H2UIB0;H2UIB1;H3CBT9;H3CBU0;I3JZ89;M4A8R0;W5KTF3;W5KTG2;W5MFM2	1.01931	0.990864	LSDDNTIGQEEIQQR		145.21	873.417	1744.82	2	-2.50436	39.9811	3	3	3	3
	A0A146Z4P1;A0A0D9SF54;A0A0P7V2T7;A0A0P7VEP4;A0A1A7Z4A6;A0A1A8RDX0;A0A1A8SFC1;A0A060XII9;A0A060XJX9;A0A087XQU7;A0A146Z4F7;A0A146Z4H1;A0A146Z4L3;A0A146Z6E5;A0A146Z650;A0A147B3I3;A3FG33;F1R446;G3Q398;H2MBY2;H2UIB0;H2UIB1;H3CBT9;H3CBU0;I3JZ89;M4A8R0;Q13813;W5KTG2;W5MFM2	0.632352	1.75841	QEAFLLNEDLGDSLDSVEALLK		141.19	807.085	2418.23	3	6.94504	123.399	1	1	1	1
	A0A146Z4P1;A0A0D9SF54;A0A0D9SGF6;A0A0P7VEP4;A0A0R4IJ08;A0A0S7GKU3;A0A1A7Z4A6;A0A1A8RDX0;A0A1A8SFC1;A0A060XII9;A0A060XJX9;A0A146Z4F7;A0A146Z4L3;A0A146Z4X2;A0A146Z6E5;A0A146Z650;A0A147B3I3;A3FG33;F1R446;G3Q398;H2MBY2;H2UGD2;H2UIB0;H2UIB1;H3CBT9;H3CBU0;I3JZ89;M4A8R0;Q13813;W5KTF3;W5KTG2;W5MFM2	0.812345	2.04359	LEESLEYQQFVANVEEEEAWINEK		139.07	976.126	2925.36	3	-0.10232	110.29	2	3	3	3
	A0A146Z4P1;A0A0P7V2T7;A0A0S7GKU3;A0A1A7Z4A6;A0A1A8RDX0;A0A1A8SFC1;A0A060XJX9;A0A146Z4F7;A0A146Z4L3;A0A146Z4X2;A0A146Z6E5;A0A146Z650;A0A147B3I3;G3Q398;H2MBY2;H2UIB0;H2UIB1;H3CBT9;H3CBU0;I3JZ89;M4A8R0;W5MFM2	0.771551	1.68371	GLVSSEELAKDVTGAEALLER		129.86	1094.08	2186.14	2	0.568699	102.775	0	0	0	3
	A0A146Z4P1;A0A0P7VEP4;A0A0R4IJ08;A0A1A7Z4A6;A0A1A8RDX0;A0A1A8SFC1;A0A060XII9;A0A060XJX9;A0A146Z4F7;A0A146Z4L3;A0A146Z4X2;A0A146Z6E5;A3FG33;F1R446;G3Q398;H2MBY2;H3CBT9;H3CBU0;I3JZ89;M4A8R0;W5KTF3;W5KTG2;W5MFM2	1.11849	1.00332	KFEEFQTDLAAHEER		126.36	617.296	1848.87	3	0.921354	46.0159	2	2	2	2
	A0A146Z4P1;A0A0D9SF54;A0A0D9SGF6;A0A0P7V2T7;A0A0P7VEP4;A0A0R4IJ08;A0A0S7GKU3;A0A1A7WGD9;A0A1A7Z4A6;A0A1A8RDX0;A0A1A8SFC1;A0A060XII9;A0A060XJX9;A0A087XQU7;A0A146NJR6;A0A146Z6E5;A0A146Z650;A0A147B3I3;A3FG33;F1R446;G3Q398;H2MBY2;H2UIB0;H2UIB1;H3CBT9;H3CBU0;I3JZ89;M4A8R0;Q13813;W5KTF3;W5KTG2;W5MFM2	1.95043	0.739528	LGESQTLQQFSR		125.35	697.355	1392.7	2	-3.18062	47.5547	1	1	1	1
	A0A146Z4P1;A0A0D9SF54;A0A0D9SGF6;A0A0P7V2T7;A0A0P7VEP4;A0A0R4IJ08;A0A0S7GKU3;A0A1A7WGD9;A0A1A7Z4A6;A0A1A8RDX0;A0A1A8SFC1;A0A060XII9;A0A060XJX9;A0A087XQU7;A0A146NJR6;A0A146Z6E5;A0A146Z650;A0A147B3I3;A3FG33;F1R446;G3Q398;H2MBY2;H2UGD2;H2UIB0;H2UIB1;H3CBT9;H3CBU0;I3JZ89;M4A8R0;Q13813;W5KTF3;W5KTG2;W5MFM2	0.787242	0.796701	LDENSAFLQFNWK		125.07	806.396	1610.78	2	3.24273	92.9005	1	1	1	1
	A0A146Z4P1;A0A0D9SF54;A0A0D9SGF6;A0A0P7VEP4;A0A0R4IJ08;A0A0S7GKU3;A0A1A7Z4A6;A0A1A8RDX0;A0A1A8SFC1;A0A060XII9;A0A060XJX9;A0A146Z4F7;A0A146Z4L3;A0A146Z4X2;A0A146Z6E5;A0A146Z650;A0A147B3I3;A3FG33;F1R446;G3Q398;H2MBY2;H2UIB0;H2UIB1;H3CBT9;H3CBU0;I3JZ89;M4A8R0;Q13813;W5KTF3;W5KTG2;W5MFM2	0.671801	1.31225	KGDILTLLNSTNK		122.3	708.906	1415.8	2	-0.74567	65.6545	0	0	1	0
	A0A146Z4P1;A0A0P7V2T7;A0A0P7VEP4;A0A0R4IJ08;A0A1A7Z4A6;A0A1A8RDX0;A0A1A8SFC1;A0A060XII9;A0A060XJX9;A0A146Z4F7;A0A146Z4L3;A0A146Z4X2;A0A146Z6E5;A0A146Z650;A0A147B3I3;A3FG33;F1R446;G3Q398;H2MBY2;I3JZ89;M4A8R0;W5KTF3;W5KTG2;W5MFM2	1.03797	1.10259	ALINADELANDVAGAEALLDR		120.04	718.708	2153.1	3	3.08987	119.388	3	3	4	4
	A0A146Z4P1;A0A0R4IJ08;A0A0S7GKU3;A0A1A7Z4A6;A0A1A8RDX0;A0A1A8SFC1;A0A060XII9;A0A060XJX9;A0A146Z4F7;A0A146Z4L3;A0A146Z4X2;A0A146Z6E5;A0A146Z650;A0A147B3I3;A3FG33;F1R446;G3Q398;H2MBY2;H2UIB0;H2UIB1;H3CBT9;H3CBU0;I3JZ89;M4A8R0;W5KTF3;W5KTG2;W5MFM2	0.941762	1.01794	EAFLASDDKGDSLDSVEALIK		118.2	1112.06	2222.1	2	1.87289	91.5685	1	0	2	0
	A0A146Z4P1;A0A0D9SF54;A0A0D9SGF6;A0A0P7V2T7;A0A0P7VEP4;A0A0R4IJ08;A0A0S7GKU3;A0A1A7WGD9;A0A1A7Z4A6;A0A1A8RDX0;A0A1A8SFC1;A0A060XII9;A0A060XJX9;A0A087XQU7;A0A146NJR6;A0A146Z6E5;A0A146Z650;A0A147B3I3;A3FG33;F1R446;G3Q398;H2MBY2;H2UIB0;H2UIB1;H3CBT9;H3CBU0;I3JZ89;M4A8R0;Q13813;W5KTF3;W5KTG2;W5MFM2	0.818938	0.879475	HQLLEADISAHEDR		116.11	545.278	1632.81	3	15.453	37.3673	1	1	1	1
	A0A146Z4P1;A0A0D9SF54;A0A0P7V2T7;A0A0P7VEP4;A0A0S7GKU3;A0A1A7Z4A6;A0A1A8RDX0;A0A1A8SFC1;A0A060XII9;A0A060XJX9;A0A087XQU7;A0A146NIU7;A0A146NJR6;A0A146Z4F7;A0A146Z4L3;A0A146Z6E5;A0A146Z650;A0A147B3I3;A3FG33;F1R446;G3Q398;H2MBY2;H2UGD2;H2UIB0;H2UIB1;H3CBT9;H3CBU0;I3JZ89;M4A8R0;Q13813;W5KTG2;W5MFM2	1.23151	1.06114	ASAFNSWFENAEEDLTDPVR		113.42	766.686	2297.04	3	4.87643	103.499	0	1	1	1
	A0A146Z4P1;A0A0P7V2T7;A0A0S7GKU3;A0A1A7Z4A6;A0A1A8RDX0;A0A1A8SFC1;A0A060XJX9;A0A146Z4F7;A0A146Z4L3;A0A146Z4X2;A0A146Z6E5;A0A146Z650;A0A147B3I3;G3Q398;H2MBY2;H2UIB0;H2UIB1;H3CBT9;H3CBU0;I3JZ89;M4A8R0;W5MFM2	0.832379	1.44351	GLVSSEELAKDVTGAEALLER		112.94	729.722	2186.14	3	0.316672	102.775	4	3	4	1
	A0A146Z4P1;A0A0D9SF54;A0A0P7V2T7;A0A0P7VEP4;A0A0S7GKU3;A0A1A7Z4A6;A0A1A8RDX0;A0A1A8SFC1;A0A060XII9;A0A060XJX9;A0A087XQU7;A0A146NIU7;A0A146Z4F7;A0A146Z4L3;A0A146Z6E5;A0A146Z650;A0A147B3I3;A3FG33;F1R446;G3Q398;H2MBY2;H2UGD2;H3CBT9;H3CBU0;I3JZ89;M4A8R0;Q13813;W5KTG2;W5MFM2	0.962634	1.1464	KIEDLGAAMEEALILDNK		112.86	987.021	1972.03	2	3.86165	94.7541	1	0	1	0
	A0A146Z4P1;A0A0D9SF54;A0A0D9SGF6;A0A0P7VEP4;A0A0R4IJ08;A0A0S7GKU3;A0A1A7Z4A6;A0A1A8RDX0;A0A1A8SFC1;A0A060XII9;A0A060XJX9;A0A146Z4F7;A0A146Z4L3;A0A146Z4X2;A0A146Z6E5;A0A146Z650;A0A147B3I3;A3FG33;F1R446;G3Q398;H2MBY2;H2UGD2;H2UIB0;H2UIB1;H3CBT9;H3CBU0;I3JZ89;M4A8R0;Q13813;W5KTF3;W5KTG2;W5MFM2	0.791194	1.46298	KVEDLFLTFAK		112.3	655.87	1309.73	2	-1.38287	82.1175	3	2	3	2
	A0A146Z4P1;A0A0P7VEP4;A0A0R4IJ08;A0A0S7GKU3;A0A1A7WGD9;A0A1A7Z4A6;A0A1A8RDX0;A0A1A8SFC1;A0A060XII9;A0A060XJX9;A0A087XQU7;A0A146NJR6;A0A146Z6E5;A0A146Z650;A0A147B3I3;A3FG33;F1R446;G3Q398;H2MBY2;H2UGD2;H2UIB0;H2UIB1;M4A8R0;W5KTF3;W5KTG2;W5MFM2	0.691195	0.766803	QETFDAGLQAFQQEGITNITALK		111.49	841.765	2522.27	3	3.46824	104.676	1	2	2	2
	A0A146Z4P1;A0A0D9SF54;A0A0D9SGF6;A0A0P7V2T7;A0A0P7VEP4;A0A0R4IJ08;A0A0S7GKU3;A0A1A7Z4A6;A0A1A8RDX0;A0A1A8SFC1;A0A060XII9;A0A060XJX9;A0A146Z4F7;A0A146Z4L3;A0A146Z4X2;A0A146Z6E5;A0A146Z650;A0A147B3I3;A3FG33;F1R446;G3Q398;H2MBY2;H2UGD2;H3CBT9;H3CBU0;I3JZ89;M4A8R0;Q13813;W5KTF3;W5KTG2;W5MFM2	0.977932	0.910911	KIEDLGAAMEEALILDNK		110.7	658.347	1972.02	3	-0.599926	96.7896	8	10	8	9
	A0A146Z4P1;A0A0D9SF54;A0A0D9SGF6;A0A0P7V2T7;A0A0P7VEP4;A0A0R4IJ08;A0A0S7GKU3;A0A1A7Z4A6;A0A1A8RDX0;A0A1A8SFC1;A0A060XII9;A0A060XJX9;A0A146Z4F7;A0A146Z4L3;A0A146Z4X2;A0A146Z6E5;A0A146Z650;A0A147B3I3;A3FG33;F1R446;G3Q398;H2MBY2;H2UGD2;H3CBT9;H3CBU0;I3JZ89;M4A8R0;Q13813;W5KTF3;W5KTG2;W5MFM2	0.993978	0.962297	QEFAQHANAFHQWLQETR		110.69	1121.03	2240.05	2	1.49505	63.2978	0	1	0	0
	A0A146Z4P1;A0A0D9SF54;A0A0D9SGF6;A0A0P7V2T7;A0A0P7VEP4;A0A0R4IJ08;A0A0S7GKU3;A0A1A7Z4A6;A0A1A8RDX0;A0A1A8SFC1;A0A060XII9;A0A060XJX9;A0A146Z4F7;A0A146Z4L3;A0A146Z4X2;A0A146Z6E5;A0A146Z650;A0A147B3I3;A3FG33;F1R446;G3Q398;H2MBY2;H2UGD2;H2UIB0;H2UIB1;H3CBT9;H3CBU0;I3JZ89;M4A8R0;Q13813;W5KTF3;W5KTG2;W5MFM2	0.480403	0.964497	AKLDENSAFLQFNWK		109.76	905.966	1809.92	2	7.30011	82.6821	1	1	1	0
	A0A146Z4P1;A0A0D9SF54;A0A0S7GKU3;A0A1A7Z4A6;A0A1A8RDX0;A0A1A8SFC1;A0A060XII9;A0A060XJX9;A0A146NIU7;A0A146Z4F7;A0A146Z4L3;A0A146Z6E5;A0A146Z650;A0A147B3I3;A3FG33;F1R446;G3Q398;H2MBY2;H3CBT9;H3CBU0;I3JZ89;Q13813;W5KTG2;W5MFM2	1.01828	1.33547	TYLLDGSCMVEESGTLESQLEATKR	[8] Methylthio (C)	109.19	936.109	2805.3	3	6.39912	96.2606	1	1	1	1
	A0A146Z4P1;A0A0D9SF54;A0A0P7V2T7;A0A0P7VEP4;A0A0S7GKU3;A0A1A7Z4A6;A0A1A8RDX0;A0A1A8SFC1;A0A060XII9;A0A060XJX9;A0A087XQU7;A0A146NIU7;A0A146NJR6;A0A146Z4F7;A0A146Z4L3;A0A146Z6E5;A0A146Z650;A0A147B3I3;A3FG33;F1R446;G3Q398;H2MBY2;H2UGD2;H2UIB0;H2UIB1;H3CBT9;H3CBU0;I3JZ89;M4A8R0;Q13813;W5KTG2;W5MFM2	1.31135	1.04566	ASAFNSWFENAEEDLTDPVR		108.8	1149.53	2297.04	2	7.96236	103.499	1	0	0	0
	A0A146Z4P1;A0A0P7VEP4;A0A1A7Z4A6;A0A1A8RDX0;A0A1A8SFC1;A0A060XII9;A0A087XQU7;A0A146Z4F7;A0A146Z4H1;A0A146Z4L3;A0A146Z6E5;A0A146Z650;A0A147B3I3;A3FG33;F1R446;G3Q398;H2UIB0;H2UIB1;H3CBT9;H3CBU0;I3JZ89;M4A8R0;W5KTG2;W5MFM2	1.00629	1.12704	RAALEDSFHLQQFFR		106.18	622.321	1863.94	3	2.30766	75.0818	0	1	1	1
	A0A146Z4P1;A0A0P7V2T7;A0A0P7VEP4;A0A146Z6E5;H2UIB0;H2UIB1;H3CBT9;H3CBU0;I3JZ89	34.9728	0.847782	KQDEVNAAWQR		105.55	672.837	1343.66	2	1.57143	22.6658	0	0	1	1
	A0A146Z4P1;A0A0D9SF54;A0A0S7GKU3;A0A1A7Z4A6;A0A1A8RDX0;A0A1A8SFC1;A0A060XII9;A0A060XJX9;A0A146NIU7;A0A146Z4F7;A0A146Z4L3;A0A146Z6E5;A0A146Z650;A0A147B3I3;A3FG33;F1R446;G3Q398;H2MBY2;H2UGD2;H3CBT9;H3CBU0;I3JZ89;Q13813;W5KTG2;W5MFM2	0.70513	3.19008	TYLLDGSCMVEESGTLESQLEATK	[8] Methylthio (C)	103.02	884.075	2649.2	3	6.3972	100.843	1	1	1	1
	A0A146Z4P1;A0A0D9SF54;A0A0D9SGF6;A0A0P7VEP4;A0A0R4IJ08;A0A0S7GKU3;A0A1A7Z4A6;A0A1A8RDX0;A0A1A8SFC1;A0A060XII9;A0A060XJX9;A0A146Z4F7;A0A146Z4L3;A0A146Z4X2;A0A146Z6E5;A0A146Z650;A0A147B3I3;A3FG33;F1R446;G3Q398;H2MBY2;H2UGD2;H2UIB0;H2UIB1;H3CBT9;H3CBU0;I3JZ89;M4A8R0;Q13813;W5KTF3;W5KTG2;W5MFM2	0.659784	1.35532	KASAFNSWFENAEEDLTDPVR		102.71	809.381	2425.12	3	0.762552	101.474	1	2	2	2
	A0A146Z4P1;A0A0P7VEP4;A0A0R4IJ08;A0A1A7Z4A6;A0A1A8RDX0;A0A1A8SFC1;A0A060XII9;A0A146Z4F7;A0A146Z4L3;A0A146Z4X2;A0A146Z6E5;A0A146Z650;A0A147B3I3;A3FG33;F1R446;G3Q398;H2UIB0;H2UIB1;H3CBT9;H3CBU0;I3JZ89;M4A8R0;W5KTF3;W5KTG2;W5MFM2	0.965514	0.950093	AALEDSFHLQQFFR		101.56	854.926	1707.84	2	0.574484	91.7118	0	1	0	0
	A0A146Z4P1;A0A0D9SF54;A0A0D9SGF6;A0A1A8RDX0;A0A1A8SFC1;A0A087XQU7;A0A146Z6E5;G3Q398;H2MBY2;I3JZ89;M4A8R0;Q13813	1.07707	1.23283	VLETAEDIQER		101.14	651.831	1301.65	2	1.60998	36.4496	5	4	7	5
	A0A146Z4P1;A0A0R4IJ08;A0A1A8RDX0;A0A1A8SFC1;A0A146Z4F7;A0A146Z4L3;A0A146Z4X2;A0A146Z6E5;A3FG33;F1R446;G3Q398;H2MBY2;H2UIB0;H2UIB1;H3CBT9;H3CBU0;I3JZ89;M4A8R0	0.807926	1.16498	LQIASDENYKDPSNLQGK		100.74	674.004	2018.99	3	-0.760429	44.5228	2	2	2	3
	A0A146Z4P1;A0A0D9SF54;A0A0P7V2T7;A0A0P7VEP4;A0A0S7GKU3;A0A1A7Z4A6;A0A1A8RDX0;A0A1A8SFC1;A0A060XII9;A0A060XJX9;A0A146NIU7;A0A146NJR6;A0A146Z4F7;A0A146Z4H1;A0A146Z4L3;A0A146Z6E5;A0A146Z650;A0A147B3I3;A3FG33;F1R446;G3Q398;H2UIB0;H2UIB1;H3CBT9;H3CBU0;I3JZ89;M4A8R0;Q13813;W5KTG2;W5MFM2	0.906785	1.62082	QQVAPTDDETGKELVLALYDYQEK		99.72	918.46	2752.36	3	4.98161	87.8466	2	2	2	2
	A0A146Z4P1;A0A0S7GKU3;A0A1A7Z4A6;A0A1A8RDX0;A0A1A8SFC1;A0A060XII9;A0A060XJX9;A0A087XQU7;A0A146NIU7;A0A146NJR6;A0A146Z4F7;A0A146Z4L3;A0A146Z6E5;A0A146Z650;A0A147B3I3;A3FG33;F1R446;G3Q398;H2UGD2;H2UIB0;H2UIB1;W5KTG2	0.857837	1.88844	QETFDAGLQAFQQEGITNITALKDQLLAAK	[N-term] Gln->pyro-Glu (N-term Q)	99.59	1082.57	3244.68	3	5.87348	123.399	1	0	1	1
	A0A146Z4P1;A0A0D9SF54;A0A0D9SGF6;A0A0P7V2T7;A0A0R4IJ08;A0A060XJX9;A0A146Z4F7;A0A146Z4L3;A0A146Z4X2;A0A146Z6E5;A0A146Z650;A0A147B3I3;A3FG33;F1R446;G3Q398;H2MBY2;H3CBT9;H3CBU0;I3JZ89;Q13813;W5KTF3;W5KTG2;W5MFM2	0.958799	1.22971	DLAALGDKVNSLGETAER		99.55	620.322	1857.94	3	0.88456	64.7264	2	2	1	2
	A0A146Z4P1;A0A0S7GKU3;A0A1A7Z4A6;A0A1A8RDX0;A0A1A8SFC1;A0A060XII9;A0A087XQU7;A0A146NIU7;A0A146NJR6;A0A146Z4F7;A0A146Z4H1;A0A146Z4L3;A0A146Z6E5;A0A146Z650;A0A147B3I3;A3FG33;F1R446;H2MBY2;H2UIB0;H2UIB1;I3JZ89;M4A8R0;W5KTG2	0.738243	1.16126	GVIDTGNALIQR		99.13	628.852	1255.69	2	0.937728	55.1389	3	2	2	3
	A0A146Z4P1;A0A146NIU7;A0A146NJR6;A0A146Z4F7;A0A146Z4H1;A0A146Z4L3;A0A146Z6E5;A0A146Z650;A0A147B3I3	1.05682	1.01786	IAALQSFADQLIGADHYAKPEIFNR		98.25	697.87	2787.45	4	5.63511	102.133	2	2	1	1
	A0A146Z4P1;A0A1A7Z4A6;A0A1A8RDX0;A0A1A8SFC1;A0A060XII9;A0A060XJX9;A0A087XQU7;A0A146Z4F7;A0A146Z4H1;A0A146Z4L3;A0A146Z6E5;A0A146Z650;A0A147B3I3;G3Q398;H2MBY2;I3JZ89;M4A8R0	1.14569	0.88398	ESLLELWEVR		98.17	637.343	1272.67	2	0.907982	99.6954	3	4	3	2
	A0A146Z4P1;A0A0D9SF54;A0A0D9SGF6;A0A0P7VEP4;A0A0R4IJ08;A0A0S7GKU3;A0A1A7Z4A6;A0A1A8RDX0;A0A1A8SFC1;A0A060XII9;A0A060XJX9;A0A146Z4F7;A0A146Z4L3;A0A146Z4X2;A0A146Z6E5;A0A146Z650;A0A147B3I3;A3FG33;F1R446;G3Q398;H2MBY2;H2UIB0;H2UIB1;H3CBT9;H3CBU0;I3JZ89;M4A8R0;Q13813;W5KTF3;W5KTG2;W5MFM2	0.497983	0.982605	KGDILTLLNSTNK		98.13	472.94	1415.8	3	-0.207825	65.6545	1	0	0	1
	A0A146Z4P1;A0A0D9SF54;A0A0D9SGF6;A0A0P7VEP4;A0A0R4IJ08;A0A0S7GKU3;A0A1A7WGD9;A0A1A7Z4A6;A0A1A8RDX0;A0A1A8SFC1;A0A060XII9;A0A060XJX9;A0A087XQU7;A0A146Z6E5;A0A146Z650;A0A147B3I3;A3FG33;F1R446;G3Q398;H2MBY2;H2UGD2;H3CBT9;H3CBU0;I3JZ89;M4A8R0;Q13813;W5KTF3;W5KTG2;W5MFM2	0.673591	1.14958	YTEHSTVGLAQQWDQLDQLGMR		97	859.415	2575.22	3	3.61832	88.7568	2	2	2	2
	A0A146Z4P1;A0A0D9SF54;A0A0D9SGF6;A0A0P7V2T7;A0A0P7VEP4;A0A0R4IJ08;A0A0S7GKU3;A0A1A7WGD9;A0A1A7Z4A6;A0A1A8RDX0;A0A1A8SFC1;A0A060XII9;A0A060XJX9;A0A087XQU7;A0A146Z6E5;A0A146Z650;A0A147B3I3;A3FG33;F1R446;G3Q398;H2MBY2;H2UGD2;H3CBT9;H3CBU0;I3JZ89;M4A8R0;Q13813;W5KTF3;W5KTG2;W5MFM2	1.034	1.05433	SSEEIESAFR		96.51	577.771	1153.53	2	1.70423	43.2324	8	7	7	8
	A0A146Z4P1;A0A0D9SF54;A0A0D9SGF6;A0A0P7VEP4;A0A0R4IJ08;A0A0S7GKU3;A0A1A7WGD9;A0A1A7Z4A6;A0A1A8RDX0;A0A1A8SFC1;A0A060XII9;A0A060XJX9;A0A087XQU7;A0A146NJR6;A0A146Z6E5;A0A146Z650;A0A147B3I3;A3FG33;F1R446;G3Q398;H2MBY2;H2UIB0;H2UIB1;H3CBT9;H3CBU0;I3JZ89;M4A8R0;Q13813;W5KTF3;W5KTG2	2.08493	0.900627	HALLEADVAAHQDR		96.47	773.395	1544.77	2	3.09573	28.8904	1	0	0	0
	A0A146Z4P1;A0A0D9SF54;A0A0D9SGF6;A0A0P7V2T7;A0A0P7VEP4;A0A0R4IJ08;A0A1A7Z4A6;A0A1A8RDX0;A0A1A8SFC1;A0A060XII9;A0A060XJX9;A0A146Z4F7;A0A146Z4L3;A0A146Z4X2;A0A146Z6E5;A0A146Z650;A0A147B3I3;A3FG33;F1R446;G3Q398;H2MBY2;H2UIB0;H2UIB1;H3CBT9;H3CBU0;I3JZ89;M4A8R0;Q13813;W5KTF3;W5KTG2;W5MFM2	1.01341	1.53746	HQAFEAELSANQSR		95.49	529.92	1586.74	3	-4.10328	30.1873	3	2	0	1
	A0A146Z4P1;A0A0P7VEP4;A0A0S7GKU3;A0A1A7Z4A6;A0A1A8RDX0;A0A1A8SFC1;A0A060XII9;A0A060XJX9;A0A087XQU7;A0A146NIU7;A0A146NJR6;A0A146Z4F7;A0A146Z4L3;A0A146Z6E5;A0A146Z650;A0A147B3I3;G3Q398;H2MBY2;H2UGD2;H2UIB0;H2UIB1;I3JZ89;W5KTG2	1.29127	1.49992	SYQVVSNPYTWFTMEALEETWR		95.4	913.099	2736.27	3	8.01098	123.399	1	1	1	1
	A0A146Z4P1;A0A0D9SF54;A0A0D9SGF6;A0A0P7V2T7;A0A0P7VEP4;A0A0R4IJ08;A0A0S7GKU3;A0A1A7Z4A6;A0A1A8RDX0;A0A1A8SFC1;A0A060XII9;A0A060XJX9;A0A146Z4F7;A0A146Z4L3;A0A146Z4X2;A0A146Z6E5;A0A146Z650;A0A147B3I3;A3FG33;F1R446;G3Q398;H2MBY2;H2UGD2;H2UIB0;H2UIB1;H3CBT9;H3CBU0;I3JZ89;M4A8R0;Q13813;W5KTF3;W5KTG2;W5MFM2	1.16716	0.912765	DLSSVQTLLTK		95.23	602.841	1203.67	2	-2.46128	73.7169	2	3	2	3
	A0A146Z4P1;A0A0D9SF54;A0A0D9SGF6;A0A0P7V2T7;A0A0P7VEP4;A0A0R4IJ08;A0A1A7Z4A6;A0A1A8RDX0;A0A1A8SFC1;A0A060XII9;A0A060XJX9;A0A146Z4F7;A0A146Z4L3;A0A146Z4X2;A0A146Z6E5;A3FG33;F1R446;G3Q398;H2MBY2;H2UIB0;H2UIB1;H3CBT9;H3CBU0;I3JZ89;M4A8R0;Q13813;W5KTF3;W5KTG2;W5MFM2	1.76994	1.02986	DLASVQALLR		94.5	543.318	1084.62	2	-3.16181	81.4097	3	1	3	2
	A0A146Z4P1;A0A0R4IJ08;A0A0S7GKU3;A0A1A7WGD9;A0A1A7Z4A6;A0A1A8RDX0;A0A1A8SFC1;A0A060XII9;A0A060XJX9;A0A087XQU7;A0A146NJR6;A0A146Z6E5;A3FG33;F1R446;G3Q398;H2MBY2;H2UIB0;I3JZ89;M4A8R0;W5KTF3;W5KTG2;W5MFM2	1.75875	0.00195994	LQTATDESYKDPTNIQLSK		93.81	718.033	2151.08	3	3.47565	48.1924	0	1	1	0
	A0A146Z4P1;A0A0P7VEP4;A0A0R4IJ08;A0A060XII9;A0A060XJX9;A0A146Z4F7;A0A146Z4L3;A0A146Z4X2;A0A146Z6E5;A3FG33;F1R446;G3Q398;H2MBY2;H3CBT9;H3CBU0;I3JZ89;M4A8R0;W5MFM2	0.649517	0.0965302	ECEDALDWISDK	[2] Methylthio (C)	93.77	735.303	1468.59	2	4.94431	86.4386	1	2	1	1
	A0A146Z4P1;A0A0D9SF54;A0A0D9SGF6;A0A0P7V2T7;A0A0P7VEP4;A0A0R4IJ08;A0A0S7GKU3;A0A1A7WGD9;A0A1A7Z4A6;A0A1A8RDX0;A0A1A8SFC1;A0A060XII9;A0A060XJX9;A0A087XQU7;A0A146NJR6;A0A146Z6E5;A0A146Z650;A0A147B3I3;A3FG33;F1R446;G3Q398;H2MBY2;H2UIB0;H2UIB1;H3CBT9;H3CBU0;I3JZ89;M4A8R0;Q13813;W5KTF3;W5KTG2;W5MFM2	1.12428	0.9642	DVTGAEALLER		92.73	587.311	1172.61	2	2.32833	62.2792	2	3	2	4
	A0A146Z4P1;A0A0D9SF54;A0A0D9SGF6;A0A0P7V2T7;A0A0R4IJ08;A0A0S7GKU3;A0A1A7WGD9;A0A1A7Z4A6;A0A1A8RDX0;A0A1A8SFC1;A0A060XII9;A0A060XJX9;A0A087XQU7;A0A146NJR6;A0A146Z6E5;A0A146Z650;A0A147B3I3;A3FG33;F1R446;G3Q398;H2MBY2;H2UIB0;H2UIB1;H3CBT9;H3CBU0;I3JZ89;M4A8R0;Q13813;W5KTF3;W5KTG2;W5MFM2	1.11351	1.02344	DADETKEWIEEK		92.27	746.843	1491.67	2	-0.492433	39.557	1	1	2	1
	A0A146Z4P1;A0A0D9SF54;A0A0P7VEP4;A0A0S7GKU3;A0A087XQU7;A0A146NIU7;A0A146Z4F7;A0A146Z4L3;A0A146Z6E5;A0A146Z650;A0A147B3I3;G3Q398;H2MBY2;H2UGD2;I3JZ89;M4A8R0;Q13813	1.07428	1.66221	SLGYDLPMVEEGEPDPEFEAILDTVDPNR		91.63	1083.18	3246.51	3	6.17639	121.777	1	1	1	1
	A0A146Z4P1;A0A0R4IJ08;A0A0S7GKU3;A0A1A7Z4A6;A0A1A8RDX0;A0A1A8SFC1;A0A060XII9;A0A060XJX9;A0A146Z4F7;A0A146Z4L3;A0A146Z4X2;A0A146Z6E5;A0A146Z650;A0A147B3I3;A3FG33;F1R446;G3Q398;H2MBY2;H2UIB0;H2UIB1;H3CBT9;H3CBU0;I3JZ89;M4A8R0;W5KTF3;W5KTG2;W5MFM2	0.999487	0.960803	EAFLASDDKGDSLDSVEALIK		91.02	741.707	2222.1	3	1.3297	91.5685	4	5	3	6
	A0A146Z4P1;A0A0P7VEP4;A0A0R4IJ08;A0A0S7GKU3;A0A1A7WGD9;A0A1A7Z4A6;A0A1A8RDX0;A0A1A8SFC1;A0A060XII9;A0A060XJX9;A0A087XQU7;A0A146NJR6;A0A146Z6E5;A0A146Z650;A0A147B3I3;A3FG33;F1R446;G3Q398;H2MBY2;H2UGD2;H2UIB0;H2UIB1;M4A8R0;W5KTF3;W5KTG2;W5MFM2	0.693673	0.794099	QETFDAGLQAFQQEGITNITALK	[N-term] Gln->pyro-Glu (N-term Q)	90.61	836.088	2505.24	3	1.69539	115.601	2	2	2	2
	A0A146Z4P1;A0A0P7V2T7;A0A0P7VEP4;A0A0S7GKU3;A0A1A7Z4A6;A0A1A8RDX0;A0A1A8SFC1;A0A060XII9;A0A087XQU7;A0A146NIU7;A0A146NJR6;A0A146Z4F7;A0A146Z4L3;A0A146Z6E5;A0A146Z650;A0A147B3I3;A3FG33;F1R446;G3Q398;H2MBY2;H2UGD2;H2UIB0;H2UIB1;H3CBT9;H3CBU0;I3JZ89;M4A8R0;W5KTG2;W5MFM2	0.818992	0.888474	KHEAFETDFTVHR		90.47	539.6	1615.78	3	2.01867	38.6991	0	1	0	0
	A0A146Z4P1;A0A0D9SF54;A0A0D9SGF6;A0A0P7V2T7;A0A0P7VEP4;A0A0R4IJ08;A0A0S7GKU3;A0A1A7Z4A6;A0A1A8RDX0;A0A1A8SFC1;A0A060XII9;A0A060XJX9;A0A146Z4F7;A0A146Z4L3;A0A146Z4X2;A0A146Z6E5;A0A146Z650;A0A147B3I3;A3FG33;F1R446;G3Q398;H2MBY2;H2UIB0;H2UIB1;H3CBT9;H3CBU0;I3JZ89;M4A8R0;Q13813;W5KTF3;W5KTG2;W5MFM2	1.0243	1.07324	KHQLLEADISAHEDR		89.26	587.967	1760.88	3	-0.934783	29.1956	0	1	0	0
	A0A146Z4P1;A0A0D9SF54;A0A0D9SGF6;A0A0P7V2T7;A0A0P7VEP4;A0A0R4IJ08;A0A0S7GKU3;A0A1A7Z4A6;A0A1A8RDX0;A0A1A8SFC1;A0A060XII9;A0A060XJX9;A0A146Z4F7;A0A146Z4L3;A0A146Z4X2;A0A146Z6E5;A0A146Z650;A0A147B3I3;A3FG33;F1R446;G3Q398;H2MBY2;H2UGD2;H2UIB0;H2UIB1;H3CBT9;H3CBU0;I3JZ89;M4A8R0;Q13813;W5KTF3;W5KTG2;W5MFM2	1.23254	0.86931	ADVVESWIGEK		89.18	616.811	1231.61	2	-0.512501	64.3004	1	1	1	0
	A0A146Z4P1;A0A0D9SF54;A0A0D9SGF6;A0A0P7V2T7;A0A0R4IJ08;A0A060XJX9;A0A146Z6E5;A0A146Z650;A0A147B3I3;A3FG33;F1R446;G3Q398;H2MBY2;H3CBT9;H3CBU0;I3JZ89;Q13813;W5KTF3;W5KTG2;W5MFM2	1.75782	0.997353	VNSLGETAER		89.16	538.273	1074.53	2	0.7526	18.6291	2	3	4	1
	A0A146Z4P1;A0A0D9SF54;A0A0D9SGF6;A0A0P7VEP4;A0A0R4IJ08;A0A1A7WGD9;A0A1A7Z4A6;A0A1A8RDX0;A0A1A8SFC1;A0A060XII9;A0A060XJX9;A0A087XQU7;A0A146Z6E5;A3FG33;F1R446;G3Q398;H2MBY2;H2UIB0;H2UIB1;H3CBT9;H3CBU0;M4A8R0;Q13813;W5KTF3;W5KTG2	0.85042	0.996469	EKEQLMASDDFGR		88.75	763.349	1524.68	2	-2.92028	40.0518	0	1	0	0
	A0A146Z4P1;A0A0D9SF54;A0A0D9SGF6;A0A0P7VEP4;A0A0R4IJ08;A0A1A7WGD9;A0A1A7Z4A6;A0A1A8RDX0;A0A1A8SFC1;A0A060XII9;A0A060XJX9;A0A087XQU7;A0A146Z6E5;A3FG33;F1R446;G3Q398;H2MBY2;H2UIB0;H2UIB1;H3CBT9;H3CBU0;M4A8R0;Q13813;W5KTF3;W5KTG2	1.1246	0.906969	EKEQLMASDDFGR		88.63	509.24	1524.7	3	6.67494	40.0518	1	0	1	1
	A0A146Z4P1;A0A0D9SF54;A0A0D9SGF6;A0A0P7V2T7;A0A0P7VEP4;A0A0R4IJ08;A0A0S7GKU3;A0A1A7Z4A6;A0A1A8RDX0;A0A1A8SFC1;A0A060XII9;A0A060XJX9;A0A146Z4F7;A0A146Z4L3;A0A146Z4X2;A0A146Z6E5;A0A146Z650;A0A147B3I3;A3FG33;F1R446;G3Q398;H2UIB0;H2UIB1;H3CBT9;H3CBU0;I3JZ89;M4A8R0;Q13813;W5KTF3;W5KTG2;W5MFM2	0.94212	0.899812	QQVAPTDDETGKELVLALYDYQEK	[N-term] Gln->pyro-Glu (N-term Q)	88.05	912.781	2735.32	3	0.870153	99.3093	1	1	1	1
	A0A146Z4P1;A0A0R4IJ08;A0A0S7GKU3;A0A087XQU7;A0A146NJR6;A0A146Z6E5;A0A146Z650;A0A147B3I3;A3FG33;F1R446;H2MBY2;M4A8R0	0.727626	3.8485	ESALTNEEVGSDLEQVEVLQKK		87.83	815.75	2444.23	3	0.614915	73.5401	1	0	1	0
	A0A146Z4P1;A0A0P7V2T7;A0A0S7GKU3;A0A1A7Z4A6;A0A1A8RDX0;A0A1A8SFC1;A0A060XJX9;A0A146Z4F7;A0A146Z4L3;A0A146Z4X2;A0A146Z6E5;A0A146Z650;A0A147B3I3;G3Q398;H2MBY2;H2UIB0;H2UIB1;H3CBT9;H3CBU0;I3JZ89;M4A8R0;W5MFM2	0.789404	1.6077	GLVSSEELAKDVTGAEALLER		87.36	547.542	2186.14	4	-1.13279	102.775	1	1	1	1
	A0A146Z4P1;A0A0D9SF54;A0A0D9SGF6;A0A0P7V2T7;A0A0P7VEP4;A0A0R4IJ08;A0A1A7WGD9;A0A1A7Z4A6;A0A1A8RDX0;A0A1A8SFC1;A0A060XII9;A0A060XJX9;A0A087XQU7;A0A146Z6E5;A0A146Z650;A0A147B3I3;A3FG33;F1R446;G3Q398;H2MBY2;H2UIB0;H2UIB1;H3CBT9;H3CBU0;I3JZ89;M4A8R0;Q13813;W5KTF3;W5KTG2;W5MFM2	0.553825	1.01698	HQAFEAELSANQSR		87.09	794.38	1586.75	2	0.748566	29.1049	0	1	1	1
	A0A146Z4P1;A0A0P7VEP4;A0A0R4IJ08;A0A0S7GKU3;A0A1A7WGD9;A0A1A7Z4A6;A0A1A8RDX0;A0A1A8SFC1;A0A060XII9;A0A060XJX9;A0A087XQU7;A0A146NJR6;A0A146Z6E5;A0A146Z650;A0A147B3I3;A3FG33;F1R446;G3Q398;M4A8R0;W5KTF3;W5KTG2;W5MFM2	0.911798	1.16745	LIQSHPEAVDDIQEK		86.36	861.437	1720.86	2	-2.03066	37.7211	0	1	1	0
	A0A146Z4P1;A0A0R4IJ08;A0A0S7GKU3;A0A1A7WGD9;A0A1A7Z4A6;A0A1A8RDX0;A0A1A8SFC1;A0A060XII9;A0A060XJX9;A0A087XQU7;A0A146NJR6;A0A146Z6E5;A0A146Z650;A0A147B3I3;A3FG33;F1R446;G3Q398;H2MBY2;H2UGD2;H2UIB0;H2UIB1;I3JZ89;M4A8R0;W5KTF3;W5KTG2;W5MFM2	0.927013	0.610734	LNLVGSEDYGDTLAAVQGLLK		86.3	726.055	2175.14	3	0.628192	116.537	0	1	1	1
	A0A146Z4P1;A0A0D9SF54;A0A0D9SGF6;A0A0P7V2T7;A0A0P7VEP4;A0A0R4IJ08;A0A0S7GKU3;A0A1A7Z4A6;A0A1A8RDX0;A0A1A8SFC1;A0A146Z4F7;A0A146Z4L3;A0A146Z4X2;A0A146Z6E5;A0A146Z650;A0A147B3I3;A3FG33;F1R446;G3Q398;H2MBY2;H2UGD2;H3CBT9;H3CBU0;I3JZ89;M4A8R0;Q13813;W5KTF3;W5KTG2;W5MFM2	0.835631	0.474539	NTTGVTEEALKEFSMMFK		85.51	688.335	2061.98	3	3.74481	108.596	1	0	1	0
	A0A146Z4P1;A0A0D9SF54;A0A0D9SGF6;A0A0P7VEP4;A0A0R4IJ08;A0A0S7GKU3;A0A1A7WGD9;A0A1A7Z4A6;A0A1A8RDX0;A0A1A8SFC1;A0A060XII9;A0A060XJX9;A0A087XQU7;A0A146NJR6;A0A146Z6E5;A0A146Z650;A0A147B3I3;A3FG33;F1R446;G3Q398;H2MBY2;H2UGD2;H2UIB0;H2UIB1;H3CBT9;H3CBU0;I3JZ89;M4A8R0;Q13813;W5KTF3;W5KTG2;W5MFM2	0.672888	1.5824	VEDLFLTFAK		85.46	591.825	1181.64	2	2.36932	92.4054	2	1	1	1
	A0A146Z4P1;A0A0P7V2T7;A0A0P7VEP4;A0A0R4IJ08;A0A0S7GKU3;A0A1A7WGD9;A0A1A7Z4A6;A0A1A8RDX0;A0A1A8SFC1;A0A087XQU7;A0A146NJR6;A0A146Z6E5;A0A146Z650;A0A147B3I3;A3FG33;F1R446;G3Q398;H2MBY2;H2UIB0;H2UIB1;H3CBT9;H3CBU0;I3JZ89;M4A8R0;W5KTF3;W5KTG2;W5MFM2	0.948252	1.29648	KLSDDNTIGQEEIQQR		82.75	625.315	1872.92	3	3.06421	35.2505	1	2	2	2
	A0A146Z4P1;A0A0P7VEP4;A0A0R4IJ08;A0A0S7GKU3;A0A1A7Z4A6;A0A1A8RDX0;A0A1A8SFC1;A0A146Z4F7;A0A146Z4L3;A0A146Z4X2;A0A146Z6E5;A0A146Z650;A0A147B3I3;A3FG33;F1R446;G3Q398;H2MBY2;H2UGD2;H3CBT9;H3CBU0;I3JZ89;M4A8R0;W5KTF3;W5KTG2;W5MFM2	0.646264	2.02561	GRELPSAFDFVEFTR		82.44	590.965	1769.87	3	-1.24674	93.2232	3	3	3	3
	A0A146Z4P1;A0A0S7GKU3;A0A1A7Z4A6;A0A1A8RDX0;A0A1A8SFC1;A0A060XII9;A0A060XJX9;A0A087XQU7;A0A146NIU7;A0A146NJR6;A0A146Z4F7;A0A146Z4L3;A0A146Z6E5;A0A146Z650;A0A147B3I3;A3FG33;F1R446;G3Q398;H2UGD2;H2UIB0;H2UIB1;W5KTG2	0.783914	1.48847	QETFDAGLQAFQQEGITNITALKDQLLAAK		82.03	1088.24	3261.71	3	6.78394	118.32	0	1	0	2
	A0A146Z4P1;A0A0P7V2T7;A0A0S7GKU3;A0A1A7Z4A6;A0A1A8RDX0;A0A1A8SFC1;A0A060XJX9;A0A146Z4F7;A0A146Z4L3;A0A146Z4X2;A0A146Z6E5;A0A146Z650;A0A147B3I3;G3Q398;H2MBY2;H2UGD2;H2UIB0;H2UIB1;H3CBT9;H3CBU0;I3JZ89;W5KTF3;W5KTG2;W5MFM2	5.74548	1.25058	LLEAQEHFR		81.83	571.8	1141.59	2	-1.54106	29.6911	0	1	0	0
	A0A146Z4P1;A0A0D9SF54;A0A0D9SGF6;A0A0P7VEP4;A0A0R4IJ08;A0A0S7GKU3;A0A1A7Z4A6;A0A1A8RDX0;A0A1A8SFC1;A0A060XII9;A0A060XJX9;A0A146Z4F7;A0A146Z4L3;A0A146Z4X2;A0A146Z6E5;A0A146Z650;A0A147B3I3;A3FG33;F1R446;G3Q398;H2MBY2;H2UIB0;H2UIB1;H3CBT9;H3CBU0;I3JZ89;M4A8R0;Q13813;W5KTF3;W5KTG2;W5MFM2	1.16561	1.22929	DCEQAENWMAAR	[2] Methylthio (C)	81.54	735.284	1468.55	2	-0.0163361	63.1542	1	1	1	1
	A0A146Z4P1;A0A0D9SF54;A0A0P7V2T7;A0A0P7VEP4;A0A0S7GKU3;A0A1A7Z4A6;A0A1A8RDX0;A0A1A8SFC1;A0A060XII9;A0A060XJX9;A0A087XQU7;A0A146NIU7;A0A146NJR6;A0A146Z4F7;A0A146Z4L3;A0A146Z6E5;A0A146Z650;A0A147B3I3;A3FG33;F1R446;G3Q398;H2MBY2;H2UGD2;H3CBT9;H3CBU0;I3JZ89;M4A8R0;Q13813;W5KTG2;W5MFM2	1.24953	1.06631	QEFAQHANAFHQWLQETR		81.29	561.022	2240.06	4	2.73548	60.362	1	1	1	1
	A0A146Z4P1;A0A0D9SF54;A0A0D9SGF6;A0A0P7V2T7;A0A0P7VEP4;A0A0R4IJ08;A0A0S7GKU3;A0A1A7WGD9;A0A1A7Z4A6;A0A1A8RDX0;A0A1A8SFC1;A0A060XII9;A0A060XJX9;A0A087XQU7;A0A146NJR6;A0A146Z6E5;A0A146Z650;A0A147B3I3;A3FG33;F1R446;G3Q398;H2MBY2;H2UIB0;H2UIB1;H3CBT9;H3CBU0;I3JZ89;M4A8R0;Q13813;W5KTF3;W5KTG2;W5MFM2	0.733742	1.02895	DVDEIEAWISEK		80.7	717.346	1432.68	2	3.98527	88.7568	4	4	4	4
	A0A146Z4P1;A0A0P7VEP4;A0A0R4IJ08;A0A1A7WGD9;A0A1A7Z4A6;A0A1A8RDX0;A0A1A8SFC1;A0A060XII9;A0A060XJX9;A0A087XQU7;A0A146Z6E5;A3FG33;F1R446;G3Q398;H2MBY2;H3CBT9;H3CBU0;I3JZ89;M4A8R0;W5KTF3;W5KTG2;W5MFM2	1.19788	0.998711	FEEFQTDLAAHEER		80.61	574.602	1720.78	3	8.11108	50.3913	0	0	1	1
	A0A146Z4P1;A0A0P7VEP4;A0A0R4IJ08;A0A0S7GKU3;A0A1A7WGD9;A0A1A7Z4A6;A0A1A8RDX0;A0A1A8SFC1;A0A087XQU7;A0A146Z6E5;A0A146Z650;A0A147B3I3;A3FG33;F1R446;G3Q398;H2MBY2;H2UGD2;H3CBT9;H3CBU0;I3JZ89;M4A8R0;W5KTF3;W5KTG2;W5MFM2	0.790532	1.0233	ELPSAFDFVEFTR	[N-term] Glu->pyro-Glu (N-term E)	80.44	770.381	1538.75	2	4.62098	121.92	1	1	1	1
	A0A146Z4P1;A0A0R4IJ08;A0A0S7GKU3;A0A1A7Z4A6;A0A1A8RDX0;A0A1A8SFC1;A0A060XII9;A0A060XJX9;A0A146Z4F7;A0A146Z4L3;A0A146Z4X2;A0A146Z6E5;A0A146Z650;A0A147B3I3;A3FG33;F1R446;G3Q398;H2MBY2;H2UGD2;I3JZ89;M4A8R0;W5KTF3;W5KTG2	0.807979	1	DGNVSLQEYMAFMISR		80.25	930.934	1859.85	2	-0.789026	108.312	1	0	0	0
	A0A146Z4P1;A0A0D9SF54;A0A0D9SGF6;A0A0P7V2T7;A0A0P7VEP4;A0A0R4IJ08;A0A0S7GKU3;A0A1A7WGD9;A0A1A7Z4A6;A0A1A8RDX0;A0A1A8SFC1;A0A087XQU7;A0A146Z6E5;A0A146Z650;A0A147B3I3;A3FG33;F1R446;G3Q398;H2MBY2;H2UGD2;H3CBT9;H3CBU0;I3JZ89;M4A8R0;Q13813;W5KTF3;W5KTG2;W5MFM2	1.2888	0.841205	NTTGVTEEALK		80.25	581.801	1161.59	2	0.344528	27.6866	1	1	1	1
	A0A146Z4P1;A0A0D9SF54;A0A0D9SGF6;A0A0P7V2T7;A0A0P7VEP4;A0A0R4IJ08;A0A0S7GKU3;A0A060XII9;A0A146Z4F7;A0A146Z4L3;A0A146Z4X2;A0A146Z6E5;A0A146Z650;A0A147B3I3;A3FG33;F1R446;G3Q398;H2MBY2;H2UGD2;H2UIB0;H2UIB1;H3CBT9;H3CBU0;I3JZ89;M4A8R0;Q13813;W5KTF3;W5KTG2;W5MFM2	1	1.80205	ADVVESWIGEKENSLKTDDYGR		80.14	837.742	2510.2	3	4.50007	65.5829	0	1	0	0
	A0A146Z4P1;A0A0R4IJ08;A0A0S7GKU3;A0A1A7Z4A6;A0A1A8RDX0;A0A1A8SFC1;A0A146Z4F7;A0A146Z4L3;A0A146Z4X2;A0A146Z6E5;A0A146Z650;A0A147B3I3;A3FG33;F1R446;H2MBY2;H2UGD2;H2UIB0;H2UIB1;I3JZ89;M4A8R0;W5KTF3;W5KTG2;W5MFM2	0.725043	0.904535	WNQLLSNSAAR		80.01	630.329	1258.64	2	1.60316	46.3701	1	1	1	1
	A0A146Z4P1;A0A0P7VEP4;A0A0R4IJ08;A0A0S7GKU3;A0A1A7WGD9;A0A1A7Z4A6;A0A1A8RDX0;A0A1A8SFC1;A0A087XQU7;A0A146Z6E5;A0A146Z650;A0A147B3I3;A3FG33;F1R446;G3Q398;H2MBY2;H2UGD2;H3CBT9;H3CBU0;I3JZ89;M4A8R0;W5KTF3;W5KTG2;W5MFM2	0.686213	1.03707	ELPSAFDFVEFTR		79.46	779.385	1556.76	2	2.88773	106.697	9	8	8	9
	A0A146Z4P1;A0A0D9SF54;A0A0D9SGF6;A0A0P7V2T7;A0A0P7VEP4;A0A0R4IJ08;A0A1A7WGD9;A0A1A7Z4A6;A0A1A8RDX0;A0A1A8SFC1;A0A060XII9;A0A060XJX9;A0A087XQU7;A0A146Z6E5;A0A146Z650;A0A147B3I3;A3FG33;F1R446;G3Q398;H2MBY2;H2UIB0;H2UIB1;H3CBT9;H3CBU0;I3JZ89;M4A8R0;Q13813;W5KTF3;W5KTG2;W5MFM2	1.122	1.07148	DTEQVDNWMSK		78.6	676.794	1351.57	2	1.78604	47.0572	1	0	2	1
	A0A146Z4P1;A0A0P7VEP4;A0A0R4IJ08;A0A0S7GKU3;A0A1A7WGD9;A0A1A7Z4A6;A0A1A8RDX0;A0A1A8SFC1;A0A060XII9;A0A060XJX9;A0A087XQU7;A0A146NJR6;A0A146Z6E5;A0A146Z650;A0A147B3I3;A3FG33;F1R446;G3Q398;M4A8R0;W5KTF3;W5KTG2;W5MFM2	1.11107	1.22304	LIQSHPEAVDDIQEK		77.85	574.63	1720.87	3	2.80102	37.6504	2	2	1	2
	A0A146Z4P1;A0A0S7GKU3;A0A1A7Z4A6;A0A1A8RDX0;A0A1A8SFC1;A0A060XII9;A0A060XJX9;A0A087XQU7;A0A146NIU7;A0A146NJR6;A0A146Z4F7;A0A146Z4L3;A0A146Z6E5;A0A146Z650;A0A147B3I3;A3FG33;F1R446;G3Q398;H2UGD2;H2UIB0;H2UIB1;W5KTG2	0.806877	1.57746	QETFDAGLQAFQQEGITNITALKDQLLAAK		77.69	816.434	3261.71	4	6.19322	118.32	2	1	1	0
	A0A146Z4P1;A0A0D9SF54;A0A0P7V2T7;A0A0P7VEP4;A0A1A7Z4A6;A0A1A8RDX0;A0A1A8SFC1;A0A060XII9;A0A060XJX9;A0A087XQU7;A0A146Z4F7;A0A146Z4H1;A0A146Z4L3;A0A146Z6E5;A0A146Z650;A0A147B3I3;A3FG33;F1R446;G3Q398;H2MBY2;H2UIB0;H2UIB1;H3CBT9;H3CBU0;I3JZ89;M4A8R0;Q13813;W5KTG2;W5MFM2	0.633286	0.752627	QEAFLLNEDLGDSLDSVEALLK	[N-term] Gln->pyro-Glu (N-term Q)	77.68	801.412	2401.21	3	10.1743	127.829	1	1	0	0
	A0A146Z4P1;A0A0D9SF54;A0A0D9SGF6;A0A0P7V2T7;A0A0P7VEP4;A0A0R4IJ08;A0A0S7GKU3;A0A060XII9;A0A087XQU7;A0A146NJR6;A0A146Z6E5;A0A146Z650;A0A147B3I3;A3FG33;F1R446;G3Q398;H2MBY2;H2UGD2;H2UIB0;H2UIB1;H3CBT9;H3CBU0;I3JZ89;M4A8R0;Q13813;W5KTF3;W5KTG2;W5MFM2	1.43723	1.19054	ENSLKTDDYGR		77.1	649.31	1296.6	2	7.60558	17.709	0	1	1	1
	A0A146Z4P1;A0A0D9SF54;A0A0D9SGF6;A0A0P7V2T7;A0A0P7VEP4;A0A0R4IJ08;A0A0S7GKU3;A0A1A7WGD9;A0A1A7Z4A6;A0A1A8RDX0;A0A1A8SFC1;A0A060XII9;A0A060XJX9;A0A087XQU7;A0A146NJR6;A0A146Z6E5;A0A146Z650;A0A147B3I3;A3FG33;F1R446;G3Q398;H2MBY2;H2UIB0;H2UIB1;I3JZ89;M4A8R0;Q13813;W5KTF3;W5KTG2;W5MFM2	0.954796	1.18339	HQAFEAELHANADR		76.73	536.923	1607.75	3	2.47321	27.8991	3	3	3	3
	A0A146Z4P1;A0A0D9SF54;A0A0D9SGF6;A0A0P7V2T7;A0A0P7VEP4;A0A0R4IJ08;A0A0S7GKU3;A0A1A7Z4A6;A0A1A8RDX0;A0A1A8SFC1;A0A060XII9;A0A060XJX9;A0A146Z4F7;A0A146Z4L3;A0A146Z4X2;A0A146Z6E5;A0A146Z650;A0A147B3I3;A3FG33;F1R446;G3Q398;H2MBY2;H2UGD2;H2UIB0;H2UIB1;H3CBT9;H3CBU0;I3JZ89;M4A8R0;Q13813;W5KTF3;W5KTG2;W5MFM2	0.642909	0.771886	ADVVESWIGEKENSLK		76.42	902.46	1802.91	2	0.740725	65.2971	1	0	1	0
	A0A146Z4P1;A0A0P7VEP4;A0A1A7Z4A6;A0A1A8RDX0;A0A1A8SFC1;A0A060XII9;A0A060XJX9;A0A087XQU7;A0A146Z4F7;A0A146Z4H1;A0A146Z4L3;A0A146Z6E5;A3FG33;F1R446;G3Q398;H2MBY2;H3CBT9;H3CBU0;I3JZ89;M4A8R0;W5KTG2;W5MFM2	1.03301	1.25849	KFEEFQTDLAAHEER		76.03	463.223	1848.86	4	-0.789802	47.9743	1	1	1	1
	A0A146Z4P1;A0A0P7VEP4;A0A0R4IJ08;A0A0S7GKU3;A0A1A7WGD9;A0A1A7Z4A6;A0A1A8RDX0;A0A1A8SFC1;A0A060XII9;A0A060XJX9;A0A087XQU7;A0A146NJR6;A0A146Z6E5;A0A146Z650;A0A147B3I3;A3FG33;F1R446;G3Q398;H2MBY2;H2UIB0;H2UIB1;H3CBT9;H3CBU0;I3JZ89;M4A8R0;W5KTF3;W5KTG2;W5MFM2	1	736.483	DLDDEESWIKEK		75.75	753.85	1505.68	2	-2.87171	53.4402	0	0	0	1
	A0A146Z4P1;A0A0D9SF54;A0A0D9SGF6;A0A0P7V2T7;A0A0P7VEP4;A0A0R4IJ08;A0A0S7GKU3;A0A1A7Z4A6;A0A1A8RDX0;A0A1A8SFC1;A0A060XII9;A0A060XJX9;A0A146Z4F7;A0A146Z4L3;A0A146Z4X2;A0A146Z6E5;A0A146Z650;A0A147B3I3;A3FG33;F1R446;G3Q398;H2MBY2;H2UGD2;H3CBT9;H3CBU0;I3JZ89;M4A8R0;Q13813;W5KTF3;W5KTG2;W5MFM2	0.997047	0.879306	KIEDLGAAMEEALILDNK		75.15	494.012	1972.02	4	-0.405379	96.7896	2	1	2	2
	A0A146Z4P1;A0A0D9SF54;A0A0D9SGF6;A0A0P7V2T7;A0A0P7VEP4;A0A0R4IJ08;A0A0S7GKU3;A0A1A7WGD9;A0A1A7Z4A6;A0A1A8RDX0;A0A1A8SFC1;A0A060XII9;A0A060XJX9;A0A146NJR6;A0A146Z6E5;A0A146Z650;A0A147B3I3;A3FG33;F1R446;G3Q398;H2UIB0;H2UIB1;H3CBT9;H3CBU0;I3JZ89;M4A8R0;Q13813;W5KTF3;W5KTG2;W5MFM2	2.32901	0.727621	QQVAPTDDETGK		74	644.806	1287.6	2	1.9775	15.8692	1	1	2	1
	A0A146Z4P1;A0A0P7VEP4;A0A0R4IJ08;A0A1A7Z4A6;A0A1A8RDX0;A0A1A8SFC1;A0A060XII9;A0A060XJX9;A0A146Z4F7;A0A146Z4L3;A0A146Z4X2;A0A146Z6E5;A0A146Z650;A0A147B3I3;A3FG33;F1R446;G3Q398;H2MBY2;H2UIB0;H2UIB1;H3CBT9;H3CBU0;I3JZ89;M4A8R0;W5KTF3;W5KTG2	0.740996	23.2166	DSDELKSWINEK		73.52	732.354	1462.69	2	-0.991866	54.4457	2	0	2	2
	A0A146Z4P1;A0A0D9SF54;A0A0D9SGF6;A0A1A8RDX0;A0A1A8SFC1;A0A087XQU7;A0A146Z6E5;G3Q398;H2MBY2;I3JZ89;M4A8R0;Q13813	0.993213	1.32497	VLETAEDIQER		73.3	434.893	1301.66	3	9.10438	36.4496	0	0	1	0
	A0A146Z4P1;A0A0R4IJ08;A0A0S7GKU3;A0A146Z4F7;A0A146Z4L3;A0A146Z4X2;A0A146Z6E5;A0A146Z650;A0A147B3I3;A3FG33;F1R446;H2MBY2;M4A8R0	2.09725	0.692185	ESALTNEEVGSDLEQVEVLQK		73.14	1159.08	2316.14	2	1.93541	79.0567	0	0	1	1
	A0A146Z4P1;A0A146NIU7;A0A146NJR6;A0A146Z4F7;A0A146Z4H1;A0A146Z4L3;A0A146Z6E5;A0A146Z650;A0A147B3I3	1.07314	1.01435	IAALQSFADQLIGADHYAKPEIFNR		72.82	930.156	2787.45	3	4.55817	102.133	0	0	1	1
	A0A146Z4P1;A0A0D9SF54;A0A0D9SGF6;A0A0P7V2T7;A0A0P7VEP4;A0A0R4IJ08;A0A0S7GKU3;A0A1A7Z4A6;A0A1A8RDX0;A0A1A8SFC1;A0A060XII9;A0A060XJX9;A0A146Z4F7;A0A146Z4L3;A0A146Z4X2;A0A146Z6E5;A0A146Z650;A0A147B3I3;A3FG33;F1R446;G3Q398;H2MBY2;H2UGD2;H3CBT9;H3CBU0;I3JZ89;M4A8R0;Q13813;W5KTF3;W5KTG2;W5MFM2	1.00321	0.825304	IEDLGAAMEEALILDNK		72.59	615.648	1843.92	3	-1.31413	102.775	0	2	0	0
	A0A146Z4P1;A0A0D9SF54;A0A0P7VEP4;A0A0S7GKU3;A0A1A7Z4A6;A0A1A8RDX0;A0A1A8SFC1;A0A060XII9;A0A146NIU7;A0A146NJR6;A0A146Z4F7;A0A146Z4H1;A0A146Z4L3;A0A146Z6E5;A0A146Z650;A0A147B3I3;A3FG33;F1R446;G3Q398;H2MBY2;H2UIB0;H2UIB1;H3CBT9;H3CBU0;I3JZ89;M4A8R0;Q13813;W5KTG2;W5MFM2	0.201582	1.74344	KGDILTLLNSTNKDWWK		72.32	508.778	2031.08	4	1.82128	94.111	1	1	1	0
	A0A146Z4P1;A0A0D9SF54;A0A0D9SGF6;A0A0P7VEP4;A0A0R4IJ08;A0A1A7WGD9;A0A1A7Z4A6;A0A1A8RDX0;A0A1A8SFC1;A0A060XII9;A0A060XJX9;A0A087XQU7;A0A146Z6E5;A3FG33;F1R446;G3Q398;H2MBY2;H2UIB0;H2UIB1;H3CBT9;H3CBU0;M4A8R0;Q13813;W5KTF3;W5KTG2	1.12172	0.989959	EQLMASDDFGR		71.89	634.784	1267.55	2	3.01819	47.1993	2	1	1	1
	A0A146Z4P1;A0A0D9SF54;A0A0D9SGF6;A0A0P7V2T7;A0A0P7VEP4;A0A0R4IJ08;A0A0S7GKU3;A0A1A7Z4A6;A0A1A8RDX0;A0A1A8SFC1;A0A060XII9;A0A060XJX9;A0A146Z4F7;A0A146Z4L3;A0A146Z4X2;A0A146Z6E5;A0A146Z650;A0A147B3I3;A3FG33;F1R446;G3Q398;H2MBY2;H2UGD2;H3CBT9;H3CBU0;I3JZ89;M4A8R0;Q13813;W5KTF3;W5KTG2;W5MFM2	0.905845	1.11953	MQHNLEQQIQAR		71.72	499.252	1494.73	3	-0.747435	28.9137	2	2	2	1
	A0A146Z4P1;A0A1A7WGD9;A0A1A7Z4A6;A0A1A8RDX0;A0A1A8SFC1;A0A087XQU7;A0A146Z6E5;A0A146Z650;A0A147B3I3;G3Q398;H2MBY2;H2UIB0;H2UIB1;H3CBT9;H3CBU0;I3JZ89;M4A8R0	0.0028711	0.00214987	GEIDAHEDSFR		71.67	638.287	1274.56	2	5.24796	26.3452	1	1	0	0
	A0A146Z4P1;A0A0P7VEP4;A0A0R4IJ08;A0A1A7Z4A6;A0A1A8RDX0;A0A1A8SFC1;A0A060XII9;A0A146Z4F7;A0A146Z4L3;A0A146Z4X2;A0A146Z6E5;A0A146Z650;A0A147B3I3;A3FG33;F1R446;G3Q398;H2UIB0;H2UIB1;H3CBT9;H3CBU0;I3JZ89;M4A8R0;W5KTF3;W5KTG2;W5MFM2	0.935863	0.934592	AALEDSFHLQQFFR		71.63	570.286	1707.84	3	0.139928	91.7118	4	4	4	4
	A0A146Z4P1;A0A0P7VEP4;A0A0R4IJ08;A0A0S7GKU3;A0A1A7WGD9;A0A1A7Z4A6;A0A1A8RDX0;A0A1A8SFC1;A0A060XII9;A0A060XJX9;A0A087XQU7;A0A146NJR6;A0A146Z6E5;A0A146Z650;A0A147B3I3;A3FG33;F1R446;G3Q398;H2MBY2;H2UGD2;H2UIB0;H2UIB1;H3CBT9;H3CBU0;M4A8R0;W5KTF3;W5KTG2;W5MFM2	1.53601	21.088	CNSLEEIR	[1] Methylthio (C)	70.97	505.227	1008.44	2	2.70209	38.9219	1	0	5	2
	A0A146Z4P1;A0A0D9SF54;A0A0D9SGF6;A0A0P7VEP4;A0A0R4IJ08;A0A1A7Z4A6;A0A1A8RDX0;A0A1A8SFC1;A0A060XII9;A0A060XJX9;A0A146Z4F7;A0A146Z4L3;A0A146Z4X2;A0A146Z6E5;A0A146Z650;A0A147B3I3;A3FG33;F1R446;G3Q398;I3JZ89;M4A8R0;Q13813;W5KTF3;W5KTG2;W5MFM2	1.48975	0.771469	DLTSWVTEMK		70.97	605.296	1208.58	2	1.38969	84.315	1	2	1	2
	A0A146Z4P1;A0A0D9SF54;A0A0D9SGF6;A0A0P7V2T7;A0A0P7VEP4;A0A0R4IJ08;A0A0S7GKU3;A0A1A7Z4A6;A0A1A8RDX0;A0A1A8SFC1;A0A060XII9;A0A060XJX9;A0A146Z4F7;A0A146Z4L3;A0A146Z4X2;A0A146Z6E5;A0A146Z650;A0A147B3I3;A3FG33;F1R446;G3Q398;H2MBY2;H2UIB0;H2UIB1;H3CBT9;H3CBU0;I3JZ89;M4A8R0;Q13813;W5KTF3;W5KTG2;W5MFM2	0.886065	0.00430964	GKDLIGVQNLLK		69.67	433.267	1296.78	3	1.07516	66.0109	1	1	1	0
	A0A146Z4P1;A0A0P7V2T7;A0A0P7VEP4;A0A0R4IJ08;A0A0S7GKU3;A0A1A7Z4A6;A0A1A8RDX0;A0A1A8SFC1;A0A060XII9;A0A146Z4F7;A0A146Z4L3;A0A146Z4X2;A0A146Z6E5;A0A146Z650;A0A147B3I3;A3FG33;F1R446;G3Q398;H2MBY2;H2UGD2;H2UIB0;H2UIB1;H3CBT9;H3CBU0;I3JZ89;M4A8R0;W5KTF3;W5KTG2;W5MFM2	0.659183	1.35476	KHEAFETDFTVHR		69.01	404.95	1615.77	4	-1.32886	31.3159	1	2	0	2
	A0A146Z4P1;A0A0P7V2T7;A0A0P7VEP4;A0A0R4IJ08;A0A0S7GKU3;A0A1A7Z4A6;A0A1A8RDX0;A0A1A8SFC1;A0A060XII9;A0A146Z4F7;A0A146Z4L3;A0A146Z4X2;A0A146Z6E5;A0A146Z650;A0A147B3I3;A3FG33;F1R446;G3Q398;H2MBY2;H2UGD2;H2UIB0;H2UIB1;H3CBT9;H3CBU0;I3JZ89;M4A8R0;W5KTF3;W5KTG2;W5MFM2	0.624862	1.31626	HEAFETDFTVHR		68.96	496.901	1487.68	3	1.06536	44.0269	1	0	0	0
	A0A146Z4P1;A0A0D9SF54;A0A0P7V2T7;A0A0P7VEP4;A0A0S7GKU3;A0A1A7Z4A6;A0A1A8RDX0;A0A1A8SFC1;A0A060XII9;A0A060XJX9;A0A087XQU7;A0A146NIU7;A0A146NJR6;A0A146Z4F7;A0A146Z4L3;A0A146Z6E5;A0A146Z650;A0A147B3I3;A3FG33;F1R446;G3Q398;H2MBY2;H2UGD2;H3CBT9;H3CBU0;I3JZ89;M4A8R0;Q13813;W5KTG2;W5MFM2	0.593398	1.13652	LRQEFAQHANAFHQWLQETR		68.94	628.32	2509.25	4	5.17645	60.6451	1	1	1	0
	A0A146Z4P1;A0A0D9SF54;A0A0D9SGF6;A0A0P7V2T7;A0A0P7VEP4;A0A0R4IJ08;A0A1A7Z4A6;A0A1A8RDX0;A0A1A8SFC1;A0A060XII9;A0A060XJX9;A0A146Z4F7;A0A146Z4L3;A0A146Z4X2;A0A146Z6E5;A3FG33;F1R446;G3Q398;H2UIB0;H2UIB1;H3CBT9;H3CBU0;I3JZ89;M4A8R0;Q13813;W5KTF3;W5KTG2;W5MFM2	1.08616	1.11706	DVDETISWIK		68.55	603.305	1204.6	2	-2.13435	69.3394	3	3	4	3
	A0A146Z4P1;A0A0P7VEP4;A0A0R4IJ08;A0A0S7GKU3;A0A1A7Z4A6;A0A1A8RDX0;A0A1A8SFC1;A0A146Z4F7;A0A146Z4L3;A0A146Z4X2;A0A146Z6E5;A0A146Z650;A0A147B3I3;A3FG33;F1R446;H3CBT9;H3CBU0;I3JZ89;M4A8R0;W5KTF3;W5KTG2;W5MFM2	1.14435	0.978776	EELYQNLTK		68.48	569.297	1136.58	2	7.92176	42.757	1	1	1	1
	A0A146Z4P1;A0A0D9SF54;A0A0D9SGF6;A0A0P7V2T7;A0A0P7VEP4;A0A0R4IJ08;A0A0S7GKU3;A0A1A7Z4A6;A0A1A8RDX0;A0A1A8SFC1;A0A060XII9;A0A060XJX9;A0A146Z4F7;A0A146Z4L3;A0A146Z4X2;A0A146Z6E5;A0A146Z650;A0A147B3I3;A3FG33;F1R446;G3Q398;H2MBY2;H2UIB0;H2UIB1;H3CBT9;H3CBU0;I3JZ89;M4A8R0;Q13813;W5KTF3;W5KTG2;W5MFM2	1.9618	0.345373	QQNFNTGIK		68.44	525.272	1048.53	2	-0.541449	21.2972	1	1	0	1
	A0A146Z4P1;A0A0D9SF54;A0A0D9SGF6;A0A0P7V2T7;A0A0P7VEP4;A0A0R4IJ08;A0A0S7GKU3;A0A1A7WGD9;A0A1A7Z4A6;A0A1A8RDX0;A0A1A8SFC1;A0A060XII9;A0A060XJX9;A0A087XQU7;A0A146NJR6;A0A146Z6E5;A0A146Z650;A0A147B3I3;A3FG33;F1R446;G3Q398;H2MBY2;H2UIB0;H2UIB1;H3CBT9;H3CBU0;I3JZ89;M4A8R0;Q13813;W5KTF3;W5KTG2;W5MFM2	1.38028	1.40589	DVTGAEALLER		67.93	391.878	1172.61	3	6.5211	62.2079	1	0	1	1
	A0A146Z4P1;A0A0S7GKU3;A0A1A7Z4A6;A0A1A8RDX0;A0A1A8SFC1;A0A060XII9;A0A060XJX9;A0A087XQU7;A0A146NIU7;A0A146NJR6;A0A146Z4F7;A0A146Z4L3;A0A146Z6E5;A0A146Z650;A0A147B3I3;A3FG33;F1R446;G3Q398;H2UGD2;H2UIB0;H2UIB1;W5KTG2	0.800689	1.92287	QETFDAGLQAFQQEGITNITALKDQLLAAK	[N-term] Gln->pyro-Glu (N-term Q)	67.13	812.176	3244.68	4	4.04458	123.399	0	1	0	0
	A0A146Z4P1;A0A0D9SF54;A0A0D9SGF6;A0A0P7VEP4;A0A0R4IJ08;A0A0S7GKU3;A0A1A7WGD9;A0A1A7Z4A6;A0A1A8RDX0;A0A1A8SFC1;A0A060XII9;A0A060XJX9;A0A087XQU7;A0A146Z6E5;A0A146Z650;A0A147B3I3;A3FG33;F1R446;G3Q398;H2MBY2;H2UGD2;H3CBT9;H3CBU0;I3JZ89;M4A8R0;Q13813;W5KTF3;W5KTG2;W5MFM2	0.634653	0.993711	YTEHSTVGLAQQWDQLDQLGMR		67.06	644.813	2575.22	4	4.22436	88.6853	0	2	0	0
	A0A146Z4P1;A0A0D9SF54;A0A0D9SGF6;A0A0P7V2T7;A0A0P7VEP4;A0A0R4IJ08;A0A0S7GKU3;A0A1A7WGD9;A0A1A7Z4A6;A0A1A8RDX0;A0A1A8SFC1;A0A060XJX9;A0A087XQU7;A0A146NJR6;A0A146Z6E5;A0A146Z650;A0A147B3I3;A3FG33;F1R446;G3Q398;H2MBY2;H2UIB0;H2UIB1;H3CBT9;H3CBU0;M4A8R0;Q13813;W5KTF3;W5KTG2;W5MFM2	0.902951	1.14073	DVEDEETWIR		66.88	646.295	1290.58	2	2.53318	55.9819	3	4	3	5
	A0A146Z4P1;A0A0R4IJ08;A0A0S7GKU3;A0A1A7WGD9;A0A1A7Z4A6;A0A1A8RDX0;A0A1A8SFC1;A0A087XQU7;A0A146NJR6;A0A146Z6E5;A0A146Z650;A0A147B3I3;A3FG33;F1R446;G3Q398;H2MBY2;H3CBT9;H3CBU0;M4A8R0	0.887946	1.07411	SLQQLAEDR		66.87	530.276	1058.54	2	1.61895	29.3902	0	1	1	1
	A0A146Z4P1;A0A0R4IJ08;A0A0S7GKU3;A0A1A7Z4A6;A0A1A8RDX0;A0A1A8SFC1;A0A060XII9;A0A060XJX9;A0A146Z4F7;A0A146Z4L3;A0A146Z4X2;A0A146Z6E5;A0A146Z650;A0A147B3I3;A3FG33;F1R446;G3Q398;H2MBY2;H2UIB0;H2UIB1;H3CBT9;H3CBU0;I3JZ89;M4A8R0;W5KTF3;W5KTG2;W5MFM2	0.620206	2.05087	EAFLASDDKGDSLDSVEALIKK		66.57	784.402	2350.18	3	-3.09573	83.6038	1	1	1	0
	A0A146Z4P1;A0A1A7WGD9;A0A1A7Z4A6;A0A1A8RDX0;A0A1A8SFC1;A0A087XQU7;A0A146Z6E5;A0A146Z650;A0A147B3I3;G3Q398;H2MBY2;H2UIB0;H2UIB1;H3CBT9;H3CBU0;I3JZ89;M4A8R0	0.593422	5.50931	HQEHKGEIDAHEDSFR		66.53	645.63	1933.87	3	1.21885	18.0642	1	0	1	0
	A0A146Z4P1;A0A0D9SF54;A0A0D9SGF6;A0A0P7V2T7;A0A0P7VEP4;A0A0R4IJ08;A0A0S7GKU3;A0A060XII9;A0A146Z4F7;A0A146Z4L3;A0A146Z4X2;A0A146Z6E5;A0A146Z650;A0A147B3I3;A3FG33;F1R446;G3Q398;H2MBY2;H2UGD2;H2UIB0;H2UIB1;H3CBT9;H3CBU0;I3JZ89;M4A8R0;Q13813;W5KTF3;W5KTG2;W5MFM2	0.496824	2.28464	ADVVESWIGEKENSLKTDDYGR		66.32	628.555	2510.19	4	-0.453469	65.2971	1	0	0	1
	A0A146Z4P1;A0A0D9SF54;A0A0D9SGF6;A0A0P7V2T7;A0A0P7VEP4;A0A0R4IJ08;A0A1A7WGD9;A0A1A7Z4A6;A0A1A8RDX0;A0A1A8SFC1;A0A060XII9;A0A060XJX9;A0A087XQU7;A0A146Z6E5;A0A146Z650;A0A147B3I3;A3FG33;F1R446;G3Q398;H2MBY2;H2UIB0;H2UIB1;H3CBT9;H3CBU0;I3JZ89;M4A8R0;Q13813;W5KTF3;W5KTG2;W5MFM2	0.900387	1.2272	DTEQVDNWMSK	[9] Oxidation (M)	65.74	684.789	1367.56	2	-2.2677	47.0572	1	1	1	1
	A0A146Z4P1;A0A0D9SF54;A0A0D9SGF6;A0A0P7V2T7;A0A0P7VEP4;A0A0R4IJ08;A0A0S7GKU3;A0A1A7Z4A6;A0A1A8RDX0;A0A1A8SFC1;A0A146Z4F7;A0A146Z4L3;A0A146Z4X2;A0A146Z6E5;A0A146Z650;A0A147B3I3;A3FG33;F1R446;G3Q398;H2MBY2;H2UGD2;H3CBT9;H3CBU0;I3JZ89;M4A8R0;Q13813;W5KTF3;W5KTG2;W5MFM2	0.943971	3.71285	NTTGVTEEALKEFSMMFK	[15] Oxidation (M)	64.64	693.667	2077.98	3	5.06353	107.089	0	0	0	1
	A0A146Z4P1;A0A0D9SF54;A0A0D9SGF6;A0A0P7V2T7;A0A0P7VEP4;A0A0R4IJ08;A0A0S7GKU3;A0A1A7WGD9;A0A1A7Z4A6;A0A1A8RDX0;A0A1A8SFC1;A0A087XQU7;A0A146NJR6;A0A146Z6E5;A0A146Z650;A0A147B3I3;A3FG33;F1R446;G3Q398;H2UIB0;H2UIB1;H3CBT9;H3CBU0;I3JZ89;M4A8R0;Q13813;W5KTF3;W5KTG2;W5MFM2	1.75995	1.00749	GACAGSEDAVK	[3] Methylthio (C)	63.97	527.225	1052.44	2	8.97619	20.9603	2	3	3	3
	A0A146Z4P1;A0A0D9SF54;A0A0D9SGF6;A0A0P7V2T7;A0A0R4IJ08;A0A0S7GKU3;A0A1A7WGD9;A0A1A7Z4A6;A0A1A8RDX0;A0A1A8SFC1;A0A060XII9;A0A060XJX9;A0A060YA94;A0A087XQU7;A0A146NJR6;A0A146Z6E5;A0A146Z650;A0A147B3I3;A3FG33;F1R446;G3Q398;H2MBY2;H2UIB0;H2UIB1;H3CBT9;H3CBU0;I3JZ89;M4A8R0;Q13813;W5KTF3;W5KTG2;W5MFM2	1.17186	1.05375	DLAALGDK		63.56	401.725	801.435	2	15.2031	29.2481	0	1	1	1
	A0A146Z4P1;A0A0P7VEP4;A0A0R4IJ08;A0A0S7GKU3;A0A1A7Z4A6;A0A1A8RDX0;A0A1A8SFC1;A0A060XII9;A0A060XJX9;A0A146Z4F7;A0A146Z4L3;A0A146Z4X2;A0A146Z6E5;A0A146Z650;A0A147B3I3;A3FG33;F1R446;G3Q398;H2MBY2;H2UIB0;H2UIB1;H3CBT9;H3CBU0;I3JZ89;M4A8R0;W5KTF3;W5KTG2;W5MFM2	2.15748	1.07174	DLDDEESWIK		62.95	625.289	1248.56	2	10.4694	62.0839	1	1	1	1
	A0A146Z4P1;A0A0D9SF54;A0A0D9SGF6;A0A0P7VEP4;A0A0R4IJ08;A0A0S7GKU3;A0A1A7WGD9;A0A1A7Z4A6;A0A1A8RDX0;A0A1A8SFC1;A0A060XII9;A0A060XJX9;A0A087XQU7;A0A146NJR6;A0A146Z6E5;A0A146Z650;A0A147B3I3;A3FG33;F1R446;G3Q398;H2MBY2;H2UIB0;H2UIB1;H3CBT9;H3CBU0;I3JZ89;M4A8R0;Q13813;W5KTF3;W5KTG2	3.18231	0.912918	HALLEADVAAHQDR		62.13	387.208	1544.8	4	22.2057	28.8904	0	0	1	0
	A0A146Z4P1;A0A1A7WGD9;A0A1A7Z4A6;A0A1A8RDX0;A0A1A8SFC1;A0A087XQU7;A0A146Z6E5;A0A146Z650;A0A147B3I3;G3Q398;H2MBY2;H2UIB0;H2UIB1;H3CBT9;H3CBU0;I3JZ89;M4A8R0	0.822756	3.31584	HQEHKGEIDAHEDSFR		61.64	484.476	1933.88	4	4.6382	18.0642	1	0	1	2
	A0A146Z4P1;A0A0D9SF54;A0A0D9SGF6;A0A0P7V2T7;A0A0P7VEP4;A0A0R4IJ08;A0A0S7GKU3;A0A1A7Z4A6;A0A1A8RDX0;A0A1A8SFC1;A0A060XII9;A0A060XJX9;A0A146Z4F7;A0A146Z4L3;A0A146Z4X2;A0A146Z6E5;A0A146Z650;A0A147B3I3;A3FG33;F1R446;G3Q398;H2MBY2;H2UGD2;H2UIB0;H2UIB1;H3CBT9;H3CBU0;I3JZ89;M4A8R0;Q13813;W5KTF3;W5KTG2;W5MFM2	0.711423	0.839918	ADVVESWIGEKENSLK		61.52	601.975	1802.9	3	-0.191945	65.2971	0	1	0	1
	A0A146Z4P1;A0A0D9SF54;A0A0P7V2T7;A0A0P7VEP4;A0A0S7GKU3;A0A1A7Z4A6;A0A1A8RDX0;A0A1A8SFC1;A0A060XII9;A0A060XJX9;A0A087XQU7;A0A146NIU7;A0A146NJR6;A0A146Z4F7;A0A146Z4H1;A0A146Z4L3;A0A146Z6E5;A0A146Z650;A0A147B3I3;A3FG33;F1R446;G3Q398;H2MBY2;H2UIB0;H2UIB1;H3CBT9;H3CBU0;I3JZ89;M4A8R0;Q13813;W5KTG2;W5MFM2	0.886408	0.805364	DLASVNNLLK		59.99	543.812	1085.61	2	1.1013	63.6974	1	1	1	0
	A0A146Z4P1;A0A0D9SF54;A0A0D9SGF6;A0A0P7VEP4;A0A0R4IJ08;A0A0S7GKU3;A0A1A7Z4A6;A0A1A8RDX0;A0A1A8SFC1;A0A060XII9;A0A060XJX9;A0A146Z4F7;A0A146Z4L3;A0A146Z4X2;A0A146Z6E5;A0A146Z650;A0A147B3I3;A3FG33;F1R446;G3Q398;H2MBY2;H2UGD2;H2UIB0;H2UIB1;H3CBT9;H3CBU0;I3JZ89;M4A8R0;Q13813;W5KTF3;W5KTG2;W5MFM2	0.756773	1.44405	KVEDLFLTFAK		59.69	437.583	1309.73	3	-0.685462	82.1881	1	1	0	1
	A0A146Z4P1;A0A0P7V2T7;A0A0S7GKU3;A0A1A7WGD9;A0A1A7Z4A6;A0A1A8RDX0;A0A1A8SFC1;A0A060XJX9;A0A087XQU7;A0A146NJR6;A0A146Z6E5;A0A146Z650;A0A147B3I3;G3Q398;H2MBY2;H2UIB0;H2UIB1;H3CBT9;H3CBU0;I3JZ89;M4A8R0;W5MFM2	1.31367	0.955533	GLVSSEELAK		59.62	516.776	1031.54	2	-12.8807	37.5797	0	1	1	1
	A0A146Z4P1;A0A0R4IJ08;A0A0S7GKU3;A0A1A7WGD9;A0A1A7Z4A6;A0A1A8RDX0;A0A1A8SFC1;A0A060XII9;A0A060XJX9;A0A087XQU7;A0A146NJR6;A0A146Z6E5;A0A146Z650;A0A147B3I3;A3FG33;F1R446;G3Q398;I3JZ89;M4A8R0;W5KTF3;W5KTG2	106.802	0.578998	SNMLGSAHEVQR		59.38	443.555	1327.64	3	11.0136	22.6658	0	1	1	1
	A0A146Z4P1;A0A0D9SF54;A0A0P7VEP4;A0A0S7GKU3;A0A1A7Z4A6;A0A1A8RDX0;A0A1A8SFC1;A0A060XII9;A0A060XJX9;A0A087XQU7;A0A146NIU7;A0A146NJR6;A0A146Z4F7;A0A146Z4H1;A0A146Z4L3;A0A146Z6E5;A0A146Z650;A0A147B3I3;A3FG33;F1R446;G3Q398;H2MBY2;H2UIB0;H2UIB1;H3CBT9;H3CBU0;I3JZ89;M4A8R0;Q13813;W5KTG2;W5MFM2	1.02701	0.846285	DLMSWINGIR		59.35	602.813	1203.61	2	3.97384	101.918	1	1	0	0
	A0A146Z4P1;A0A0R4IJ08;A0A0S7GKU3;A0A1A7Z4A6;A0A1A8RDX0;A0A1A8SFC1;A0A060XII9;A0A060XJX9;A0A146Z4F7;A0A146Z4L3;A0A146Z4X2;A0A146Z6E5;A0A146Z650;A0A147B3I3;A3FG33;F1R446;G3Q398;H2MBY2;H2UIB0;H2UIB1;H3CBT9;H3CBU0;I3JZ89;M4A8R0;W5KTF3;W5KTG2;W5MFM2	1.0815	0.751886	DLTSVQNLQK		59.35	573.308	1144.6	2	-7.07028	41.4154	2	2	2	2
	A0A146Z4P1;A0A0R4IJ08;A0A0S7GKU3;A0A1A7Z4A6;A0A1A8RDX0;A0A1A8SFC1;A0A060XII9;A0A060XJX9;A0A146Z4F7;A0A146Z4L3;A0A146Z4X2;A0A146Z6E5;A0A146Z650;A0A147B3I3;A3FG33;F1R446;G3Q398;H2MBY2;H2UIB0;H2UIB1;H3CBT9;H3CBU0;I3JZ89;M4A8R0;W5KTF3;W5KTG2;W5MFM2	0.856311	1.03366	EAFLASDDKGDSLDSVEALIK	[N-term] Glu->pyro-Glu (N-term E)	58.8	1103.05	2204.09	2	1.44875	103.712	1	1	0	0
	A0A146Z4P1;A0A0R4IJ08;A0A0S7GKU3;A0A087XQU7;A0A146NJR6;A0A146Z6E5;A0A146Z650;A0A147B3I3;A3FG33;F1R446;H2MBY2;M4A8R0	0.81311	0.886269	ESALTNEEVGSDLEQVEVLQK		58.62	580.046	2316.15	4	9.23904	80.0948	1	0	1	0
	A0A146Z4P1;A0A0D9SF54;A0A0D9SGF6;A0A0P7V2T7;A0A0R4IJ08;A0A060XJX9;A0A146Z4F7;A0A146Z4L3;A0A146Z4X2;A0A146Z6E5;A0A146Z650;A0A147B3I3;A3FG33;F1R446;G3Q398;H2MBY2;H3CBT9;H3CBU0;I3JZ89;Q13813;W5KTF3;W5KTG2;W5MFM2	0.91831	1.32275	DLAALGDKVNSLGETAER		58.41	929.98	1857.95	2	1.1729	64.7264	0	0	1	0
	A0A146Z4P1;A0A0P7V2T7;A0A0P7VEP4;A0A0R4IJ08;A0A0S7GKU3;A0A1A7WGD9;A0A1A7Z4A6;A0A1A8RDX0;A0A1A8SFC1;A0A087XQU7;A0A146NJR6;A0A146Z6E5;A0A146Z650;A0A147B3I3;A3FG33;F1R446;G3Q398;H2MBY2;H2UIB0;H2UIB1;H3CBT9;H3CBU0;I3JZ89;M4A8R0;W5KTF3;W5KTG2;W5MFM2	1.38887	0.725763	LSDDNTIGQEEIQQR		58.37	582.616	1744.83	3	2.63283	39.9811	0	1	1	0
	A0A146Z4P1;A0A0D9SF54;A0A0D9SGF6;A0A0P7V2T7;A0A0P7VEP4;A0A0R4IJ08;A0A0S7GKU3;A0A1A7WGD9;A0A1A7Z4A6;A0A1A8RDX0;A0A1A8SFC1;A0A060XII9;A0A060XJX9;A0A087XQU7;A0A146NJR6;A0A146Z6E5;A0A146Z650;A0A147B3I3;A3FG33;F1R446;G3Q398;H2MBY2;H2UIB0;H2UIB1;H3CBT9;H3CBU0;I3JZ89;M4A8R0;Q13813;W5KTF3;W5KTG2;W5MFM2	0.923881	0.974457	DLIGVQNLLK		58.25	556.839	1111.66	2	3.19099	89.3307	3	2	2	1
	A0A146Z4P1;A0A0D9SF54;A0A0P7VEP4;A0A0S7GKU3;A0A1A7Z4A6;A0A1A8RDX0;A0A1A8SFC1;A0A060XII9;A0A060XJX9;A0A087XQU7;A0A146NIU7;A0A146NJR6;A0A146Z4F7;A0A146Z4H1;A0A146Z4L3;A0A146Z6E5;A0A146Z650;A0A147B3I3;A3FG33;F1R446;G3Q398;H2MBY2;H2UIB0;H2UIB1;H3CBT9;H3CBU0;I3JZ89;M4A8R0;Q13813;W5KTG2;W5MFM2	0.936716	1.51414	QGFVPAAYVK		57.92	540.3	1078.58	2	3.32624	53.8659	1	1	1	0
	A0A146Z4P1;A0A0D9SF54;A0A0D9SGF6;A0A0P7V2T7;A0A0P7VEP4;A0A0R4IJ08;A0A0S7GKU3;A0A1A7Z4A6;A0A1A8RDX0;A0A1A8SFC1;A0A060XII9;A0A060XJX9;A0A146Z4F7;A0A146Z4L3;A0A146Z4X2;A0A146Z6E5;A0A146Z650;A0A147B3I3;A3FG33;F1R446;G3Q398;H2MBY2;H2UIB0;H2UIB1;H3CBT9;H3CBU0;I3JZ89;M4A8R0;Q13813;W5KTF3;W5KTG2;W5MFM2	1.36198	0.762753	LGESQTLQQFSR		56.82	465.245	1392.71	3	8.65016	46.7963	0	1	0	0
	A0A146Z4P1;A0A0D9SF54;A0A0D9SGF6;A0A0P7V2T7;A0A0P7VEP4;A0A0R4IJ08;A0A1A7Z4A6;A0A1A8RDX0;A0A1A8SFC1;A0A060XII9;A0A060XJX9;A0A146Z4F7;A0A146Z4L3;A0A146Z4X2;A0A146Z6E5;A0A146Z650;A0A147B3I3;A3FG33;F1R446;G3Q398;H2MBY2;H2UIB0;H2UIB1;H3CBT9;H3CBU0;I3JZ89;M4A8R0;Q13813;W5KTF3;W5KTG2;W5MFM2	1.17919	0.995651	ITALDEFATK		56.75	554.806	1107.6	2	15.1301	48.4264	4	2	2	6
	A0A146Z4P1;A0A0D9SF54;A0A0D9SGF6;A0A0P7V2T7;A0A0P7VEP4;A0A0R4IJ08;A0A0S7GKU3;A0A1A7Z4A6;A0A1A8RDX0;A0A1A8SFC1;A0A060XII9;A0A060XJX9;A0A146Z4F7;A0A146Z4L3;A0A146Z4X2;A0A146Z6E5;A0A146Z650;A0A147B3I3;A3FG33;F1R446;G3Q398;H2MBY2;H2UIB0;H2UIB1;H3CBT9;H3CBU0;I3JZ89;M4A8R0;Q13813;W5KTF3;W5KTG2;W5MFM2	0.91748	1.25839	HQLLEADISAHEDRLK		56.67	469.498	1873.96	4	-0.308919	45.0175	0	1	1	1
	A0A146Z4P1;A0A0D9SF54;A0A0D9SGF6;A0A0P7V2T7;A0A0P7VEP4;A0A0R4IJ08;A0A0S7GKU3;A0A1A7Z4A6;A0A1A8RDX0;A0A1A8SFC1;A0A060XII9;A0A060XJX9;A0A146Z4F7;A0A146Z4L3;A0A146Z4X2;A0A146Z6E5;A0A146Z650;A0A147B3I3;A3FG33;F1R446;G3Q398;H2MBY2;H2UIB0;H2UIB1;H3CBT9;H3CBU0;I3JZ89;M4A8R0;Q13813;W5KTF3;W5KTG2;W5MFM2	0.991904	1.02231	DLTGVQNLR		56.2	508.279	1014.54	2	-2.88221	43.7443	4	3	3	3
	A0A146Z4P1;A0A0D9SF54;A0A0D9SGF6;A0A0P7VEP4;A0A0R4IJ08;A0A0S7GKU3;A0A1A7WGD9;A0A1A7Z4A6;A0A1A8RDX0;A0A1A8SFC1;A0A060XII9;A0A060XJX9;A0A087XQU7;A0A146NJR6;A0A146Z6E5;A0A146Z650;A0A147B3I3;A3FG33;F1R446;G3Q398;H2UIB0;H2UIB1;H3CBT9;H3CBU0;I3JZ89;M4A8R0;Q13813;W5KTF3;W5KTG2;W5MFM2	1.02046	1.0882	LLEATELK		56.1	458.772	915.53	2	2.56824	44.2916	7	6	7	6
	A0A146Z4P1;A0A0D9SF54;A0A0P7VEP4;A0A0S7GKU3;A0A1A7Z4A6;A0A1A8RDX0;A0A1A8SFC1;A0A060XII9;A0A060XJX9;A0A087XQU7;A0A146NIU7;A0A146NJR6;A0A146Z4F7;A0A146Z4H1;A0A146Z4L3;A0A146Z6E5;A0A146Z650;A0A147B3I3;A3FG33;F1R446;G3Q398;H2MBY2;H2UIB0;H2UIB1;H3CBT9;H3CBU0;I3JZ89;M4A8R0;Q13813;W5KTG2;W5MFM2	1.00591	0.789292	DLMSWINGIR		55.83	402.21	1203.61	3	0.894974	101.918	0	0	1	1
	A0A146Z4P1;A0A0P7V2T7;A0A0P7VEP4;A0A146Z4F7;A0A146Z4H1;A0A146Z4L3;A0A146Z6E5;H2UIB0;H2UIB1;H3CBT9;H3CBU0;I3JZ89	1.27062	1.06306	KQDEVNAAWQR		55.63	448.895	1343.66	3	3.06964	27.4094	1	1	0	0
	A0A146Z4P1;A0A0R4IJ08;A0A0S7GKU3;A0A1A7Z4A6;A0A1A8RDX0;A0A1A8SFC1;A0A060XII9;A0A060XJX9;A0A146Z4F7;A0A146Z4L3;A0A146Z4X2;A0A146Z6E5;A0A146Z650;A0A147B3I3;A3FG33;F1R446;G3Q398;I3JZ89;M4A8R0;W5KTF3;W5KTG2	0.764816	1.07564	SNMLGSAHEVQR	[3] Oxidation (M)	55.58	448.887	1343.64	3	10.8495	17.3477	1	4	2	2
	A0A146Z4P1;A0A0R4IJ08;A0A0S7GKU3;A0A1A7Z4A6;A0A1A8RDX0;A0A1A8SFC1;A0A060XII9;A0A060XJX9;A0A146Z4F7;A0A146Z4L3;A0A146Z4X2;A0A146Z6E5;A0A146Z650;A0A147B3I3;A3FG33;F1R446;G3Q398;H2MBY2;H2UIB0;H2UIB1;H3CBT9;H3CBU0;I3JZ89;M4A8R0;W5KTF3;W5KTG2;W5MFM2	0.978457	0.984906	EAFLASDDKGDSLDSVEALIK	[N-term] Glu->pyro-Glu (N-term E)	55.07	735.704	2204.09	3	2.00765	103.712	0	0	1	1
	A0A146Z4P1;A0A0D9SF54;A0A0D9SGF6;A0A0P7VEP4;A0A0R4IJ08;A0A0S7GKU3;A0A1A7Z4A6;A0A1A8RDX0;A0A1A8SFC1;A0A060XII9;A0A060XJX9;A0A146Z4F7;A0A146Z4L3;A0A146Z4X2;A0A146Z6E5;A0A146Z650;A0A147B3I3;A3FG33;F1R446;G3Q398;H2MBY2;H2UIB0;H2UIB1;H3CBT9;H3CBU0;I3JZ89;M4A8R0;Q13813;W5KTF3;W5KTG2;W5MFM2	51.821	0.520315	KFDDFQK		54.29	464.231	926.448	2	-2.48532	19.3921	0	0	1	1
	A0A146Z4P1;A0A0P7V2T7;A0A0S7GKU3;A0A1A7Z4A6;A0A1A8RDX0;A0A1A8SFC1;A0A060XJX9;A0A146Z4F7;A0A146Z4L3;A0A146Z4X2;A0A146Z6E5;A0A146Z650;A0A147B3I3;G3Q398;H2MBY2;H2UGD2;H2UIB0;H2UIB1;H3CBT9;H3CBU0;I3JZ89;W5KTF3;W5KTG2;W5MFM2	1.1419	1.13962	LLEAQEHFR		54.23	381.536	1141.59	3	-1.95599	29.6911	0	1	1	2
	A0A146Z4P1;A0A0D9SF54;A0A0D9SGF6;A0A0P7V2T7;A0A0P7VEP4;A0A0R4IJ08;A0A1A7WGD9;A0A1A7Z4A6;A0A1A8RDX0;A0A1A8SFC1;A0A060XII9;A0A060XJX9;A0A087XQU7;A0A146Z6E5;A0A146Z650;A0A147B3I3;A3FG33;F1R446;G3Q398;H2MBY2;H2UIB0;H2UIB1;H3CBT9;H3CBU0;I3JZ89;M4A8R0;Q13813;W5KTF3;W5KTG2;W5MFM2	0.963144	1.03455	DTEQVDNWMSK		53.83	451.535	1351.58	3	9.18039	47.0572	0	1	0	0
	A0A146Z4P1;A0A0D9SF54;A0A0D9SGF6;A0A0P7V2T7;A0A0P7VEP4;A0A0R4IJ08;A0A0S7GKU3;A0A060XII9;A0A087XQU7;A0A146NJR6;A0A146Z6E5;A0A146Z650;A0A147B3I3;A3FG33;F1R446;G3Q398;H2MBY2;H2UGD2;H2UIB0;H2UIB1;H3CBT9;H3CBU0;I3JZ89;M4A8R0;Q13813;W5KTF3;W5KTG2;W5MFM2	1.37909	1.30878	ENSLKTDDYGR		53.63	433.211	1296.61	3	12.3856	17.709	1	1	0	1
	A0A146Z4P1;A0A0R4IJ08;A0A0S7GKU3;A0A1A7Z4A6;A0A1A8RDX0;A0A1A8SFC1;A0A060XII9;A0A060XJX9;A0A146Z6E5;A3FG33;F1R446;G3Q398;H2MBY2;H2UIB0;I3JZ89;M4A8R0;W5KTF3;W5KTG2;W5MFM2	0.550999	2.10719	LQTATDESYKDPTNIQLSK		52.63	538.774	2151.07	4	-1.10643	47.7898	1	0	0	1
	A0A146Z4P1;A0A0D9SF54;A0A0D9SGF6;A0A0P7V2T7;A0A0P7VEP4;A0A0R4IJ08;A0A0S7GKU3;A0A1A7Z4A6;A0A1A8RDX0;A0A1A8SFC1;A0A060XII9;A0A060XJX9;A0A146Z4F7;A0A146Z4L3;A0A146Z4X2;A0A146Z6E5;A0A146Z650;A0A147B3I3;A3FG33;F1R446;G3Q398;H2MBY2;H2UIB0;H2UIB1;H3CBT9;H3CBU0;I3JZ89;M4A8R0;Q13813;W5KTF3;W5KTG2;W5MFM2	0.842057	1.28237	HQLLEADISAHEDRLK		52.22	625.662	1873.96	3	-1.04228	45.0175	1	0	0	0
	A0A146Z4P1;A0A0D9SF54;A0A0D9SGF6;A0A0P7V2T7;A0A0R4IJ08;A0A0S7GKU3;A0A1A7WGD9;A0A1A7Z4A6;A0A1A8RDX0;A0A1A8SFC1;A0A060XII9;A0A060XJX9;A0A087XQU7;A0A146NJR6;A0A146Z6E5;A0A146Z650;A0A147B3I3;A3FG33;F1R446;G3Q398;H2MBY2;H2UIB0;H2UIB1;H3CBT9;H3CBU0;I3JZ89;M4A8R0;Q13813;W5KTF3;W5KTG2;W5MFM2	1.19012	1.00363	DADETKEWIEEK		52	498.234	1491.68	3	5.46115	39.557	1	2	0	1
	A0A146Z4P1;A0A0D9SF54;A0A0D9SGF6;A0A0P7VEP4;A0A0R4IJ08;A0A1A7WGD9;A0A1A7Z4A6;A0A1A8RDX0;A0A1A8SFC1;A0A060XII9;A0A060XJX9;A0A087XQU7;A0A146Z6E5;A3FG33;F1R446;G3Q398;H2MBY2;H2UIB0;H2UIB1;H3CBT9;H3CBU0;M4A8R0;Q13813;W5KTF3;W5KTG2	0.844043	1.03851	EQLMASDDFGR	[4] Oxidation (M)	51.86	642.782	1283.55	2	3.6307	47.1993	0	1	1	0
	A0A146Z4P1;A0A0D9SF54;A0A0D9SGF6;A0A0P7V2T7;A0A0R4IJ08;A0A0S7GKU3;A0A1A7WGD9;A0A1A7Z4A6;A0A1A8RDX0;A0A1A8SFC1;A0A060XII9;A0A060XJX9;A0A087XQU7;A0A146NJR6;A0A146Z6E5;A0A146Z650;A0A147B3I3;A3FG33;F1R446;G3Q398;H2UGD2;H2UIB0;H2UIB1;I3JZ89;Q13813;W5KTF3;W5KTG2	0.946671	0.690528	DQLLAAK		51.01	379.727	757.439	2	7.74874	23.1641	1	1	1	1
	A0A146Z4P1;A0A0R4IJ08;A0A1A8RDX0;A0A1A8SFC1;A0A060XII9;A0A060XJX9;A0A087XQU7;A0A146Z6E5;A3FG33;F1R446;G3Q398;H2MBY2;I3JZ89;M4A8R0;W5KTF3;W5KTG2;W5MFM2	2.15402	5.01846	DADELEKWIQEK		50.87	752.369	1502.72	2	-1.44372	67.3208	0	1	0	1
	A0A146Z4P1;A0A0D9SF54;A0A0D9SGF6;A0A0P7VEP4;A0A0R4IJ08;A0A0S7GKU3;A0A1A7WGD9;A0A1A7Z4A6;A0A1A8RDX0;A0A1A8SFC1;A0A060XII9;A0A060XJX9;A0A087XQU7;A0A146NJR6;A0A146Z6E5;A0A146Z650;A0A147B3I3;A3FG33;F1R446;G3Q398;H2MBY2;H2UGD2;H3CBT9;H3CBU0;I3JZ89;M4A8R0;Q13813;W5KTF3;W5KTG2	1.07824	1.02954	ERELELQK		50.85	522.786	1043.56	2	-3.12244	20.1831	1	1	1	1
	A0A146Z4P1;A0A0P7VEP4;A0A1A7Z4A6;A0A1A8RDX0;A0A1A8SFC1;A0A060XII9;A0A087XQU7;A0A146Z4F7;A0A146Z4H1;A0A146Z4L3;A0A146Z6E5;A0A146Z650;A0A147B3I3;A3FG33;F1R446;G3Q398;H2UIB0;H2UIB1;H3CBT9;H3CBU0;I3JZ89;M4A8R0;W5KTG2;W5MFM2	0.913753	1.22218	RAALEDSFHLQQFFR		48.43	466.992	1863.94	4	1.23418	75.0818	1	0	0	0
	A0A146Z4P1;A0A0D9SF54;A0A0D9SGF6;A0A0P7V2T7;A0A0P7VEP4;A0A0R4IJ08;A0A0S7GKU3;A0A1A7Z4A6;A0A1A8RDX0;A0A1A8SFC1;A0A060XII9;A0A060XJX9;A0A146Z4F7;A0A146Z4L3;A0A146Z4X2;A0A146Z6E5;A0A146Z650;A0A147B3I3;A3FG33;F1R446;G3Q398;H2MBY2;H2UGD2;H3CBT9;H3CBU0;I3JZ89;M4A8R0;Q13813;W5KTF3;W5KTG2;W5MFM2	1.31885	15.9582	EFSMMFK		47.3	460.206	918.397	2	-0.615935	64.3714	1	1	1	0
	A0A146Z4P1;A0A0D9SF54;A0A0D9SGF6;A0A0P7V2T7;A0A0P7VEP4;A0A0R4IJ08;A0A0S7GKU3;A0A0S7IZU5;A0A1A7WGD9;A0A1A7Z4A6;A0A1A8RDX0;A0A1A8SFC1;A0A060XJX9;A0A087XQU7;A0A146NJR6;A0A146SW78;A0A146Z6E5;A0A146Z650;A0A147B3I3;A3FG33;F1R446;G3Q398;H2MBY2;H2UIB0;H2UIB1;H3CBT9;H3CBU0;I3JZ89;M4A8R0;Q13813;W5KTF3;W5KTG2;W5MFM2	0.936132	1.13984	FLSDFR		46.94	392.707	783.399	2	9.45119	47.4838	1	1	2	1
	A0A146Z4P1;A0A0D9SF54;A0A0P7V2T7;A0A0P7VEP4;A0A0S7GKU3;A0A060XII9;A0A087XQU7;A0A146NIU7;A0A146NJR6;A0A146Z4F7;A0A146Z4L3;A0A146Z6E5;A0A146Z650;A0A147B3I3;A3FG33;F1R446;G3Q398;H2MBY2;H2UGD2;H2UIB0;H2UIB1;H3CBT9;H3CBU0;I3JZ89;M4A8R0;Q13813;W5KTG2;W5MFM2	0.773938	3.15664	TDDYGRDLSSVQTLLTK		46.88	637.993	1910.96	3	-0.731191	73.796	1	1	1	1
	A0A146Z4P1;A0A0D9SF54;A0A0D9SGF6;A0A0P7V2T7;A0A0P7VEP4;A0A0R4IJ08;A0A0S7GKU3;A0A1A7WGD9;A0A1A7Z4A6;A0A1A8RDX0;A0A1A8SFC1;A0A060XII9;A0A060XJX9;A0A087XQU7;A0A146NJR6;A0A146Z6E5;A0A146Z650;A0A147B3I3;A3FG33;F1R446;G3Q398;H2MBY2;H2UIB0;H2UIB1;H3CBT9;H3CBU0;I3JZ89;M4A8R0;Q13813;W5KTF3;W5KTG2;W5MFM2	0.714034	0.882316	DVDEIEAWISEK		46.84	478.569	1432.68	3	8.63186	88.8284	0	1	0	0
	A0A146Z4P1;A0A0D9SF54;A0A0D9SGF6;A0A0P7V2T7;A0A0P7VEP4;A0A0R4IJ08;A0A0S7GKU3;A0A1A7WGD9;A0A1A7Z4A6;A0A060XII9;A0A060XJX9;A0A087XQU7;A0A146NJR6;A0A146Z6E5;A0A146Z650;A0A147B3I3;A3FG33;F1R446;G3Q398;H2MBY2;H2UIB0;H2UIB1;H3CBT9;H3CBU0;H3DBH6_REVERSED;I3JZ89;M4A8R0;Q13813;W5KTF3;W5KTG2;W5MFM2	357.946	0.00204647	LQQLFR		46.23	402.748	803.482	2	20.9998	40.0518	0	0	1	0
	A0A146Z4P1;A0A0P7V2T7;A0A0P7VEP4;A0A0R4IJ08;A0A0S7GKU3;A0A1A7Z4A6;A0A1A8RDX0;A0A1A8SFC1;A0A060XII9;A0A146Z4F7;A0A146Z4L3;A0A146Z4X2;A0A146Z6E5;A0A146Z650;A0A147B3I3;A3FG33;F1R446;G3Q398;H2MBY2;H2UGD2;H2UIB0;H2UIB1;H3CBT9;H3CBU0;I3JZ89;M4A8R0;W5KTF3;W5KTG2;W5MFM2	0.795637	1.13783	HEAFETDFTVHR		45.5	372.928	1487.68	4	1.78585	44.0977	1	1	0	0
	A0A146Z4P1;A0A0D9SF54;A0A0D9SGF6;A0A0P7VEP4;A0A0R4IJ08;A0A0S7GDY3;A0A0S7GKU3;A0A1A7WGD9;A0A1A7WVE5_REVERSED;A0A1A7Y145_REVERSED;A0A1A7Z4A6;A0A1A8G7R7_REVERSED;A0A1A8GER5_REVERSED;A0A1A8MQW2_REVERSED;A0A1A8PHK7_REVERSED;A0A1A8RDX0;A0A1A8SFC1;A0A060WQU9;A0A060XII9;A0A060XJX9;A0A087XQU7;A0A087YK48_REVERSED;A0A146NJR6;A0A146XVG1;A0A146XVG4;A0A146XVG6;A0A146Z6E5;A0A146Z650;A0A146ZNF7_REVERSED;A0A147AQ…	28.7982	11.9772	ELELQK		44.1	380.214	758.413	2	-4.74887	22.4517	0	0	1	1
	A0A146Z4P1;A0A0D9SF54;A0A0D9SGF6;A0A0P7V2T7;A0A0P7VEP4;A0A0R4IJ08;A0A0S7GKU3;A0A1A7Z4A6;A0A1A8RDX0;A0A1A8SFC1;A0A060XII9;A0A060XJX9;A0A146Z4F7;A0A146Z4L3;A0A146Z4X2;A0A146Z6E5;A0A146Z650;A0A147B3I3;A3FG33;F1R446;G3Q398;H2MBY2;H2UIB0;H2UIB1;H3CBT9;H3CBU0;I3JZ89;M4A8R0;Q13813;W5KTF3;W5KTG2;W5MFM2	0.581084	0.823831	QQNFNTGIK	[N-term] Gln->pyro-Glu (N-term Q)	43.22	516.758	1031.5	2	-2.82991	40.286	1	1	0	0
	A0A146Z4P1;A0A0P7VEP4;A0A0R4IJ08;A0A1A7WGD9;A0A1A7Z4A6;A0A1A8RDX0;A0A1A8SFC1;A0A146NJR6;A0A146Z6E5;A0A146Z650;A0A147B3I3;A3FG33;F1R446;G3P3I1;G3Q398;H2TCJ3;H2TCJ4;H3CNL8_REVERSED;I3JZ89;Q4SS87_REVERSED;W5KTF3;W5KTG2	14.1418	0.12484	LEALDR		43.05	358.706	715.397	2	15.5267	21.1021	0	1	2	0
	A0A146Z4P1;A0A0P7V2T7;A0A0P7VEP4;A0A1A7Z4A6;A0A1A8RDX0;A0A1A8SFC1;A0A087XQU7;A0A146Z4F7;A0A146Z4H1;A0A146Z4L3;A0A146Z6E5;A0A146Z650;A0A147B3I3;A3FG33;F1R446;G3Q398;H2UIB0;H2UIB1;H3CBT9;H3CBU0;I3JZ89;M4A8R0;W5KTG2;W5MFM2	0.746021	0.98355	FTADFR		42.18	378.688	755.361	2	0.835787	37.2181	1	0	1	0
	A0A146Z4P1;A0A1A7WGD9;A0A1A7Z4A6;A0A1A8RDX0;A0A1A8SFC1;A0A060XII9;A0A060XJX9;A0A087XQU7;A0A146Z6E5;A0A146Z650;A0A147B3I3;G3Q398;H2MBY2;I3JZ89;M4A8R0	0.546442	2.72932	ESLLELWEVRR		41.58	477.268	1428.78	3	6.17591	89.5456	1	0	1	0
	A0A146Z4P1;A0A0P7VEP4;A0A0R4IJ08;A0A0S7GKU3;A0A1A7WGD9;A0A1A7Z4A6;A0A1A8RDX0;A0A1A8SFC1;A0A060XII9;A0A060XJX9;A0A087XQU7;A0A146NJR6;A0A146Z6E5;A0A146Z650;A0A147B3I3;A3FG33;F1R446;G3Q398;H2MBY2;H2UGD2;H2UIB0;H2UIB1;M4A8R0;W5KTF3;W5KTG2;W5MFM2	0.479235	0.722715	QETFDAGLQAFQQEGITNITALK		41.24	631.577	2522.28	4	6.00462	104.676	0	0	1	0
	A0A146Z4P1;A0A0D9SF54;A0A0D9SGF6;A0A0P7V2T7;A0A0P7VEP4;A0A0R4IJ08;A0A0S7GKU3;A0A1A7WGD9;A0A1A7Z4A6;A0A1A8RDX0;A0A1A8SFC1;A0A060XII9;A0A060XJX9;A0A087XQU7;A0A146NJR6;A0A146Z6E5;A0A146Z650;A0A147B3I3;A3FG33;F1R446;G3Q398;H2MBY2;H2UIB0;H2UIB1;I3JZ89;M4A8R0;Q13813;W5KTF3;W5KTG2;W5MFM2	0.955799	1.23289	HQAFEAELHANADR		40.21	402.945	1607.75	4	5.48288	27.8991	0	0	1	0
	A0A146Z4P1;A0A0P7VEP4;A0A0R4IJ08;A0A0S7GKU3;A0A1A7WGD9;A0A1A7Z4A6;A0A1A8RDX0;A0A1A8SFC1;A0A060XII9;A0A060XJX9;A0A087XQU7;A0A146NJR6;A0A146Z6E5;A0A146Z650;A0A147B3I3;A3FG33;F1R446;G3Q398;H2MBY2;H2UIB0;H2UIB1;H3CBT9;H3CBU0;I3JZ89;M4A8R0;W5KTF3;W5KTG2;W5MFM2	1	17.3057	DLDDEESWIKEK		39.99	502.904	1505.69	3	1.59207	53.3695	0	0	0	1
	A0A146Z4P1;A0A0D9SF54;A0A0D9SGF6;A0A0P7VEP4;A0A0R4IJ08;A0A0S7GKU3;A0A1A7Z4A6;A0A1A8RDX0;A0A1A8SFC1;A0A060XII9;A0A060XJX9;A0A146Z4F7;A0A146Z4L3;A0A146Z4X2;A0A146Z6E5;A0A146Z650;A0A147B3I3;A3FG33;F1R446;G3Q398;H2MBY2;H2UGD2;H2UIB0;H2UIB1;H3CBT9;H3CBU0;I3JZ89;M4A8R0;Q13813;W5KTF3;W5KTG2;W5MFM2	0.57616	1.28588	KASAFNSWFENAEEDLTDPVR		39.97	1213.57	2425.13	2	4.28002	101.474	1	0	0	0
	A0A146Z4P1;A0A0S7GKU3;A0A1A7WGD9;A0A1A7Z4A6;A0A1A8RDX0;A0A1A8SFC1;A0A087XQU7;A0A146NJR6;A0A146Z6E5;A0A146Z650;A0A147B3I3;G3Q398;H2MBY2;H2UGD2;H2UIB0;H2UIB1;H3CBT9;H3CBU0;I3JZ89;M4A8R0	1.58259	0.337741	LAQFVDHWK		39.46	572.304	1142.59	2	6.37503	48.4764	0	0	1	0
	A0A146Z4P1;A0A0D9SF54;A0A0P7VEP4;A0A0S7GKU3;A0A1A7Z4A6;A0A1A8RDX0;A0A1A8SFC1;A0A060XII9;A0A060XJX9;A0A087XQU7;A0A146NIU7;A0A146NJR6;A0A146Z4F7;A0A146Z4H1;A0A146Z4L3;A0A146Z6E5;A0A146Z650;A0A147B3I3;A3FG33;F1R446;G3Q398;H2MBY2;H2UIB0;H2UIB1;H3CBT9;H3CBU0;I3JZ89;M4A8R0;Q13813;W5KTG2;W5MFM2	0.484108	1.51704	QGFVPAAYVK	[N-term] Gln->pyro-Glu (N-term Q)	38.5	531.784	1061.55	2	-0.916235	71.1105	1	0	0	0
	A0A146Z4P1;A0A0D9SF54;A0A0D9SGF6;A0A0P7V2T7;A0A0P7VEP4;A0A0R4IJ08;A0A0S7GKU3;A0A1A7Z4A6;A0A1A8RDX0;A0A1A8SFC1;A0A060XII9;A0A060XJX9;A0A146Z4F7;A0A146Z4L3;A0A146Z4X2;A0A146Z6E5;A0A146Z650;A0A147B3I3;A3FG33;F1R446;G3Q398;H2MBY2;H2UIB0;H2UIB1;H3CBT9;H3CBU0;I3JZ89;M4A8R0;Q13813;W5KTF3;W5KTG2;W5MFM2	1.25893	1.0085	ELVLALYDYQEK		38.02	742.373	1482.73	2	-19.3019	80.6995	0	0	0	1
	A0A146Z4P1;A0A0P7VEP4;A0A0R4IJ08;A0A1A7WGD9;A0A1A7Z4A6;A0A1A8RDX0;A0A1A8SFC1;A0A146NJR6;A0A146Z6E5;A0A146Z650;A0A147B3I3;A3FG33;F1R446;G3Q398;I3JZ89;W5KTF3;W5KTG2	1.17535	1.5172	LEALDRER		36.44	501.274	1000.53	2	3.35415	19.3342	0	0	1	0
	A0A146Z4P1;A0A0D9SF54;A0A0P7V2T7;A0A0P7VEP4;A0A1A7W7Z5;A0A1A7YQ10;A0A1A8FLS9;A0A060XII9;A0A060XJX9;A0A087XQU7;A0A146Z4F7;A0A146Z4H1;A0A146Z4L3;A0A146Z6E5;A3FG33;F1R446;G3Q398;H2MBY2;H2UIB0;H2UIB1;H3CBT9;H3CBU0;I3JZ89;Q13813;W5KTG2;W5MFM2	0.830882	0.682099	LVQYLR		36.4	396.24	790.466	2	-5.23117	38.4146	1	0	0	0
M4A8R0	180	0.936424	1.06955	180								235	229	242	231
	M4A8R0;A0A0P7V2T7;A0A0P7VEP4;A0A0R4IJ08;A0A1A7Z4A6;A0A1A8RDX0;A0A1A8SFC1;A0A060XII9;A0A060XJX9;A0A146Z4F7;A0A146Z4L3;A0A146Z4P1;A0A146Z4X2;A0A146Z6E5;A0A146Z650;A0A147B3I3;A3FG33;F1R446;G3Q398;H2MBY2;I3JZ89;W5KTF3;W5KTG2;W5MFM2	1.32134	1.27108	ALINADELANDVAGAEALLDR		156.21	1077.56	2153.1	2	3.64995	119.388	1	0	0	0
	M4A8R0;A0A0D9SF54;A0A0D9SGF6;A0A0P7V2T7;A0A0P7VEP4;A0A0R4IJ08;A0A0S7GKU3;A0A1A7Z4A6;A0A1A8RDX0;A0A1A8SFC1;A0A060XII9;A0A060XJX9;A0A146Z4F7;A0A146Z4L3;A0A146Z4P1;A0A146Z4X2;A0A146Z6E5;A0A146Z650;A0A147B3I3;A3FG33;F1R446;G3Q398;H2MBY2;H2UGD2;H3CBT9;H3CBU0;I3JZ89;Q13813;W5KTF3;W5KTG2;W5MFM2	0.921194	0.90694	IEDLGAAMEEALILDNK		155.57	922.969	1843.92	2	0.186411	102.775	2	1	2	2
	M4A8R0;A0A0P7V2T7;A0A0P7VEP4;A0A0R4IJ08;A0A0S7GKU3;A0A1A7WGD9;A0A1A7Z4A6;A0A1A8RDX0;A0A1A8SFC1;A0A087XQU7;A0A146NJR6;A0A146Z4P1;A0A146Z6E5;A0A146Z650;A0A147B3I3;A3FG33;F1R446;G3Q398;H2MBY2;H2UIB0;H2UIB1;H3CBT9;H3CBU0;I3JZ89;W5KTF3;W5KTG2;W5MFM2	0.97304	1.19071	KLSDDNTIGQEEIQQR		148.36	937.464	1872.91	2	-2.4594	35.2505	1	0	1	0
	M4A8R0;A0A0R4IJ08;A0A0S7GKU3;A0A087XQU7;A0A146NJR6;A0A146Z4P1;A0A146Z6E5;A0A146Z650;A0A147B3I3;A3FG33;F1R446;H2MBY2	0.914352	1.18012	ESALTNEEVGSDLEQVEVLQK		146.97	773.054	2316.14	3	2.85507	80.0948	2	2	3	2
	M4A8R0;A0A0R4IJ08;A0A0S7GKU3;A0A1A7Z4A6;A0A1A8RDX0;A0A1A8SFC1;A0A060XII9;A0A060XJX9;A0A146Z4F7;A0A146Z4L3;A0A146Z4P1;A0A146Z4X2;A0A146Z6E5;A0A146Z650;A0A147B3I3;A3FG33;F1R446;G3Q398;H2MBY2;H2UGD2;H2UIB0;H2UIB1;I3JZ89;W5KTF3;W5KTG2;W5MFM2	0.926196	1.21372	LNLVGSEDYGDTLAAVQGLLK		146.89	1088.58	2175.14	2	1.06958	114.096	4	4	5	6
	M4A8R0;A0A0D9SF54;A0A0D9SGF6;A0A0R4IJ08;A0A0S7GKU3;A0A1A7Z4A6;A0A1A8RDX0;A0A1A8SFC1;A0A060XII9;A0A060XJX9;A0A146Z4F7;A0A146Z4L3;A0A146Z4P1;A0A146Z4X2;A0A146Z6E5;A0A146Z650;A0A147B3I3;A3FG33;F1R446;G3Q398;H2MBY2;H2UIB0;H2UIB1;H3CBT9;H3CBU0;I3JZ89;Q13813;W5KTF3;W5KTG2;W5MFM2	0.863029	0.762779	NQALNTDNYGHDLASVQALQR		146.45	776.716	2327.12	3	-0.077837	62.6536	1	1	1	1
	M4A8R0;A0A0P7V2T7;A0A0P7VEP4;A0A0R4IJ08;A0A0S7GKU3;A0A1A7WGD9;A0A1A7Z4A6;A0A1A8RDX0;A0A1A8SFC1;A0A087XQU7;A0A146NJR6;A0A146Z4P1;A0A146Z6E5;A0A146Z650;A0A147B3I3;A3FG33;F1R446;G3Q398;H2MBY2;H2UIB0;H2UIB1;H3CBT9;H3CBU0;I3JZ89;W5KTF3;W5KTG2;W5MFM2	1.01931	0.990864	LSDDNTIGQEEIQQR		145.21	873.417	1744.82	2	-2.50436	39.9811	3	3	3	3
	M4A8R0;A0A0D9SF54;A0A0P7V2T7;A0A0P7VEP4;A0A1A7Z4A6;A0A1A8RDX0;A0A1A8SFC1;A0A060XII9;A0A060XJX9;A0A087XQU7;A0A146Z4F7;A0A146Z4H1;A0A146Z4L3;A0A146Z4P1;A0A146Z6E5;A0A146Z650;A0A147B3I3;A3FG33;F1R446;G3Q398;H2MBY2;H2UIB0;H2UIB1;H3CBT9;H3CBU0;I3JZ89;Q13813;W5KTG2;W5MFM2	0.632352	1.75841	QEAFLLNEDLGDSLDSVEALLK		141.19	807.085	2418.23	3	6.94504	123.399	1	1	1	1
	M4A8R0;A0A0D9SF54;A0A0D9SGF6;A0A0P7VEP4;A0A0R4IJ08;A0A0S7GKU3;A0A1A7Z4A6;A0A1A8RDX0;A0A1A8SFC1;A0A060XII9;A0A060XJX9;A0A146Z4F7;A0A146Z4L3;A0A146Z4P1;A0A146Z4X2;A0A146Z6E5;A0A146Z650;A0A147B3I3;A3FG33;F1R446;G3Q398;H2MBY2;H2UGD2;H2UIB0;H2UIB1;H3CBT9;H3CBU0;I3JZ89;Q13813;W5KTF3;W5KTG2;W5MFM2	0.812345	2.04359	LEESLEYQQFVANVEEEEAWINEK		139.07	976.126	2925.36	3	-0.10232	110.29	2	3	3	3
	M4A8R0;A0A0P7V2T7;A0A0S7GKU3;A0A1A7Z4A6;A0A1A8RDX0;A0A1A8SFC1;A0A060XJX9;A0A146Z4F7;A0A146Z4L3;A0A146Z4P1;A0A146Z4X2;A0A146Z6E5;A0A146Z650;A0A147B3I3;G3Q398;H2MBY2;H2UIB0;H2UIB1;H3CBT9;H3CBU0;I3JZ89;W5MFM2	0.771551	1.68371	GLVSSEELAKDVTGAEALLER		129.86	1094.08	2186.14	2	0.568699	102.775	0	0	0	3
	M4A8R0;A0A0P7VEP4;A0A0R4IJ08;A0A1A7Z4A6;A0A1A8RDX0;A0A1A8SFC1;A0A060XII9;A0A060XJX9;A0A146Z4F7;A0A146Z4L3;A0A146Z4P1;A0A146Z4X2;A0A146Z6E5;A3FG33;F1R446;G3Q398;H2MBY2;H3CBT9;H3CBU0;I3JZ89;W5KTF3;W5KTG2;W5MFM2	1.11849	1.00332	KFEEFQTDLAAHEER		126.36	617.296	1848.87	3	0.921354	46.0159	2	2	2	2
	M4A8R0;A0A0D9SF54;A0A0D9SGF6;A0A0P7V2T7;A0A0P7VEP4;A0A0R4IJ08;A0A0S7GKU3;A0A1A7WGD9;A0A1A7Z4A6;A0A1A8RDX0;A0A1A8SFC1;A0A060XII9;A0A060XJX9;A0A087XQU7;A0A146NJR6;A0A146Z4P1;A0A146Z6E5;A0A146Z650;A0A147B3I3;A3FG33;F1R446;G3Q398;H2MBY2;H2UIB0;H2UIB1;H3CBT9;H3CBU0;I3JZ89;Q13813;W5KTF3;W5KTG2;W5MFM2	1.95043	0.739528	LGESQTLQQFSR		125.35	697.355	1392.7	2	-3.18062	47.5547	1	1	1	1
	M4A8R0;A0A0D9SF54;A0A0D9SGF6;A0A0P7V2T7;A0A0P7VEP4;A0A0R4IJ08;A0A0S7GKU3;A0A1A7WGD9;A0A1A7Z4A6;A0A1A8RDX0;A0A1A8SFC1;A0A060XII9;A0A060XJX9;A0A087XQU7;A0A146NJR6;A0A146Z4P1;A0A146Z6E5;A0A146Z650;A0A147B3I3;A3FG33;F1R446;G3Q398;H2MBY2;H2UGD2;H2UIB0;H2UIB1;H3CBT9;H3CBU0;I3JZ89;Q13813;W5KTF3;W5KTG2;W5MFM2	0.787242	0.796701	LDENSAFLQFNWK		125.07	806.396	1610.78	2	3.24273	92.9005	1	1	1	1
[truncated: 20,855 more rows]

## Sheet: Peptide List Fraction Cytosol
Main Accession	Protein Group	V1/C1	V2/C2	Sequence	Modifications	Score	m/z	Measured Mass (Da)	Charge	Mass error (ppm)	Retention Time	PSMs_C1	PSMs_C2	PSMs_V1	PSMs_V2
[truncated: 26,049 more rows]
